# Supplementary material for: Research on bacterial community characteristics of traditional fermented yak milk in the Tibetan Plateau based on high-throughput sequencing
Source: PeerJ. 2023 Jan 25;11:e14733. doi: 10.7717/peerj.14733 (PMC9884033; doi:10.7717/peerj.14733)
Supplement: Supplemental Information 3 [file peerj-11-14733-s003.txt]

Accession	Sample Name	SPUID	Organism	Tax ID	Strain	Breed	Cultivar	Isolate	BioProject
SAMN30914375	HG11	HG11	food fermentation metagenome	1154581	not applicable	yak	not applicable	fermented yak milk	PRJNA881731
SAMN30914376	HG12	HG12	food fermentation metagenome	1154581	not applicable	yak	not applicable	fermented yak milk	PRJNA881731
SAMN30914377	HG13	HG13	food fermentation metagenome	1154581	not applicable	yak	not applicable	fermented yak milk	PRJNA881731
SAMN30914378	HG21	HG21	food fermentation metagenome	1154581	not applicable	yak	not applicable	fermented yak milk	PRJNA881731
SAMN30914379	HG22	HG22	food fermentation metagenome	1154581	not applicable	yak	not applicable	fermented yak milk	PRJNA881731
SAMN30914380	HG23	HG23	food fermentation metagenome	1154581	not applicable	yak	not applicable	fermented yak milk	PRJNA881731
SAMN30914381	MN1	MN1	food fermentation metagenome	1154581	not applicable	yak	not applicable	fermented yak milk	PRJNA881731
SAMN30914382	MN2	MN2	food fermentation metagenome	1154581	not applicable	yak	not applicable	fermented yak milk	PRJNA881731
SAMN30914383	MN3	MN3	food fermentation metagenome	1154581	not applicable	yak	not applicable	fermented yak milk	PRJNA881731
SAMN30914384	BL1	BL1	food fermentation metagenome	1154581	not applicable	yak	not applicable	fermented yak milk	PRJNA881731
SAMN30914385	BL2	BL2	food fermentation metagenome	1154581	not applicable	yak	not applicable	fermented yak milk	PRJNA881731
SAMN30914386	BL3	BL3	food fermentation metagenome	1154581	not applicable	yak	not applicable	fermented yak milk	PRJNA881731
SAMN30914387	NML1	NML1	food fermentation metagenome	1154581	not applicable	yak	not applicable	fermented yak milk	PRJNA881731
SAMN30914388	NML2	NML2	food fermentation metagenome	1154581	not applicable	yak	not applicable	fermented yak milk	PRJNA881731
SAMN30914389	NML3	NML3	food fermentation metagenome	1154581	not applicable	yak	not applicable	fermented yak milk	PRJNA881731
