# Supplementary material for: Research on bacterial community characteristics of traditional fermented yak milk in the Tibetan Plateau based on high-throughput sequencing
Source: PeerJ. 2023 Jan 25;11:e14733. doi: 10.7717/peerj.14733 (PMC9884033; doi:10.7717/peerj.14733)
Supplement: Supplemental Information 4 [file peerj-11-14733-s004.txt]

Object IDs and corresponding URLs:

30914375: https://www.ncbi.nlm.nih.gov/sra/30914375
30914376: https://www.ncbi.nlm.nih.gov/sra/30914376
30914377: https://www.ncbi.nlm.nih.gov/sra/30914377
30914378: https://www.ncbi.nlm.nih.gov/sra/30914378
30914379: https://www.ncbi.nlm.nih.gov/sra/30914379
30914380: https://www.ncbi.nlm.nih.gov/sra/30914380
30914381: https://www.ncbi.nlm.nih.gov/sra/30914381
30914382: https://www.ncbi.nlm.nih.gov/sra/30914382
30914383: https://www.ncbi.nlm.nih.gov/sra/30914383
30914384: https://www.ncbi.nlm.nih.gov/sra/30914384
30914385: https://www.ncbi.nlm.nih.gov/sra/30914385
30914386: https://www.ncbi.nlm.nih.gov/sra/30914386
30914387: https://www.ncbi.nlm.nih.gov/sra/30914387
30914388: https://www.ncbi.nlm.nih.gov/sra/30914388
30914389: https://www.ncbi.nlm.nih.gov/sra/30914389
