# Supplementary material for: Research on bacterial community characteristics of traditional fermented yak milk in the Tibetan Plateau based on high-throughput sequencing
Source: PeerJ. 2023 Jan 25;11:e14733. doi: 10.7717/peerj.14733 (PMC9884033; doi:10.7717/peerj.14733)
Supplement: Supplemental Information 19 [file peerj-11-14733-s019.gz › ZTPSN21FE720-NML_2_R2.fq]

@A01403:26:H72M2DRXY:1:2101:30346:1063 2:N:0:TTACGTGC
CGGACTACCGGGGTTTCTAATCCTGTTCGCTCCCCACGCTTTCGAGCCTCAGCGTCAGTTACAGACCAGAGAGCCGCTTTCGCCACCGGTGTTCCTCCATATATCTACGCATTTCACCGCTACACATGGAATTCCACTCTCCCCTTCTGCACTCAAGTTTGACAGTTTCCAAAGCGAACTATGGTTGAGCCACAGCCTTTAACTTCAGACTTATCAAACCGCCTGCGCTCGCTTTACGCCCAATAAATCCG
+
FFFF:FFF:FFFFFFFFFFFFFFFFFFFFFFFFFFFFFFFFFFFFFFFFFFFFFFFFFFFFFFFFFFFFFF:FFFFFFFFFFFFF,:FFF,FFFFFFFFFFFFFFFFFFFFFFFFFFFFFFFFFF:,FFFFFFFFFFF,:FF:::FF,F:FFFFFFFFFFFFFFFFFF,FFFFFF:FF,FFFFFFF:,FFF,FF,:F,FFFFF:FF:FFF::,FFFFF,F,FFFF,FFF,FFF:FFFF:FFFFFFFFF,FF
@A01403:26:H72M2DRXY:1:2101:30355:1141 2:N:0:TTACGTGC
CGGACTACCGGGGTTTCTAATCCTGTTCGCTCCCCACGCTTTCGAGCCTCAGCGTCAGTTACAGACCAGAGAGCCGCTTTCGCCACCGGTGTTCCTCCATATATCTACGCATTTCACCGCTACACATGGAATTCCACTCTCCCCTTCTGCACTCAAGTTTGACAGTTTCCAAAGCGAACTATGGTTGAGCCACAGCCTTTAACTTCAGACTTATCAAACCGCCTGCGCTCGCTTTACGCCCAATAAATCCG
+
FFFFFFFFFFFFFFFFFFFFFFFFFFFFFFFFFFFFFFFFFFFFFFFFFFFFFFFFFFFFF:FFFFF:FFFFFFFFFFFFFFFFFFFFFFFFFFFFFFFFFFFFFFFFFFFFFFFFFFFFFFF:F,FFFFFFFFFFFFFFFFFFFFFFFFFFFFFFFFFFFFFFFFFFFFFFFFFFFFF:FF:FFF,FFFFFFFF:FFFFFFFFFFFFFFF,FFFFF:FFFFFFFFFFFFFFFFF,:FFF:FFF:FFFFF:
@A01403:26:H72M2DRXY:1:2101:24334:1235 2:N:0:TTACGTGC
CGGACTACTAGGGTATCTAATCCTGTTCGCTACCCATGCTTTCGAGCCTCAGCGTCAGTTGCAGACCAGAGAGCCGCCTTCGCCACTGGTGTTCTTCCATATATCTACGCATTCCACCGCTACACATGGAGTTCCACTCTCCTCTTCTGCACTCAAGAATGACAGTTTCCGATGCAGTTCCACGGTTGAGCCGTGGGCTTTCACATCAGACTTATCATTCCGCCTGCGCTCGCTTTACGCCCAATAAATCC
+
F,FFFFFFFFFFFFFFFFFFFFFFFFFFFFFFFFFFFFFFFFFFFFFFFFFFFFFFFFFFFFFFF:FFFFFFF:FFFFFFFFFFFFFFFFF:FFF:FFFFFFFFFFFFFFFF,FFFFFFFFFFFFFFFFFFFFFFFFFFFFFFFFFFFFFFFFFFFFFFFFFFFF:FFFFFFF:FFFF,:FFFFFF:FFFFFFFFFFFFFFFFFFFFFFFFFF:FFFFFFFFFFFFFFFFFFFFFF:FFFFF:FFFFF,:F
@A01403:26:H72M2DRXY:1:2101:20735:1454 2:N:0:TTACGTGC
CGGACTACCAGGGTATCTAATCCTGTTCGCTACCCATGCTTTCGAGCCTCAGCGTCAGTTGCAGACCAGAGAGCCGCCTTCGCCACTGGTGTTCTTCCATATATCTACGCATTCCACCGCTACACATGGAGTTCCACTCTCCTCTTCTGCACTCAAGAATGACAGTTTCCGATGCAGTTCCACGGTTGAGCCGTGGGCTTTCACATCAGACTTATCATTCCGCCTGCGCTCGCTTTACGCCCAATAAATCC
+
FFFFFFFFFFFFFFFFFFFFFFFFFFFFFFFFFFFFFFFFF,FFFFFFFFFFF:FFFFFFFFFFFFFFFFFFFFFFFFFFFFFFFFFFFFF:FFFFFFFFFFFFFF:FFFFF,FF:FFFFFF:FF:FFFFFFF:,FFFFFFF:FFFFFF:FFFFFFFFFFFFF:FF:FFFFFFF:FFFFF,FFFFFFF:F:FFFF,FFFFFFFFFFF:FFF:FFFF,:F:,FFFFFFFFF:FFFFFFFFF,FFFFFFFFFF
@A01403:26:H72M2DRXY:1:2101:23475:1501 2:N:0:TTACGTGC
CGGACTACTGGGGTTTCTAATCCTGTTCGCTACCCATGCTTTCGAGCCTCAGCGTCAGTTGCAGACCAGAGAGCCGCCTTCGCCACTGGTGTTCTTCCATATATCTACGCATTCCACCGCTACACATGGAGTTCCACTCTCCTCTTCTGCACTCAAGAATGACAGTTTCCGATGCAGTTCCACGGTTGAGCCGTGGGCTTTCACATCAGACTTATCATTCCGCCTGCGCTCGCTTTACGCCCAATAAATCC
+
FFFFFFFFFFFFFFFFFFFFFFFFFFFFFFFFFFFFFFFFFFFFFFFFFFFFFFFFFFFFFFFFFFFFFFFFFFFFFFF:FFFFFFFFFFFFFFFFFFFFFFFFFFFFFFF:FFFFFFFFFFFFFFFFF:FFFFF:FFFFFFFFF:FFFFFFFFFFFF:FFFFFFFFFFFFFFFFFFFFFFFFFFFFF:FFFFFFFFFFFFFFFFFFFFFFFFFFFFFFFFFFFFFFFF:FFF:FFFFFFFF:FFFFFFFF
@A01403:26:H72M2DRXY:1:2101:18141:1595 2:N:0:TTACGTGC
CGGACTACAAGGGTTTCTAATCCTGTTCGCTACCCATGCTTTCGAGCCTCAGCGTCAGTTGCAGACCAGAGAGCCGCCTTCGCCACTGGTGTTCTTCCATATATCTACGCATTCCACCGCTACACATGGAGTTCCACTCTCCTCTTCTGCACTCAAGAATGACAGTTTCCGATGCAGTTCCACGGTTGAGCCGTGGGCTTTCACATCAGACTTATCATTCCGCCTGCGCTCGCTTTACGCCCAATAAATCC
+
FFFFFFFFFFFFFFFFFFFFFFFFFFFFFFFFFFFFFFFFFFFFFFFFFFFFFFFFFFFFFFFFFFFFFFFF:FFFFFFFFFFFFFFFF:FFFFFFFFFFFFFFFFFFFFFFFFFFFFFFF:FFFFFFFFFFFFFFFFFFFFFFFFFFFFFFFFFFFFFFFFFFFFFFFFFFFFFFFFFFF:FFFFFFFFFFFFFFFFFFFFFFFFFFFFFFFFFFFFFFFFFFFFFFFFFFFFFFFFFFFFF,F::FFFF
@A01403:26:H72M2DRXY:1:2101:18159:1595 2:N:0:TTACGTGC
CGGACTACAAGGGTTTCTAATCCTGTTCGCTACCCATGCTTTCGAGCCTCAGCGTCAGTTGCAGACCAGAGAGCCGCCTTCGCCACTGGTGTTCTTCCATATATCTACGCATTCCACCGCTACACATGGAGTTCCACTCTCCTCTTCTGCACTCAAGAATGACAGTTTCCGATGCAGTTCCACGGTTGAGCCGTGGGCTTTCACATCAGACTTATCATTCCGCCTGCGCTCGCTTTACGCCCAATAAATCC
+
FFFFFFFFFFFFFFFFFFFFFFFFFFFFFFFFFFFFFFFFFFFFFFFFFFFFFFFFFFFFFFFFFFFFFFFFFFFFFFFFFFFFFFFFFFF:FFFFFFFFF:FFFFFFFFFFFFFFFFFFFFFFF:FFFFFFFFFFFFF:FFFFFFFFFFFFFFFFFFFFFFF,FFFFFFFFFFFFFFFFFFFFFFFFFFFFFFFFFFFFFFFFFFFFFFFFF:FFFFFFFFFFFFFFFFFFFFFFFFFFFFFFFFFFFFF
@A01403:26:H72M2DRXY:1:2101:24569:1611 2:N:0:TTACGTGC
CGGACTACTAGGGTATCTAATCCTGTTTGCTCCCCACGCTTTCGCGCCTCAGCGTCGGACCCGGCCCAGCTGGCCGCCTTCGCCACGGGTGTTCTTGCAGATCTCTACGCATTCCACCGCTACACCTGCAATTCCACCAGCCTCTACCGGTCCCCAGATCCGCAGTATCAGAAGCAGCTTCGGAGTTGAGCCCCGAAATTTCACTTCCGACTTACAGGATCCGCCTGCGCGCGCTTTACGCCCAGTAATTC
+
FFFFFFFFFFFFFFFFFFFFFFFFFFFFFFFFFFFFFFFFFFFFFFFFFFFFFFFFFFFFFFFFFFFFFFFFFFFFFFFFFFFFFFFFFFFFFFFFFFFFFFFFFFFFFFFFFFFFFFFFFFFFFFFFFFFFFFFFFFFFFFFFFFFFFFFFFFFFFFFFFFFFFFFFFFF,,FFFFFFFFFFFFFFFFFF:FFFF:FFFFFFFF:FFFFFF:FFFFF:FFFFFFFFFFFFFFFFFF:FFFFFFFFFFFFF
@A01403:26:H72M2DRXY:1:2101:17788:1642 2:N:0:TTACGTGC
CGGACTACAAGGGTTTCTAATCCTGTTCGCTACCCATGCTTTCGAGCCTCAGCGTCAGTTGCAGACCAGAGAGCCGCCTTCGCCACTGGTGTTCTTCCATATATCTACGCATTCCACCGCTACACATGGAGTTCCACTCTCCTCTTCTGCACTCAAGAATGACAGTTTCCGATGCAGTTCCACGGTTGAGCCGTGGGCTTTCACATCAGACTTATCATTCCGCCTGCGCTCGCTTTACGCCCAATAAATCC
+
FFFFFFFFFFFFFFFFFFFFFFFFFFFFFFFFFFFFFFFFFFFFFFFFFFFFFFFFFFFFFFFFFFFFFFFFFFFFFFFFFFFFFFFFFFFFFFFFFFFFFFFFFFFFFFFFFFFFFFFFFFFFFFFFFFFFFF:FFFFFFFFFFFFFF::FFFFFFFFFF:FFFFFFFFFFFFFFFFFFFFFFFFFFFFFFFFFFFFFFFFFFFFFFFFF:FFFFFFFFFFFFFFFFFFFFFFFFFFFFFFFFF:FFFFF
@A01403:26:H72M2DRXY:1:2101:18891:1642 2:N:0:TTACGTGC
CGGACTACTCGGGTTTCTAATCCTGTTCGCTACCCATGCTTTCGAGCCTCAGCGTCAGTTGCAGACCAGAGAGCCGCCTTCGCCACTGGTGTTCTTCCATATATCTACGCATTCCACCGCTACACATGGAGTTCCACTCTCCTCTTCTGCACTCAAGAATGACATTTTCCGATGCAGTTCCACGGTTGAGCCGTGGGCTTTCACATCAGACTTATCATTCCGCCTGCGCTCGCTTTACGCCCAATAAATCG
+
FFFFFFFFFFFFFFFFFFFFFFFFFFFFFFFFFFFF,FFFFFFFFFFFFFFFFFFFFF,FFF:FFF:FF:FFFFFFFF:FFFFFF:FFF,:FFFFF:FF:FF:FFFFFFF:FFFF,FFFFFFFFFFFFF:FFFFF,FF,FFFFFFFFF,,FFFFFFFFFFFFFF,FF:FFF,FFFFFFFF:,FFFFFF:::FF,FFFF:FFFFFF,FFFF:FFFF,FFF,FFFF:FFFFFFFFF:F,:F,F,F,F::,F:,
@A01403:26:H72M2DRXY:1:2101:6632:1673 2:N:0:TTACGTGC
CGGACTACCAGGGTTTCTAATCCTGTTCGCTCCCCACGCTTTCGAGCCTCAGCGTCAGTTGCAGACCAGAGAGCCGCCTTCGCCACTGGTGTTCTTCCATATATCTACGCATTCCACCGCTACACATGGAGTTCCACTCTCCTCTTCTGCACTCAAGAATGACAGTTTCCGATGCAGTTCCACGGTTGAGCCGTGGGCTTTCACATCAGACTTATCATTCCGCCTGCGCTCGCTTTACGCCCAATAAATCC
+
FFFFFFFFFFFFFFFFFFFFFFFFFFFFFFFFFFFFFFFFFFFFFFFFFFFFFFFFFFFFFFFFFFFFF,FFFFFFFF,FFFFFFFFFFFFFFFFFFFFFFFFFFFFFFFFFFFFFFFFFFFFFFFFFFFFFFFFFFFFFFFFFFFFFFFFFFF:FFFFFFFFFFFFFFFF,FFFFFFFFFFFFFFFFFFFFFFFFFFFFFFFFFFFFFFFFFFFFFFFFFFFFFFFFFFFFFFFFFFFFFFFFFFFFFFF
@A01403:26:H72M2DRXY:1:2101:19587:1752 2:N:0:TTACGTGC
CGGACTACTGGGGTATCTAATCCTGTTCGCTCCCCACGCTTTCGAGCCTCAGCGTCAGTTACAGACCAGAGAGCCGCTTTCGCCACCGGTGTTCCTCCATATATCTACGCATTTCACCGCTACACATGGAATTCCACTCTCCCCTTCTGCACTCAAGTTTGACAGTTTCCAAAGCGAACTATGGTTGAGCCACAGCCTTTAACTTCAGACTTATCAAACCGCCTTCGCTCGCTTTACGCCCAATAAATCCG
+
FFFFFFFFFFFFFF:FFFFFFFFFFFFFFFFFFFFFFFFFFFFFFFFFFFFFFFFFFFFFFFFFFFFFFFFFFFFFFFFFFFFFFFFF:FFFFFFFFFFFFFFFFFFFFFFFFFFFFFFFFFFFFF:FFFFFFFFFFFF:FF:FF,FFF,FFFF:FF:FFFFFFFFFFFFFF,F:FF,:FFFF,FFFFFFFFFFFFF:FFFFFFFFF:FFFFF,FFFFFF::FF,F:,:,F,FFFFFFFFFFFFFFFFFFF
@A01403:26:H72M2DRXY:1:2101:24740:1971 2:N:0:TTACGTGC
CGGACTACCGGGGTATCTAATCCTGTTCGCTACCCATGCTTTCGAGCCTCAGCGTCAGTTGCAGACCAGAGAGCCGCCTTCGCCACTGGTGTTCTTCCATATATCTACGCATTCCACCGCTACACATGGAGTTCCACTCTCCTCTTCTGCACTCAAGAATGACAGTTTCCGATGCAGTTCCACGGTTGAGCCGTGGGCTTTCACATCAGACTTATCATTCCGCCTGCGCTCGCTTTACGCCCAATAAATCC
+
FFFFFFFFFFFFFFFFFFFFFFFFFFFFFFFFFFFFFFFFFFFFFFFFFFFFFFFFFFFFFFFFFFFFFFFFFFFFFFFFFFFFFFFFFFFFFFFFFFFFFFFFFFFFFFFFFFFFFFFFFFFFFFFFFFFFFFFF:FFFFFFFFFFFFFFFFF:FFFFFFFFFFFFFFFFFFFFFFFFFFFFFFFFFFFFFFFFFFFFFFFFFF:FFFFFFFFFFFFFFFFFFFFFFFFF,FFFFFFFFFFFFFFFFFFF
@A01403:26:H72M2DRXY:1:2101:16812:2174 2:N:0:TTACGTGC
CGGACTACCAGGGTATCTAATCCTGTTCGCTACCCATGCTTTCGAGCCTCAGCGTCAGTTGCAGACCAGAGAGCCGCCTTCGCCACTGGTGTTCTTCCATATATCTACGCATTCCACCGCTACACATGGAGTTCCACTCTCCTCTTCTGCACTCAAGAATGACAGTTTCCGATGCAGTTCCACGGTTGAGCCGTGGGCTTTCACATCAGACTTATCATTCCGCCTGCGCTCGCTTTACGCCCAATAAATCC
+
FFFFFFFFFFFFFFFFFFFFFFFFFFFFFFFFFFFFF:FFFFFFFFFFFFFFFFFFFFFFFFFFFFFFFFFFFFFFFFFFFFFFFFFFFFFFFFFFFFFFFFFFFFFFFFFFFFFFFFFFFFF,FFFFFFFFFFFFFFFFFFFFFFFFFFFFFFFFFFFFFFFFFFFFFFFFFFFFFFFFFFFFFFFFFFFFFFFFFFFFFFFFFFFFFFFFFFFFFF:FFFFFFFFFFFFFFFFFFFFFFFF:FFF,FF:
@A01403:26:H72M2DRXY:1:2101:15646:2315 2:N:0:TTACGTGC
CGGACTACTCGGGTATCTAATCCTGTTCGCTCCCCACGCTTTCGAGCCTCAGCGTCAGTTACAGACCAGAGAGCCGCTTTCGCCACCGGTGTTCCTCCATATATCTACGCATTCCACCGCTACACATGGAGTTCCACTCTCCTCTTCTGCACTCAAGAATGACAGTTTCCGATGCAGTTCCACGGTTGAGCCGTGGGCTTTCACATCAGACTTATCATTCCGCCTGCGCTCGCTTTACGCCCAATAAATCC
+
FFFFFFFFFFFFFFFFFFFFFFFFFFFFFFFFFFFFFFFF:FFFFFFFFFFFFFFF:FFFFFFFFFFFFFFFFFFFFFFFFFFFFFFFFFFFFFFFFFFFFFFFFFFFFFFFFFFFFFFFFFFFFFFFFFFFFFFF:FFFFFFFFFFFFFFFFFFFFFFFF:FFFFFFFFFFFFFFFFFFFFFFFFFFFFFFFFFFFFFFFFFFFFFFFFFF:FFFFFFFFFFFFFFFFFFFFFFFFFFFFFFFFFFFFFF
@A01403:26:H72M2DRXY:1:2101:18096:2519 2:N:0:TTACGTGC
CGGACTACTGGGGTATCTAATCCTGTTCGCTACCCATGCTTTCGAGCCTCAGCGTCAGTTGCAGACCAGAGAGCCGCTTTCGCCACCGGTGTTCCTCCATATATCTACGCATTTCACCGCTACACATGGAATTCCACTCTCCCCTTCTGCACTCAAGTTTGACAGTTTCCAAAGCGAACTATGGTTGAGCCACAGCCTTTAACTTCAGACTTATCAAACCGCCTGCGCTCGCTTTACGCCCAATAAATCCG
+
FFFFFFFFFFFFF:FFFFFFFFFFFFFFFFFFFFFFFFFFFFFFFFFFFFFFFFFFFFFFFFFFFFFFFFFFFFFFFFFFFFFFFFFFFFFFFFFFFF:FFFFFFFFFFFFFFFFFFFFFFFFFFFFFFFFFFFFFFFFFFFFFF:FFFFFFFFFFF:FFFFFFFFFFFFFFFFFFFFFFFFFFFF,F,FFFFFFFFFFFFFFFFFFFFF,FFFFF,F,FFFF:FFFFFFFF:FF:FFFFFFFFFFFFFFF
@A01403:26:H72M2DRXY:1:2101:14498:2581 2:N:0:TTACGTGC
CGACTACTAGGGTTTCTAATCCTGTTCGCTACCCATGCTTTCGAGCCTCAGCGTCAGTTGCAGACCAGAGAGCCGCCTTCGCCACTGGTGTTCTTCCATATATCTACGCATTCCACCGCTACACATGGAGTTCCACTCTCCTCTTCTGCACTCAAGAATGACAGTTTCCGATGCAGTTCCACGGTTGAGCCGTGGGCTTTCACATCAGACTTATCAAACCGCCTGCGCTCGCTTTACGCCCAATAAATCCG
+
FFFFFFFFFFFFFFFFFFFFFFFFFFFFFFFFFFFFFFFFF:FFFFFFFFFFFFFFFFFFFFFFFF,FFFFFFFFFFFFFFFFFFFFFFFFFFFFFFFFFFFFFFFFFFFFFFFFFFFFFFFFFFF,FFFFFFFFFFFFFFFFFFFFFFFFFFFF:FFF:,FF:FFFFFFFFFFFFFFFFFFFFFF:FFFFF,FFFFFFFFFFFFFFFFFFFFFFFFF:FFFF:FFFFFFFFFFFFFFFFFFFFFFF:FFF
@A01403:26:H72M2DRXY:1:2101:9372:2660 2:N:0:TTACGTGC
CGGACTACCGGGGTTTCTAATCCTGTTCGCTACCCATGCTTTCGAGCCTCAGCGTCAGTTGCAGACCAGAGAGCCGCCTTCGCCACTGGTGTTCTTCCATATATCTACGCATTCCACCGCTACACATGGAGTTCCACTCTCCTCTTCTGCACTCAAGAATGACAGTTTCCGATGCAGTTCCACGGTTGAGCCGTGGGCTTTCACATCAGACTTATCATTCCGCCTGCGCTCGCTTTACGCCCAATAAATCC
+
FFFFFFFFFFFFF:FFFFFFFFFFFFFFFFFFFFFFFFFFFFFFFFFFFFFFFFFFFFFFFFFFFFFFFFFFFFFFFFF:FFFFFFFFFFFFFFFFFFFFFFFFFFFFFFFFFFFFFFFFFFFFFFFFF:FFFFFFFFFFFFFFFFFFFFFFFFFFFFFFF,FFFFFFFFFFFFFFFFFFFFFFFFFFFFFFFFFFFFFFFFFFFFFFFFFFFFFFFFFFFFFFFFFFFFFFFFFFFFFFFFFFFFFFFFF
@A01403:26:H72M2DRXY:1:2101:13494:2691 2:N:0:TTACGTGC
CGGACTACAAGGGTTTCTAATCCTGTTCGCTCCCCACGCTTTCGAGCCTCAGCGTCAGTTACAGACCAGAGAGCCGCTTTCGCCACCGGTGTTCCTCCATATATCTACGCATTTCACCGCTACACATGGAATTCCACTCTCCCCTTCTGCACTCAAGTTTGACAGTTTCCAAAGCGAACTATGGTTGAGCCACAGCCTTTAACTTCAGACTTATCCAACCGCCTGCGCTCGCTTTACGCCCAATAAATCCG
+
FFFFFFFFFFFFFFFFFFFFFFFFFFFFFFFFFFFFFFFFFFFFFFFFFFFFFFFFFFFFFFFFFFFFFFFFFFFFFFFFFFFFFFFFF:FFFFFF:FFFFFFFFFFFFFFFFFFFFFFFF:FF:F:FFFFFFFFFFFFFFFFFFFFFFFFFFFFFFFFFFFFFFFFFFFFFFFFFFFFFFFFFFFF:FFFFFFFFFFFFFFFF,FFFFFFF:FF,F:FFFFFFFFFFF:FFF:FFFFFFFFF::F,FFFF
@A01403:26:H72M2DRXY:1:2101:6442:2722 2:N:0:TTACGTGC
CGGACTACTAGGGTATCTAATCCTGTTTGCTCCCCACGCTTTCGAGCCTCAACGTCAGTTACGGTCCAGTAAGCCGCCTTCGCCACTGGTGTTCCTCCTAATATCTACGCATTTCACCGCTACACTAGGAATTCCGCCTACCTCTCCCGCACTCGAGCCGCACAGTTTCCAAAGCAGTTCCGGGGTTGGGCCCCGGCATTTCACTCCAGACTTGCGCTGCCGTCTACGCTCCCTTTACACCCAGTAAATCC
+
FFFFFFFFFFFFFFFFFFFFFFFFFFFFFFFFFFFFFFFFFFFFFFFFFFFFFFFFF:FFFFFFFFFFFFFFFFFFFFFFFFFFFFFFFFFFFFFFFFFFFFFFFFFFFF:FFFFFFFFFFFFFFFFFF:FFFFFFFFFFFFFFFFFFFFFFFFFFFFFFFFFFFFFFFFF,FFFFFFFF:FFFF:FFFFFFFFFFFFFFFFFFFFFFFFFFFFFFFFFFFFFFFFFFFFFFFFFF:FFF:F:FFFF,FFF
@A01403:26:H72M2DRXY:1:2101:30508:2848 2:N:0:TTACGTGC
CGGACTACTGGGGTATCTAATCCTGTTCGCTACCCATGCTTTCGAGCCTCAGCGTCAGTTGCAGACCAGAGAGCCGCCTTCGCCACTGGTGTTCTTCCATATATCTACGCATTCCACCGCTACACATGGAGTTCCACTCTCCTCTTCTGCACTCAAGAATGACAGTTTCCGATGCAGTTCCACGGTTGAGCCGTGGGCTTTCACATCAGACTTATCATTCCGCCTGCGCTCGCTTTACGCCCAATAAATCC
+
FFFFFFFFFFFFFFFFFFFFFFFFFFFFFFFFFFFFFFFFFFFFFFFFFFFFFFFFFFFFFFFFFFFFF:FFFFFFFFFFFFFFFFFFFFFF:FF:FFFFFFFFFFFFFFFFFFFFFFFFFFFFFFFFFFFFFFFFFFFFFFFFFFFFFFFFFF:FFFFFF:FFFFFFFF:FFFFFFFFFFFFFFFFFFFFFFFFFFFFFFFFFFFFFFFFFFFFFFFFFFFFFFFFFFFFFFFFFFFFFFFFFFFFFFFF
@A01403:26:H72M2DRXY:1:2101:11333:2895 2:N:0:TTACGTGC
CGGACTACTGGGGTTTCTAATCCTGTTCGCTACCCATGCTTTCGAGCCTCAGCGTCAGTTGCAGACCAGAGAGCCGCCTTCGCCACTGGTGTTCTTCCATATATCTACGCATTCCACCGCTACACATGGAGTTCCACTCTCCTCTTCTGCACTCAAGAATGACAGTTTCCGATGCAGTTCCACGGTTGAGCCGTGGGCTTTCACATCAGACTTATCATTCCGCCTGCGCTCGCTTTACGCCCAATAAATCC
+
FFFFFFFFFFFFFFFFFFFFFFFFFFFFFFFFFFFFFFFFFFFFFFFFFFFFFF:FFFFFFFFFFFFFFFFFFFFFFFFFFFFFFFFFF:FFFFFFFFFFFFFFFFFFFFFFFFFFFFFFFFFFFFFFFFFFFFF:FFFFFFFF,FFFFFFFFFFFF:FFF:FFFF:FFFFFFFFFFFFFFF:FFFFFFFFFFFFFFFFFFFFFFFF,FFFFFFFFFFFFFFFFFFFFF,FFF,FFFFFF:FFFF:F:FFF
@A01403:26:H72M2DRXY:1:2101:8070:3035 2:N:0:TTACGTGC
CGGACTACAAGGGTTTCTAATCCTGTTCGCTCCCCACGCTTTCGAGCCTCAGCGTCAGTTACAGACCAGAGAGCCGCCTTCGCCACTGGTGTTCTTCCATATATCTACGCATTCCACCGCTACACATGGAGTTCCACTCTCCTCTTCTGCACTCAAGAATGACAGTTTCCGATGCAGTTCCACGGTTGAGCCGTGGGCTTTCACATCAGACTTATCATTCCGCCTGCGCTCGCTTTACGCCCAATAAATCC
+
FFFFFFFFFFFFFFFFFFFFFFFFFFFFFFFFFFFFFFFFFFFFFFFFFFFFFFFFFFFFFFFFFFFFFFFFFFFFFFFFFFFFFFFFFFF:FFFFFFFFFFFFFFFFFFFFFFFFFFFFFFFFFFFFFFFFFFFFFFFFFFFFFFFFFFFFFFFFFFFFF:FFFFFFFFFFFFFFFFFFFFFFFFFFFFFFFFFFFFFFFFFFFFFFFFFFFFFF:FFFFFFFFFFFFFFFFFFFFFFF:FFFFFFFFFF
@A01403:26:H72M2DRXY:1:2101:18982:3239 2:N:0:TTACGTGC
CGGACTACCAGGGTTTCTAATCCTGTTCGCTCCCCACGCTTTCGAGCCTCAGCGTCAGTTACAGACCAGAGAGCCGCTTTCGCCACTGGTGTTCTTCCATATATCTACGCATTCCACCGCTACACATGGAGTTCCACTCTCCTCTTCTGCACTCAAGAATGACAGTTTCCGATGCAGTTCCACGGTTGAGCCGTGGGCTTTCACATCAGACTTATCATTCCGCCTGCGCTCGCTTTACGCCCAATAAATCC
+
FFFFFFFFFFFFFFFFFFFFFFFFFFFFFFFFFFFFFFFFF:FFFFFFFFFFFFFFFFFFFF:FFFFFF::FFFFFFFFFFFFFFFFFF:FFFFFFFFFFFFFFFFFFFFFFFFFFFFFFFFFFFFFFFFFFFFFFFFFFFFFFFFFFFF,F:FFFFFFFFFFFFFFFFFFFFFFFFFFFFFFFFFFFFFFFFFFFFFFFFFFF:FFFF:FF:FF,FFF,FFFFFFFF:F:F:,:FFFFFFFF:F::,FFF
@A01403:26:H72M2DRXY:1:2101:19343:3239 2:N:0:TTACGTGC
CGGACTACCAGGGTTTCTAATCCTGTTCGCTCCCCACGCTTTCGAGCCTCAGCGTCAGTTACAGACCAGAGAGCCGCTTTCGCCACCGGTGTTCCTCCATATATCTACGCATTCCACCGCTACACATGGAGTTCCACTCTCCTCTTCTGCACTCAAGAATGACAGTTTCCGATGCAGTTCCACGGTTAAGCCGTGGGCTTTCACATCAGACTTATCATTCCGCCTGCGCTCGCTTTACGCCCAATAAATCC
+
FFFFFFFFFFFFFFFFFFFFFFFFFFFFFFFFFFFFFFFFFFFFFFFFFFFFFFFFFFFFFFFFFFFFFFFFFFFFF,FFFFFFFFFFFFFFF:FFFF,FFFFFFF:FFFFFFFFFFFFFFFFF:FFFFFFFFFFFFFFFFFFFFFFFFFFF,F,FFF:FFFFFFFFF:FF:FFF,FFFFFFFFF:F,FFF:FFFFFFF:FF,F,F:FFFFF,F:FFFFFFFFFFFFFFFFFFF,FFFFFFFF,FFF,FFF
@A01403:26:H72M2DRXY:1:2101:8865:3317 2:N:0:TTACGTGC
CGGACTACACGGGTATCTAATCCTGTTCGCTACCCATGCTTTCGAGCCTCAGCGTCAGTTGCAGACCAGAGAGCCGCCTTCGCCACTGGTGTTCTTCCATATATCTACGCATTCCACCGCTACACATGGAGTTCCACTCTCCTCTTCTGCACTCAAGAATGACAGTTTCCGATGCAGTTCCACGGTTGAGCCGTGGGCTTTCACATCAGACTTATCATTCCGCCTGCGCTCGCTTTACGCCCAATAAATCC
+
FFFFFFFFFFFFFFFFFFFFFFFFFFFFFFFFFFFFFFFFFFFFFFFFFFFFFFFFFFFFFFFFFFFFFFFFFFFFFFFFFFFFFFFFFFFFFFFFFFFFFFFFFFFFFFFFFFFFFFFFFFFFFFFFFFFFFF:FF:FFFFFFFFFFFFF:FFFFFFFFFFFFFF:FFFFFFFFFFFFFFFFFFFFFFFFFFFFFFFF:FFFFFFFFFFFFF:FFFFFFFFFFFFFFFFFFFF,:FFFFFFF,,,:F,FF
@A01403:26:H72M2DRXY:1:2101:30219:3349 2:N:0:TTACGTGC
CGGACTACCAGGGTTTCTAATCCTGTTCGCTCCCCACGCTTTCGAGCCTCAGCGTCAGTTACAGACCAGAGAGCCGCTTTCGCCACTGGTGTTCTTCCATATATCTACGCATTCCACCGCTACACATGGAGTTCCACTCTCCTCTTCTGCACTCAAGAATGACAGTTTCCGATGCAGTTCCACGGTTGAGCCGTGGGCTTTCACATCAGACTTATCATTCCGCCTGCGCTCGCTTTACGCCCAATAAATCC
+
FFFFFFFFFFFFFFFFFFFFFFFFFFFFFFFFFFFFFFFFFFFFFFFFFFFFFFFFFFFFFFFFFFFFFFFFFFFFFFFFFFFFFFFFFFF,FFFFFFFFFFFFFFFFFFFFFFFFFFFFFFFFF:FFFFFFFFFFFFFFFFFFFFFFFFFFFFFFFFFFFFF:F:FFFFFFFFFFFFFFFFFFFFFFFFFF:FFFFFFFFFFFFFFFFFF,FFFFFFF:FF:FF:FFFFFFFFFFFFFFFFF,FFFFFFF
@A01403:26:H72M2DRXY:1:2101:18213:3411 2:N:0:TTACGTGC
CGGACTACTGGGGTTTCTAATCCTGTTCGCTACCCATGCTTTCGAGCCTCAGCGTCAGTTGCAGACCAGAGAGCCGCCTTCGCCACTGGTGTTCCTCCATATATCTACGCATTTCACCGCTACACATGGAATTCCACTCTCCCCTTCTGCACTCAAGTTTGACAGTTTCCAAAGCGAACTATGGTTGAGCCACAGCCTTTAACTTCAGACTTATCAAACCGCCTGCGCTCGCTTTACGCCCAATAAATCCG
+
FFFFFFFFFFFFF:FFFFFFFFFFFFFFFFFFFFFFFFFFFFFFFFFFFFFFFFFFFFFFFFFFFFFFFFFFFFFFFFFFFFFFFFFFFFFFFFFFFF:FFFFFFFFFFFFFFF:FFFFFFFFFFFFFFFFFFFFFFFFFFFFFFFFFFFFFFFFFFFFFFFFFFFFFFFFFFFFFFFFFFFFFFF:FFFFFFFFFFFFFFFFF::FF:F:FFFFFF::FFFFFFF:F:FFFFFFF:FFFFFFFFFFFFFF
@A01403:26:H72M2DRXY:1:2101:20735:3490 2:N:0:TTACGTGC
CGGACTACAGGGGTATCTAATCCTGTTCGCTACCCATGCTTTCGAGCCTCAGCGTCAGTTGCAGACCAGAGAGCCGCCTTCGCCACTGGTGTTCTTCCATATATCTACGCATTCCACCGCTACACATGGAGTTCCACTCTCCTCTTCTGCACTCAAGAATGACAGTTTCCGATGCAGTTCCACGGTTAAGCCGTGGGCTTTCACATCAGACTTATCATTCCGCCTGCGCTCGCTTTACGCCCAATAAATCC
+
FFFFFFFFFFFFFFFFFFFFFFFFFFFFFFFFFFFFFFFFFFFFFFFFFFFFFFFFFFFFFFFFFFFFFFFFFFFFFFFFFFFFFFFFFFFFFFFFFFFFFFFFFFFFFFFFFFFFFFFFFFFFFFFFFFFFFFFF:FFFFFFFFFFFFFFFFFFFFFFFF:FFFFFFFFFFFFFFFFFFFFFFFFFFFFFFFFFFFFFFFFFFFFFFFFFFFFFFFFFFFFFFFFF:FFFFFFFFFFFFFFFFFFFF:FF
@A01403:26:H72M2DRXY:1:2101:11822:3583 2:N:0:TTACGTGC
CGGACTACTGGGGTTTCTAATCCTGTTCGCTACCCATGCTTTCGAGCCTCAGCGTCAGTTGCAGACCAGAGAGCCGCCTTCGCCACTGGTGTTCTTCCATATATCTACGCATTCCACCGCTACACATGGAGTTCCACTCTCCTCTTCTGCACTCAAGAATGACAGTTTCCGATGCAGTTCCACGGTTGAGCCGTGGGCTTTCACATCAGACGTATCATTCCGCCTGCGCTCGCTTTACGCCCAATAAATCC
+
FFFFFFFFFFFFFFFFFFFFFFFFFF:FFFFF:FFFF,FFFFFFF:FFFFFFFFFFFFFFFFFFF:FFFFFFFFFFFFFFFFFFF:F:FFFFF,FFFFFFFFFFFFFFFFFFFFFFFFFF:FFFFFFFF:FFFFFF:FFFFFFF:FF:F:FFFFFFFFFFF:FFFFFFFF:FFFFFF:F:,FF:FFF,FFFFFFFFFFFFFFFFFFFF:FF,FFFFFFFFFF:FF::FFF:FFF,F,FFFFFFFFFFFFFF
@A01403:26:H72M2DRXY:1:2101:20130:3630 2:N:0:TTACGTGC
CGGACTACCAGGGTTTCTAATCCTGTTCGCTCCCCACGCTTTCGAGCCTCAGCGTCAGTTACAGACCAGAGAGCCGCTTTCGCCACCGGTGTTCCTCCATATATCTACGCATTCCACCGCTACACATGGAGTTCCACTCTCCTCTTCTGCACTCAAGAATGACAGTTTCCGATGCAGTTCCACGGTTAAGCCGTGGGCTTTCACATCAGACTTATCATTCCGCCTGCGCTCGCTTTACGCCCAATAAATCC
+
FFFFFFFFFFFFFFFFF:FFFFFFFFFFFFFFFFFFFFFFFFFFFFFFFFFFFFFFFFFF:FFFFFFFFFFFFFFFFFFFFFFFFFFFFFFFFFFFFFFFFFFFFFFFFFFFFFFFFFFFFFFFFFFFFFFFFFFFFFFFFFFFFFFFFFFFFFFFFFFFFFFFFFFFFFFFFFFFFFFFFFFFFFFFFFFFFFFFFFFFFFFFFFFFFFFFFFFFFFFFFFFFFFFFFFFFF:FFFFFFFFFF:FFFFFF
@A01403:26:H72M2DRXY:1:2101:20148:3630 2:N:0:TTACGTGC
CGGACTACCAGGGTTTCTAATCCTGTTCGCTCCCCACGCTTTCGAGCCTCAGCGTCAGTTACAGACCAGAGAGCCGCTTTCGCCACCGGTGTTCCTCCATATATCTACGCATTCCACCGCTACACATGGAGTTCCACTCTCCTCTTCTGCACTCAAGAATGACAGTTTCCGATGCAGTTCCACGGTTAAGCCGTGGGCTTTCACATCAGACTTATCATTCCGCCTGCGCTCGCTTTACGCCCAATAAATCC
+
FFFFFFFFFFFFFFFFFFFFFFFFFFFFFFFFFFFFFFFFFFFFFFFFFFFFFFFFFFFFFFFFFFFFFFFFFFFFFFFFFFFFFFFFFFFFFF,FFFF,F:FFFFFFF:FFF:FFFFFFFFFFFF::F:F,FFFFF,FFFFFFFFF:FFFFFFFFFFF:F::FFF,FFFFFFFFFFFF::F,,FFFFF,F::,FFF,FFFFFFF,FFF:F,FF,::F:FF:FFFFFFF:FFFFFF:,FFFFFFFFFFFFF
@A01403:26:H72M2DRXY:1:2101:21260:3677 2:N:0:TTACGTGC
CGGACTACTGGGGTATCTAATCCTGTTCGCTACCCATGCTTTCGAGCCTCAGCGTCAGTTGCAGACCAGAGAGACGCCTTCGCCACTGGTGTTCTTCCATATATCTACGCATTCCACCGCTACACATGGAGTTCCACTCTCCTCTTCTGCACTCAAGAATGACAGTTTCCGATGCAGTTCCACGGTTAAGCCGTGGGCTTTCACATCAGACTTATCATTCCGCCTGCGCTCGCTTTACGCCCAATAAATCC
+
FFFFFFFFFFFFFFFFFFFFFFFFFFFFFFFFFFFFFFFFFFFFFFFFFFFFFFFFFFFFFFFFFFFFFFFFFFFFFFFFFFFFFFFFFFFFFFFFFFFFFF:FFFFFFFFFFFFFFFFFFFFFFFFFFFFFFFFF:FFFFFFFFFFFFFFFFFFFFFFFFFFFFFFFFFFFFFFFFFFFFFFFFFFFFFFFFFFFFFFFFFFFFFFFFFFF:FFFFFFFFFFFFFFFFFFFFF:FFFFFFFFFFFFFFFF
@A01403:26:H72M2DRXY:1:2101:8070:3787 2:N:0:TTACGTGC
AGGACTACAAGGTATTCTAATAATGTTCGCTCCCCAAGCATTCTAGCCTCAGCGTCAGTTACAGACCAGAGAGAAGCCTTCGCCACTGGTGTTCTTAAAAATATCTAAGCAAACCACCGCTACACATGGATTTCCACTCTCCTCTTCTGCACACAAGAATGAAAGTATCCGATGCAGTTCAACGGTTCAGCCGTGGGATGTCACAACAGACTTATCAATCCGCCTGCGCTCGCTAGACGCCCAATAAATCC
+
,F,FFFFF:F,,,,,FF,FFF,,F,F,FFF:F:F:F,,F:F,F,F:FFF,:,F:,FFFF,F:FFFF,F,FFF::,,:F,,FFFFF:F,:F,,,F,,,,F,F,FF,,F,,FF,::FFFF:FFFFFFFF,,,,,FF,,F:FF,F,FF,:F,,FF,FFF,FFFF:,F,F,FFF,FF:F,,F,,,:F:F,F,FFF::FF,F,,,,:FFF,,FFFF,FF:F:,,,:F,F:F:F:F,,FF,,:F:,,FF,FF,:F,,
@A01403:26:H72M2DRXY:1:2101:13268:4022 2:N:0:TTACGTGC
CGGACTACTCGGGTTTCTAATCCTGTTCGCTCCCCACGCTTTCGAGCCTCAGCGTCAGTTACAGACCAGAGAGCCGCTTTCGCCACCGGTGTTCCTCCATATATCTACGCATTTCACCGCTACACATGGAATTCCACTCTCCCCTTCTGCACTCAAGTTTGACAGTTTCCAAAGCGAACTATGGTTGAGCCACAGCCTTTAACTTCAGACTTCTCAAACCGCCTGCGCTCGCTTTACGCCCAATAAATCCG
+
FFFFFFFFFFFFFFFFFFFFFFFFFFFFFFFFFFFFFFFF:FFFFFFFFFFFFFFFFFFFFFFFFFFFFFFFFFFFFFFFFFFFFFFFFFFF,FFFFFFFFFFFFFFFFF:FFFFFFFFFFFFFFFF:FFFFFFFFFFFFFFFFFFFFFFFFFFFFFFFFFFFFFFFFFFFF,FFFFFF,FFFFFFFFFFFFFFFFFFFFFFFFFFFF:F:F,FFF,:FFFFF:FFF::FFFFFF:FFFFFFFFFFF,FFF
@A01403:26:H72M2DRXY:1:2101:14109:4069 2:N:0:TTACGTGC
CGGACTACTCGGGTTTCTAATCCTGTTCGCTACCCATGCTTTCGAGCCTCAGCGTCAGTTGCAGACCAGAGAGCCGCCTTCGCCACCGGTGTTCCTCCATATATCTACGCATTTCACCGCTACACATGGAATTCCACTCTCCCCTTCTGCACTCAAGTTTGACAGTTTCCAAAGCGAACTATGGTTGAGCCACAGCCTTTAACTTCAGACTTATCAAACCGCCTGCGCTCGCTTTACGCCCAATAAATCCG
+
FFFFFFFFFFFFFFFFFFFFFFFFFFFFFFFFFFFFFFFFFFFFFFFFFFFFFFFFFFFFFFFFFFFFFFFFFFFFFFFFFFFFFFFFFFFF:FFFFFFFFFFFFFFFFFFFFFFFFFFFFFFFFFFFFFFFFFFFFFFFFFFFFFFFFFFFFFFFFFFFFFFFFFFFFFFFFFFFFFFFFFF:FFFFFFFFFFFFFFFFFFFFFFFFF:FFFFFF::FFFFFFFFFFFFFFFFFFFFFFFFFFFFFFFFF
@A01403:26:H72M2DRXY:1:2101:14769:4116 2:N:0:TTACGTGC
CGGACTACCGGGGTATCTAATCCTGTTCGCTACCCATGCTTTCGAGCCTCAGCGTCAGTTGCAGACCAGAGAGCCGCCTTCGCCACTGGTGTTCTTCCATATATCTACGCATTCCACCGCTACACATGGAGTTCCACTCTCCTCTTCTGCACTCAAGAATGACAGTTTCCGATGCAGTTCCACGGTTGAGCCGTGGGCTTTCACATCAGACTTATCATTCCGCCTGCGCTCGCTTTACGCCCAATAAATCC
+
FFFFFFFFFFFFFFFFFFFFFFFFFFFFFFFFFFFFFFFFFFFFFFFFFFFFFFFFFFFFFFFFFFFFFF:FFFFFFFFFFFFFFFFFFFF,FFFFFFFFFFFFFFFFFFFFFFFFFFFFFFFFFFFFFFFFFFFFFFFFFFFFFFFFFFFFFFFFFFFFFFFFFFFFFFFFFFFFFFFFFFFFFFFFFF:FFFFFFFFFFFFFFFFF:FFFFFFFFFFFFFFFF:FFFFFFFFFFFFFFFFFFFFFFFFF
@A01403:26:H72M2DRXY:1:2101:28149:4116 2:N:0:TTACGTGC
CGGACTACAGGGGTATCTAATCCTGTTCGCTACCCATGCTTTCGAGCCTCAGCGTCAGTTGCAGACCAGAGAGCCGCCTTCGCCACTGGTGTTCTTCCATATATCTACGCATTTCACCGCTACACATGGAATTCCACTCTCCCCTTCTGCACTCAAGTTTGACAGTTTCCAAAGCGAACTATGGTTGAGCCACAGCCTTTAACTTCAGACTTATCAAACCGCCTGCGCTCGCTTTACGCCCAATAAATCCG
+
FFFFFFFFFFFFFFFFFFFFFFFFFFFFFFFFFFFFFFFFFFFFFFFFFFFFFFFFFFFFFFFFFFFFFFFFFFFFFFFFFFFFFFFFFFFFFFFFFFFFFFFFFFFFFFFFFFFFFFFFFFFFFFFFFFFFFFFFFFFFFFFFFFFFFFFFFFFFFFFF:FFFFFFFFFFFFFFF,FFFFFFFFFFFFFFFFFFFFFFFFFFFFFFFFFFFFFFFFFFFFFFFFFFFFFFFFFFFFFFFFFFFFFFFFFF
@A01403:26:H72M2DRXY:1:2101:7337:4178 2:N:0:TTACGTGC
CGGACTACCGGGGTATCTAATCCTGTTCGCTACCCATGCTTTCGAGCCTCAGCGTCAGTTGCAGACCAGAGAGCCGCCTTCGCCACTGGTGTTCTTCCATATATCTACGCATTCCACCGCTACACATGGAGTTCCACTCTCCTCTTCTGCACTCAAGAATGACAGTTTCCGATGCAGTTCCACGGTTGAGCCGTGGGCTTTCACATCAGACTTATCATTCCGCCTGCGCTCGCTTTACGCCCAATAAATCC
+
FFFFFFFFFFFFFFFFFFFFFFFFFFFFFFFFFFFFFFFFFFFFFFFFFFFFFFFFFFFFFFFFFFFFFFFFFFFFFFFFFFFFFFFFF,FFFFFFFFFFFFFFFFFFFFFFFFFFFFFFFFFFFFFFFFFFFFFFFFFFFFFFFFFFFFFFFFFFFFFFFFFFFFFFFFFFFFFFFFFFFFFFF:F:FFFFFFFFFFFFFFFF,FFFFFFFFFFFFFFFFFFF:FFFFFFFFFFFFFFFFFFF:,FFFFF
@A01403:26:H72M2DRXY:1:2101:25753:4539 2:N:0:TTACGTGC
CGGACTACAGGGGTATCTAATCCTGTTCGCTCCCCACGCTTTCGAGCCTCAGCGTCAGTTGCAGACCAGAGAGCCGCCTTCGCCACTGGTGTTCTTCCATATATCTACGCATTCCACCGCTACACATGGAGTTCCACTCTCCTCTTCTGCACTCAAGTTTGACAGTTTCCAAAGCGAACTATGGTTGAGCCACAGCCTTTAACTTCAGACTTATCAAACCGCCTGCGCTCGCTTTACGCCCAATAAATCCG
+
FFFFFFFFFFFFFFFFFFFFFFFFFFFFFFFFFFFFFFFFFFFFFFFFFFFFFFFFFFFFFFFFFFFFFFFFFFFFFFFFFFFF,F:FFFFFFFFFFFFFFFFFFFFFFFFFFFFFFFFFFFFFF:FFFFFFFFFFFFFFFFFFFFFFFFFFFFFFFFFFFFFFFFFFFFFFFFFFFFFFFFFFFFFFFFFFFFFFFFFFF:FFFFFFFFFFFFFFFF,FFFFFFFFFFFFFFFF:FFFF:F,:FFFFFFF
@A01403:26:H72M2DRXY:1:2101:13783:4695 2:N:0:TTACGTGC
CGGACTACTGGGGTATCTAATCCTGTTCGCTACCCATGCTTTCGAGCCTCAGCGTCAGTTGCAGACCAGAGAGCCGCCTTCGCCACTGGTGTTCTTCCATATATCTACGCATTCCACCGCTACACATGGAGTTCCACTCTCCTCTTCTGCACTCAAGAATGACAGTTTCCGATGCAGTTCCACGGTTGAGCCGTGGGCTTTCACATCAGACTTATCATTCCGCCTGCGCTCGCTTTACGCCCAATAAATCC
+
FFFFFFFFFFFFFFFFFFF:FFFFFFFFFFFFFFFFFFFFFFFFFFFFFFFFFFFFFFFFFFFFFFFFFFFFFFFFFFFFFFFFFFFFFFFFFFFFFFFFFFFFFFFFFFFFFFFFFFFFFFFFFFFFFFFFFFFFFFFFFFFFFFFFFFFFFFFFFFFFF:FFFFFFFFFFFFFFFFFFFFF:FFFFFFFFFFFFFFFFFFFFFFFFFFFFFFFFFFFFFFFFFFFFFFFFFFFFFFFFFFFFFFFFFFF
@A01403:26:H72M2DRXY:1:2101:31430:4758 2:N:0:TTACGTGC
CGGACTACACGGGTTTCTAATCCTGTTCGCTCCCCACGCTTTCGAGCCTCAGCGTCAGTTACAGACCAGAGAGCCGCTTTCGCCACCGGTGTTCCTCCATATATCTACGCATTTCACCGCTACACATGGAATTCCACTCTCCCCTTCTGCACTCAAGTTTGACAGTTTCCAAAGCGAACTATGGTTGAGCCACAGCCTTTAACTTCAGACTTATCAAACCGCCTGCGCTCGCTTTACGCCCAATAAATCCG
+
FFFFFFFF:FFFFFFFFFFFFFFFFFF:FFFFFFFFF:FFFFFFFFFFFFFFFFFFFFFFFFFFFFFFFFFFFFFFFFFFFFFFFFFFFFFFFFFFFFFFFFFFFFFFFFFFFFFFFFFFFFFFF,FFFFFFFFFFF:FFFFFF:FFFFFFFFFFFFF:FFFFFFFFFFFFFFFFFF:FFFFFFFFFFFFFFFFFFFFFFFFFFFFFFFFF:FFFFF,:FFFFF:FFFFFFFFFF:::FFFFFFF:FFFFF
@A01403:26:H72M2DRXY:1:2101:29776:4899 2:N:0:TTACGTGC
CGGACTACTAGGGTATCTAATCCTGTTCGCTACCCATGCTTTCGAGCCTCAGCGTCAGTTGCAGACCAGAGAGCCGCCTTCGCCACTGGTGTTCTTCCATATATCTACGCATTCCACCGCTACACATGGAGTTCCACTCTCCTCTTCTGCACTCAAGAATGACAGTTTCCGATGCAGTTCCACGGTTGAGCCGTGGGCTTTCACATCAGACTTATCATTCCGCCTGCGCTCGCTTTACGCCCAATAAATCC
+
FFFFFFFFFFFFFFFFFFFFFFFFFFFFFFFFFFFFFFFFFFFFFFFFFF:FFFFFFFFFFFFFFFFFFFFFFFFFFFFFFFF:FFFF:FFFFFFFFFFFFFFFFFFFFFFFFFFFFF:FFFFFFFFFFFFFFFFFFFFFFFFFFFFFFFFFFFFFFFFFFFFFFFFFFFFFFFFF:FFFFF:FFFFFFFFFFFFFFFFFFFFFFFFFFFFFF:FFFFFFFFFFFFFFFFFFFFFFFFFFFFFFFFF,FFF
@A01403:26:H72M2DRXY:1:2101:27362:5196 2:N:0:TTACGTGC
CGGACTACTAGGGTTTCTAATCCTGTTCGCTACCCATGCTTTCGAGCCTCAGCGTCAGTTGCAGACCAGAGAGCCGCCTTCGCCACTGGTGTTCTTCCATATATCTACGCATTCCACCGCTACACATGGAGTTCCACTCTCCTCTTCTGCACTCAAGAATGACAGTTTCCGATGCAGTTCCACGGTTAAGCCGTGGGCTTTCACATCAGACTTATCATTCCGCCTGCGCTCGCTTTACGCCCAATAAATCC
+
FFFFFFFFFFFFFFFFFFFFFFFFFF:FFFFFFFFFFFFFFFFFFFFFFFFFFFFFFFFFFFFFFFFFF:FFFFFFFFFFFFFFFFFFFFFFFFFFFFFFFFFFFFFFFF:FFFFFFFFFFFFFFFFFFFF:FFF::FFFFFFFF,FFFFFFFF:FFFFFFFFFFF:FFFFFFFFFFFFFFF:FFFFFFFFFFFFFFFFFFFFFFFFFFFFFFFFFFFFFFFFFFFFFF:FFFFFF:FFFFF:FFFFFFFF
@A01403:26:H72M2DRXY:1:2101:10854:5228 2:N:0:TTACGTGC
CGGACTACTCGGGTATCTAATCCTGTTCGCTACCCATGCTTTCGAGCCTCAGCGTCAGTTGCAGACCAGAGAGCCGCCTTCGCCACTGGTGTTCTTCCATATATCTACGCATTCCACCGCTACACATGGAGTTCCACTCTCCTCTTCTGCACTCAAGAATGACAGTTTCCGATGCAGTTCCACGGTTGAGCCGTGGGCTTTCACATCAGACTTATCATTCCGCCTGCGCTCGCTTTACGCCCAATAAATCC
+
FFFFFFFFFFFFFFFFFFFFFFFFFFFFFFFFFFFFFFFFFFFFFFFFFFFFFFFFFFFFFFFFFFFFFFFFFFFFFFFFFFFFFFFFF,FFFFFFFFFFFFFFFFFFFFFFFFFFFFFFF:FFFFFFFFFFFFFFFFFFFFFFFFFFFF:FFF:FFF:FF:FFFFFFFFFFFFFFFFFFFFFFFFFFFFFFFFFFFFFFFFFFFFFFFFFFFFFFF:FFFFFFFFFFFFFFFFFFFFFFFFFFFFFFFFF
@A01403:26:H72M2DRXY:1:2101:27543:5290 2:N:0:TTACGTGC
CGGACTACTAGGGTTTCTAATCCTGTTCGCTACCCATGCTTTCGAGCCTCAGCGTCAGTTGCAGACCAGAGAGCCGCCTTCGCCACTGGTGTTCTTCCATATATCTACGCATTCCACCGCTACACATGGAGTTCCACTCTCCTCTTCTGCACTCAAGAATGACAGTTTCCGATGCAGTTCCACGGTTAAGCCGTGGGCTTTCACATCAGACTTATCATTCCGCCTGCGCTCGCTTTACGCCCAATAAATCC
+
FFFFFFFFF:FFFFFFFFFFFFFFFFFFFFFFFFFFFFFFFFFFFFFFFFFFFFFFFFFFFFFFFFFFFFFFFFFFFFFFFFFFFFFFFFFFFFFFFFFFFFFFFFFFFFFFFFFFFFFFFFFFFFFFFFFFFFFFFFFFFFFFFFFFFFFFFFFFFFFFFFFFFFFFF:FFFFFFFFFFFFFFFFFFF:FFFFFFFFFFFFFFFFFFFFFFFFFFFFFF:FFFFFFFFFFFFFFFFFFFFF:FFFFFFFF
@A01403:26:H72M2DRXY:1:2101:26124:5337 2:N:0:TTACGTGC
CGGACTACCAGGGTTTCTAATCCTGTTCGCTCCCCACGCTTTCGAGCCTCAGCGTCAGTTACAGACCAGAGAGCCGCTTTCGCCACCGGTGTTCCTCCATATATCTACGCATTCCACCGCTACACATGGAGTTCCACTCTCCTCTTCTGCACTCAAGAATGACAGTTTCCGATGCAGTTCCACGGTTGAGCCGTGGGCTTTCACATCAGACTTATCATTCCGCCTGCGCTCGCTTTACGCCCAATAAATCC
+
FFFFFFFFFFFFF:FFFFFFFFFFFFFFFF:FFFFFFFFFF:FFFFFF,FFFFFFFFFFFFFF:FFFFFFFFFFFFFFFFFFFFF:FFFFF,:FF,FFFFFFF:FFFFFFFFFFFFFFFFFFFF,:FFFFF:FFFFFF,FFF,,F,FF:FFFFFFFFFFFFF:FFF,FFFFFFFFF:FFFF:FFFFFFFFF::FFFFFFFF:FFFFF::F:,FFFFFFFFFFFFFFFF:,FFFFFFFFFFFF:FFFF:FFF
@A01403:26:H72M2DRXY:1:2101:20202:5509 2:N:0:TTACGTGC
CGGACTACCGGGGTTTCTAATCCTGTTCGCTACCCATGCTTTCGAGCCTCAGCGTCAGTTGCAGACCAGAGAGCCGCCTTCGCCACTGGTGTTCTTCCATATATCTACGCATTCCACCGCTACACATGGAGTTCCACTCTCCTCTTCTGCACTCAAGAATGACAGTTTCCGATGCAGTTCCACGGTTGAGCCGTGGGCTTTCACATCAGACTTATCATTCCGCCTGCGCTCGCTTTACGCCCAATAAATCC
+
FFFFFFFFFFFFFFFFFFFFFFFFFFFFFFFFFFFFFFFFFFFFFFFFFFFFFFFFFFFFFFFF:FFFFFFFFFFFFFFFFFFFFFFFFFFFFFFFFFFFFFFFFFFFFFFFFFFFFFFFFFFFFFFFFFFFFFFFFFFFFFFFFFFFFFFFFF,FFFFFFFFFFFFFFFF:FFF:FFFFFFFFFFFFFFF:FFFFFFF,FFFFFFF:FFFF,F,FFF:F:F:FFFFFFFFFFF,FF:FFFFFFF,FFFFF
@A01403:26:H72M2DRXY:1:2101:17092:5729 2:N:0:TTACGTGC
CGGACTACAGGGGTATCTAATCCTGTTCGCTACCCATGCTTTCGAGCCTCAGCGTCAGTTGCAGACCAGAGAGCCGCCTTCGCCACTGGTGTTCTTCCATATATCTACGCATTCCACCGCTACACATGGAGTTCCACTCTCCTCTTCTGCACTCAAGAATGACAGTTTCCGATGCAGTTCCACGGTTAAGCCGTGGGCTTTCACATCAGACTTATCATTCCGCCTGCGCTCGCTTTACGCCCAATAAATCC
+
FFFFFFFFFFFFFFFFFFFFFFFFFFFFFFFFFFFFFFFFFFFFFFFFFFFFFFFFFFFFFFFFFFFFFFFFFFFFFFFFFFFFFFFFFFFFFFFFFFFFFFFFFFFFFFFFFFFFFFFF:FFFFFFFFFFFFFFFFFF:FFFFFFFFFFFFFFFFFFFFFFFFFFFFFFFFFFFFFFFFFFFFFFFFFFFFFFFFFFFFFFFFFFFFFFFFFFFFFFFFFFFFFFFFFFFFFFFFFFFFFFFFFFFFFFF
@A01403:26:H72M2DRXY:1:2101:26133:5948 2:N:0:TTACGTGC
CGGACTACTGGGGTTTCTAATCCTGTTCGCTACCCATGCTTTCGAGCCTCAGCGTCAGTTGCAGACCAGAGAGCCGCCTTCGCCACTGGTGTTCTTCCATATATCTACGCATTCCACCGCTACACATGGAGTTCCACTCTCCTCTTCTGCACTCAAGAATGACAGTTTCCGATGCAGTTCCACGGTTGAGCCGTGGGCTTTCACATCAGACTTATCAAACCGCCTGCGCTCGCTTTACGCCCAATAAATCC
+
FFFFFFFFFFFFFFFFFFFFFFFFFFFFFFFFFFFFFFFFFFFFFFFFFFFFFFFFFFFFFFFFFFFFFFFFFFFFFFFFFFFFFFFFFFF:FFFFFFFFFFFFFFFFFFFFFFFFFFFFFFFFFFFFFFFFFFFFFFFFFFFFFFFFFFFFFFFFFFFFFFFFFFFFFFFFFFFFFFFFFFFFFFFF:FFFFF:FFFFFFFFFFFFFFFFFFFFFF:FFFFFFFFFFFFFFFFFF:FFFFFFFFFFFFFF
@A01403:26:H72M2DRXY:1:2101:29514:5948 2:N:0:TTACGTGC
CGGACTACCGGGGTTTCTAATCCTGTTCGCTACCCATGCTTTCGAGCCTCAGCGTCAGTTGCAGACCAGAGAGCCGCCTTCGCCACTGGTGTTCTTCCATATATCTACGCATTCCACCGCTACACATGGAGTTCCACTCTCCTCTTCTGCACTCAAGAATGACAGTTTCCGATGCAGTTCCACGGTTGAGCCGTGGGCTTTCACATCAGACTTATCATTCCGCCTGCGCTCGCTTTACGCCCAATAAATCC
+
FFFFFFFFFFFFFFFFFFFFFFFFFFFFFFFFFFFFFFF:FFFFFFFFFFFFFFFFFFFFFFFFFFFFFFFFFFFFFFFFFFFFFFFFFFFFFFFFFFFFFFFFFFFFFFFFFFFFFFFFFFFFFFFFFFFFFFFFFFF:FFFFFFFFFFFFFFFFFFFFFFFFFFFFFFFFFFFFFFFFFFFFFFFFFFFFFFFFFFFFFFFFFFFFFFF:FFFFFF:FFFFFFFFFFFFFFFFFFFFFFFFFFFFFFFF
@A01403:26:H72M2DRXY:1:2101:29505:5995 2:N:0:TTACGTGC
CGGACTACCGGGGTTTCTAATCCTGTTCGCTACCCATGCTTTCGAGCCTCAGCGTCAGTTGCAGACCAGAGAGCCGCCTTCGCCACTGGTGTTCTTCCATATATCTACGCATTCCACCGCTACACATGGAGTTCCACTCTCCTCTTCTGCACTCAAGAATGACAGTTTCCGATGCAGTTCCACGGTTGAGCCGTGGGCTTTCACATCAGACTTATCATTCCGCCTGCGCTCGCTTTACGCCCAATAAATCC
+
FFFFFFFFFFFFFFFFFFFFFFFFFFFFFFFFFFFFFFFFFFFFFFFFFFFFFFFFFFFFFFFFFFFFFFFFFFFFFFFFFFFFFFFFFFF:FFFFFFFFF:FFFFFFFFFFFFFFFFFFFFFFFFFFFFFF:FFFFFFFFFFFFFFFFFFFFFFFF:FFF:FFFFFFFFFFFFFFF:FFFFFFFFFFFFFFFFFFFFFFFFFFFFFFFFFFF:FFFFFFFFFFFFFFFFFFFF:FFFFFFFFFFFFFFFF
@A01403:26:H72M2DRXY:1:2101:18656:6026 2:N:0:TTACGTGC
CGGACTACCCGGGTTTCTAATCCTGTTCGCTACCCATGCTTTCGAGCCTCAGCGTCAGTTGCAGACCAGAGAGCCGCCTTCGCCACTGGTGTTCTTCCATATATCTACGCATTCCACCGCTACACATGGAGTTCCACTCTCCTCTTCTGCACTCAAGAATGACAGTTTCCGATGCAGTTCCACGGTTGAGCCGTGGGCTTTCACATCAGACTTATCATTCCGCCTGCGCTCGCTTTACGCCCAATAAATCC
+
FFFFFFFFFFFFFFFFFFFFFFFFFFFFFFFFFFFFFFFFFFFFFFFFFFFFFFFFFFFFFF,FFFFF:FFFFFFFFFFFFFFFFFFFFFFFFFFFFF:FF:F:FFFFFFFFFFFFFFFFFFF,FFFFFFFFFFFFFFFF::FFFF:FFFFFFFFFFFFFF:FF:FFF:FFFFFFFFFFFFFF:F:F,FFFFFFFFFFFFFFFFFFFFFF,F:FFFFFFFFFFFFFFFFFFFFFFFFFFFFFFFFFFFFFF
@A01403:26:H72M2DRXY:1:2101:18719:6073 2:N:0:TTACGTGC
CGGACTACCCGGGTTTCTAATCCTGTTCGCTACCCATGCTTTCGAGCCTCAGCGTCAGTTGCAGACCAGAGAGCCGCCTTCGCCACTGGTGTTCTTCCATATATCTACGCATTCCACCGCTACACATGGAGTTCCACTCTCCTCTTCTGCACTCAAGAATGACAGTTTCCGATGCAGTTCCACGGTTGAGCCGTGGGCTTTCACATCAGACTTATCATTCCGCCTGCGCTCGCTTTACGCCCAATAAATCC
+
FFFFFFFFFFFFFFFFFFFFFFFFFFFFFFFFFFFFFFFFFFFFFFFFFFFFFFFFFFFFFFFFFFFFFFFFFFFFFFFFFFFFFFFFFFF:FFF,FFFF:FFFFFFFFFFFFFF:FFFFFFFFFFFFFFFFFFFFFFFFFFFFFFFFFFFFFFFFFFFFFFFFFFFFFFFFFFFFFFFFFFFFFFFFFFFFFFFFFFFFFFFFFFFFFFFFFFFFFFFFFFFFFFFFF:FFFFFFFFFFFF:FFFFFFFF
@A01403:26:H72M2DRXY:1:2101:14832:6324 2:N:0:TTACGTGC
CGGACTACACGGGTATCTAATCCTGTTCGCTCCCCACGCTTTCGAGCCTCAGCGTCAGTTACAGACCAGAGAGCCGCTTTCGCCACCGGTGTTCCTCCATATATCTACGCATTTCACCGCTACACATGGAATTCCACTCTCCCCTTCTGCACTCAAGTTTGACAGTTTCCAAAGCGAACTATGGTTGAGCCACAGCCTTTAACTTCAGACTTATCAAACCGCCTGCGCTCGCTTTACGCCCAATAAATCCG
+
FFFFFFFFFFFFFFFFFFFFFFFFFFFFFFFFFFFFFFFFFFFFFFFFFFFFFFFFFFFFFFFFFFFFFFFFFFFFFFFFFFFFFFFFFFFFFFFFFFFFFFFFFFFFFFFFFFFFFFFFFFFFFFFFFFFFFFFFFFFFFFFFFFFFFFFFFFFFFFFFFFFFFFFFFFFFFFF:FFFFFFFFFFFFFFFFFFFFFFFFFFFFFFFFF:FFFFFFFFFFFFFFFFFFFFFFFFFFFFFFFFFFF:FFFFF
@A01403:26:H72M2DRXY:1:2101:11315:6684 2:N:0:TTACGTGC
CGGACTACCGGGGTATCTAATCCTGTTCGCTACCCATGCTTTCGAGCCTCAGCGTCAGTTGCAGACCAGAGAGCCGCCTTCGCCACTGGTGTTCTTCCATATATCTACGCATTCCACCGCTACACATGGAGTTCCACTCTCCTCTTCTGCACTCAAGAATGACAGTTTCCGATGCAGTTCCACGGTTGAGCCGTGGGCTTTCACATCAGACTTATCATTCCGCCTGCGCTCGCTTTACGCCCAATAAATCC
+
FFFFFFFFFFFFFFFFFFFFFFFFFFFFFFFFFFFFFFFFFFFFFFFFFFFFFFFFFFFFFFFFFFFFFFFFFFFFFFFFFFFFFFFFF,FFFFFFFFFFFFFFFFFFFFFFFFFFFFFFFFFFFFFFFFFFFFFFFFFFFFFFFFFFFFFFFFFFFFFFFFFFFFFFFFFFFFFFFFFFFFFFFFFFFFFFFFFFFFFFFFFF:FFFFFFFFFFFFFFFFFFFFFFFFFFFFFFFFFFFFFFFFFFFFFF
@A01403:26:H72M2DRXY:1:2101:16586:6793 2:N:0:TTACGTGC
CGGACTACTAGGGTTTCTAATCCTGTTCGCTACCCATGCTTTCGAGCCTCAGCGTCAGTTGCAGACCAGAGAGCCGCCTTCGCCACTGGTGTTCTTCCATATATCTACGCATTCCACCGCTACACATGGAGTTCCACTCTCCTCTTCTGCACTCAAGAATGACAGTTTCCGATGCAGTTCCACGGTTGAGCCGTGGGCTTTCACATCAGACTTATCATTCCGCCTGCGCTCGCTTTACGCCCAATAAATCC
+
FFFFFFFFFFFF:FFFFFFFFFFFFFFFFFFFFFFFFFFFFFFFFFFFFFFFFFFFFFFFFFFFFFFFFF:FFFFFFFFFFFFFFFFFFFFFFFFFFFFFFFFFFF::FFFFFFFFFFFFFFFFFFFFFFFFFFFFFFFFFFFFFFFFFFFFFFFFFFFFFF:FFFFFFFFFFFF,FFFFFFFFFFFFFFFFFFFFFFFF:FFFFFFFFFFF:FFFFFFFFFFFFFFFFFF:FFFFFFFFFFF:FFFFFFF
@A01403:26:H72M2DRXY:1:2101:17363:6793 2:N:0:TTACGTGC
CGGACTACACGGGTATCTAATCCTGTTCGCTCCCCACGCTTTCGAGCCTCAGCGTCAGTTACAGACCAGAGAGCCGCTTTCGCCACCGGTGTTCCTCCATATATCTACGCATTTCACCGCTACACATGGAATTCCACTCTCCCCTTCTGCACTCAAGTTTGACAGTTTCCAAAGCGAACTATGGTTGAGCCACAGCCTTTAACTTCAGACTTATCAAACCGCCTGCGCTCGCTTTACGCCCAATAAATCCG
+
FFFFFFFFFFFFFFFFFFFFFFFFFFFFFFFFFFFFFFFFFFFFFFFFFFFFFFFFFFFFFFFFFFFFFFFFFFFFFFFFFFFFFFFFFFFFFFFFFFFFFFFFFFFFFFFFFFFFFFFFFFFFFF:FFFFFFFFFFFFFFFFFFFFFFFFFFFFFFFFFFFFF:FFFFFFFFFFFFFFFFFFFFFF:FFFFFFFFF:F:FFFFFF:F,FFFFFFFFFF:FFFFFFFFFFFFFFFFFFFFFFFFFFFFFF:
@A01403:26:H72M2DRXY:1:2101:16676:6856 2:N:0:TTACGTGC
CGGACTACAGGGGTTTCTAATCCTGTTCGCTACCCATGCTTTCGAGCCTCAGCGTCAGTTGCAGACCAGAGAGCCGCCTTCGCCACTGGTGTTCTTCCATATATCTACGCATTCCACCGCTACACATGGAGTTCCACTCTCCTCTTCTGCACTCAAGAATGACAGTTTCCGATGCAGTTCCACGGTTGAGCCGTGGGCTTTCACATCAGACTTATCATTCCGCCTGCGCTCGCTTTACGCCCAATAAATCC
+
FFFFFFF,F:,FFFF:FFFFFFFFF,:FFFFFFFFFFFFFFFFFFFFF,FFF:FFF,F:FFFFFFFFFFFFFFFFFFFF::F:FFFFF::FFFFFFFFFFFFFFFFFFFFFFFFFFFFFFFFFFFFFF::,FFFFFFFFFF,F:,FFF:FF,FFFF:FFFFF,F:FFFFFF,FFF:FFF::FF:FFFF,FF,FFFFF:F,:FFFF:FFFFFF:FFF:FFFFFF,:FFFFFFFF,F:F:FFFFF:F:::FFF
@A01403:26:H72M2DRXY:1:2101:19714:6856 2:N:0:TTACGTGC
CGGACTACCAGGGTTTCTAATCCTGTTCGCTACCCATGCTTTCGAGCCTCAGCGTCAGTTGCAGACCAGAGAGCCGCCTTCGCCACTGGTGTTCTTCCATATATCTACGCATTCCACCGCTACACATGGAGTTCCACTCTCCTCTTCTGCACTCAAGAATGACAGTTTCCGATGCAGTTCCACGGTTGAGCCGTGGGCTTTCACATCAGACTTATCATTCCGCCTGCGCTCGCTTTACGCCCAATAAATCC
+
FFFFFFFFFFFFFFFFFFFFFFFFFFFFFFFFFFFFFFFFFFFFFFFFFF:FFFFFFF,FFFFFFFFFFFFFFFFFFFFFFFFFFFFFFFFFFF:FFFFFFFFFFFFFFFFFFFFFFFFFFFFFFFFFFFFFFFFFFFFFFFFFFFFFFFFFFFFFFFFFFFFFFFFFFFFFFFFFFFFFFFFFFFFFFFFFFFFFF:FFFFFFFFFFFFFFFFFFFFFFFFFF:FFFFFFFFF:FFFFFFFF,FFFFFFF
@A01403:26:H72M2DRXY:1:2101:14986:6934 2:N:0:TTACGTGC
CGACTACTAGGGTTTCTAATCCTGTTCGCTACCCATGCTTTCGAGCCTCAGCGTCAGTTGCAGACCAGAGAGCCGCCTTCGCCACTGGTGTTCTTCCATATATCTACGCATTCCACCGCTACACATGGAGTTCCACTCTCCTCTTCTGCACTCAAGAATGACAGTTTCCGATGCAGTTCCACGGTTGAGCCGTGGGCTTTCACATCAGACTTATCAAACCGCCTGCGCTCGCTTTACGCCCAATAAATCCG
+
FFFF:FFFFFFFFFFFFFFFFFFF:F:FFFFFFF:FFFFFFFFFFFFFFFFFFFFFFFFFFFFFFFFFFF:FFFFFF,FFFFFFF:FFFFFFFFFFFFFF:FFFFFFFFFFFFFFFFFFFFFFFFFFFFFFFFFFFFFFFFFFFFFFFF:FFFFFFFFFFFFFFFFFFFFFFFFFFFFFFFFFFF:FFFFFFFFFFFFFFFFFFFFFFFF:F,FFFFF,FFF:FFFFF:FFFFFF,FFFFF,FFFFFFFFF
@A01403:26:H72M2DRXY:1:2101:18222:6997 2:N:0:TTACGTGC
CGGACTACCGGGGTATCTAATCCTGTTCGCTCCCCACGCTTTCGAGCCTCAGCGTCAGTTACAGACCAGAGAGCCGCTTTCGCCACCGGTGTTCCTCCATATATCTACGCATTCCACCGCTACACATGGAGTTCCACGCTCCTCTTCTGCACTCAAGAATGACAGTTTCCGATGCAGTTCCACGGTTGAGCCGTGGGCTTTCACATCAGACTTATCATTCCGCCTGCGCTCGCTTTACGCCCAATAAATCC
+
FFFFFFFFFFFFFFFFFFFFFFFFFFFFFFFFFFFFFFFFFFFFFFFFFFFFFFFFFF:FFFFFFFFFFFFFFFFFFFFFFFFFFFFFFFFFFFFFFFFFFFFFFFFFFF::FFFFFFFFFFFFFFFFF,FFFFFFF,F,FFFFFFFFFFFFFFFFFFFFFFFFFFFFFFFFFFFFFFFFFFFFFFFFFFFFFFFF:F::FFFF,F:FFFFFFFFF:FFFFFFFFFFFFFFFF,:FFFFFFFFFF:FFFFF
@A01403:26:H72M2DRXY:1:2101:32407:7012 2:N:0:TTACGTGC
CGGACTACCGGGGTTTCTAATCCTGTTCGCTACCCATGCTTTCGAGCCTCAGCGTCAGTTGCAGACCAGAGAGCCGCCTTCGCCACTGGTGTTCTTCCATATATCTACGCATTCCACCGCTACACATGGAGTTCCACTCTCCTCTTCTGCACTCAAGAATGACAGTTTCCGATGCAGTTCCACGGTTAAGCCGTGGGCTTTCACATCAGACTTATCATTACGCCTGCGCTCGCTTTACGCCCAATAAATCC
+
FFFFFFFFFFFFFFFFFFFFFFFFFFFFFFFFFFFFFFFFFF:FFFFFFFFFFFFFFFFFFF:FFF:FFFF:FF,FFFFFFFFFFFFFFFFFFFFFFFFFFFFFFFFFFFFFFFFFFFFFFFFFFFFFFFFFFFFFF:FFFFFFFFFFFFFFFF,FFFFFFFFFF:FFFFFFFFFFFFFFFFFF:FFFFF:FFFFFFFF:FFF:FFF:FFFFF:FFFFF,F,F:FFFFFFFFF,:FF:FFFFFFFF,FFF:
@A01403:26:H72M2DRXY:1:2101:13973:7279 2:N:0:TTACGTGC
CGGACTACTGGGGTTTCTAATCCTGTTCGCTACCCATGCTTTCGAGCCTCAGCGTCAGTTGCAGACCAGAGAGCCGCCTTCGCCACTGGTGTTCTTCCATATATCTACGCATTTCACCGCTACACATGGAATTCCACTCTCCCCTTCTGCACTCAAGTTTGACAGTTTCCAAAGCGAACTATGGTTGAGCCACAGCCTTTAACTTCAGACTTATCAAACCGCCTGCGCTCGCTTTACGCCCAATAAATCCG
+
FFFFFFFFFFFFFFFFFFFFFFFFFFFFFFFFFFFFFFFFFFFFFFFFFFFFFFFFFFFFFFFFFFFFFFFFFFFFFFFFFFFFFFFFFFFFFFF:FFFFFFFFFFFFFFF,:FFFFFFFF:FFFFFFFF:F:FFFFFFFFFFF,FFFFFFFFFFFFFFFFF,FFF:FFF:FFFFFFFFFFFF:FFFFFFFFF:FFFFFFFFFFFFFFF,FFFFFFFFFFFFFFFFFFFFFFFFFFFFFFFF,FFF:,FFF
@A01403:26:H72M2DRXY:1:2101:9462:7326 2:N:0:TTACGTGC
CGGACTACCAGGGTTTCTAATCCTGTTCGCTCCCCACGCTTTCGAGCCTCAGCGTCAGTTACAGACCAGAGAGCCGCTTTCGCCACCGGTGTTCCTCCATATATCTACGCATTTCACCGCTACACATGGAATTCCACTCTCCCCTTCTGCACTCAAGTTTGACAGTTTCCAAAGCGAACTATGGTTGAGCCACAGCCTTTAACTTCAGACTTATCAAACCGCCTGCGCTCGCTTTACGCCCAATAAATCCG
+
FFFFFFFFFFFFFFFFFFFFFFFFFFFFFFFFFFFFFFFFF:FFFFFFFFFF:FFFFFFFFFFFFFFFFFFFFFFFF:FFFFFFFFFFFFF::FFFFFFFFFFFFFFFFFFFFFFFFFFFFFF,FFFFFFFFFFFFFFFFFFFFFFFFFFFFFFFFFF,FFF:FFFFFFFFFFFFFFFFFFF:FFFFFFFF:FFFFFFFFFFFFFFFFF,,:FFFF:FFFFFF,FFFF:FFFFFFFFFFFFFFFFFFFFFF
@A01403:26:H72M2DRXY:1:2101:26747:7357 2:N:0:TTACGTGC
CGGACTACTAGGGTATCTAATCCTGTTCGCTACCCATGCTTTCGAGCCTCAGCGTCAGTTGCAGACCAGAGAGCCGCCTTCGCCACCGGTGTTCCTCCATATATCTACGCATTTCACCGCTACACATGGAATTCCACTCTCCTCTTCTGCACTCAAGAATGACAGTTTCCGATGCAGTTCCACGGTTGAGCCGTGGGCTTTCACATCAGACTTATCATTCCGCCTGCGCTCGCTTTACGCCCAATAAATCC
+
FFFFFFFF,F:FFFFFFFFFFFFFFFF,FFFFFFFFFFFFFF,FFF:FFFF:F:FFF,F:FFFFF:FFFF:F,FFFFFFF,FFFF,FFFFFFFFFFFFFFFFFFFFFFFFFFFFFFFFFF:FFFFFFFFFFFF,FFFF:,:FFFFFF:F,FFFFFFFFFFFFFF:FFF:,FFFFFFFFFFF,F::FFFFF:FF,,FFFFFFFFFFFFF,FFFFF:FFF,FF:FF:FFFFFFFFFFF:FFFFFF:F:FFFFF
@A01403:26:H72M2DRXY:1:2101:17074:7545 2:N:0:TTACGTGC
CGGACTACTAGGGTTTCTAATCCTGTTCGCTACCCATGCTTTCGAGCCTCAGCGTCAGTTGCAGACCAGAGAGCCGCCTTCGCCACTGGTGTTCTTCCATATATCTACGCATTCCACCGCTACACATGGAGTTCCACTCTCCTCTTCTGCACTCAAGAATGACAGTTTCCGATGCAGTTCCACGGTTAAGCCGTGGGCTTTCACATCAGACTTATCATTCCGCCTGCGCTCGCTTTACGCCCAATAAATCC
+
FFFFFFFFFFFFFFFFFFFFFFFFFFFFFFFFFFFFFFFFFFFFFFFFFFFFFFFFFFFFFFFFFFFFFFFFFFFFFFFFFFFFFFFFF:FFFFFFFFFFFFFFFFFFFFFFFFFFFFFFFFFFFFFFFFFFFFFFFFFFFFFFFFFFFFFFFFFFFFFFFFFFFFFFFFFFFFFFFFFFFFFFFFFFFFFFFFFFFFFFFFFF,FFFFFFFFFFFFFFFFFFFFFFFFFFFF,FFFFFFFFF:FFFFFFF
@A01403:26:H72M2DRXY:1:2101:17155:7623 2:N:0:TTACGTGC
CGGACTACTAGGGTTTCTAATCCTGTTCGCTACCCATGCTTTCGAGCCTCAGCGTCAGTTGCAGACCAGAGAGCCGCCTTCGCCACTGGTGTTCTTCCATATATCTACGCATTCCACCGCTACACATGGAGTTCCACTCTCCTCTTCTGCACTCAAGAATGACAGTTTCCGATGCAGTTCCACGGTTAAGCCGTGGGCTTTCACATCAGACTTATCATTCCGCCTGCGCTCGCTTTACGCCCAGTAAATCC
+
FFFFFFFFFFFFFFFFFFFFFFFFFFFFFFFFFFFFFFFFFFFFFFFFFFFFFFFFFFFFFFFFFFFFFFFFFFFFFFFFFFFFFFFFFFFFFFFFFFFFFFFFFF,FFFFFFFFFFFFFF:FFFFFFFFFFFFFFFFFFFFFFFFFFFFFFFFFFFFFFFFFFFFFFFFFFFFFFFFFFFFFFFFFFFFFFF:FFFFFFFFFFFFF:FFFF:FFFFFFFFFFFFFFFFFFFFF:FFFFFFFFFFFF:FFF
@A01403:26:H72M2DRXY:1:2101:30544:7639 2:N:0:TTACGTGC
CGGACTACAAGGGTATCTAATCCTGTTCGCTACCCATGCTTTCGAGCCTCAGCGTCAGTTGCAGACCAGAGAGCCGCCTTCGCCACTGGTGTTCTTCCATATATCTACGCATTCCACCGCTACACATGGAGTTCCACTCTCCTCTTCTGCACTCAAGAATGACAGTTTCCGATGCAGTTCCACGGTTGAGCCGTGGGCTTTCACATCAGACTTATCATTCCGCCTGCGCTCGCTTTACGCCCAATAAATCC
+
FFFFFFFFF:FFFFFFF:FFFFFFFFFFFFFFFFFFFFFFFFFFFFFFFFFFFFFFFFFFFFFFFFF:FFFFFFFFFFFFFFFF:FF:F,FFFFFFFFFFFFFFFFFFFFFFFFFFFFFFFFFFFFFFFFFFFFFFFFFFFFFFFFFFFFFFFFFFFF:FFFFFFFFFFFFFFFFFFFFFFFFFFFFFFFFFFFFFFFFFFFFFFFFFFFFFF:FFFFFFFFFFFFFFFFFFFFFFFFFFFFFFFFFFFFF
@A01403:26:H72M2DRXY:1:2101:6940:7654 2:N:0:TTACGTGC
CGGACTACCAGGGTATCTAATCCTGTTCGCTACCCATGCTTTCGAGCCTCAGCGTCAGTTGCAGACCAGAGAGCCGCCTTCGCCACTGGTGTTCTTCCATATATCTACGCATTCCACCGCTACACATGGAGTTCCACTCTCCTCTTCTGCACTCAAGAATGACAGTTTCCGATGCAGTTCCACGGTTGAGCCGTGGGCTTTCACATCAGACTTATCATTCCGCCTGCGCTCGCTTTACGCCCAATAAATCC
+
::FF:FF:FFFFFFFFFFFFF:FFF,FFFFF,FFFFFF:FFFF:FFFFF:F:FFF,FFFF:FFF:FF:FFFFFFFFFFFFFFFFF:FFFFFFF::F,FFFFFF,FFFFFFFFFF:,FFFFFFFFFFFFFFFFFFFFFF:F:FFF,FFFFFFFFFFFFFFFF:FFFFF:FFFFF:FFFFFFFFFF:FFFFFFFFFFFF:FFF:FF,FF:,F,FFFF:F:F:FFFFFFFFFFFFF,FFFFFFFFFFFF,FFFF
@A01403:26:H72M2DRXY:1:2101:24948:7654 2:N:0:TTACGTGC
CGGACTACTAGGGTATCTAATCCTGTTCGCTACCCATGCTTTCGAGCCTCAGCGTCAGTTGCAGACCAGAGAGCCGCCTTCGCCACCGGTGTTCCTCCATATATCTACGCATTTCACCGCTACACATGGAATTCCACTCTCCTCTTCTGCACTCAAGAATGACAGTTTCCGATGCAGTTCCACGGTTGAGCCGTGGGCTTTCACATCAGACTTATCATTCCGCCTGCGCTCGCTTTACGCCCAATAAATCC
+
FFFFFFFFFFFFFFFFFFFFFFFFFFFFFFFFFFFFFFFFFFFFFFFFFFFFFFFFFFFFFFFFFFFFFFFFFFFFFFFFFFFFFFFFFFFFFFFFFFFFFFFFFFFFFFFFFFFFFFFFFFFFFF:FFFFFFFFFFFFFFFFFFFFFFFFFFFFFFFFFFFFFFFFFFFFFFFFFFFFFFFF:FFFFFFFFFFFFFFFFFFFFFFFFFFFFFFFFFFFFFFFFFFFFFFFFFFFFFFFFFFFFFFFFFFF
@A01403:26:H72M2DRXY:1:2101:1425:7874 2:N:0:TTACGTGC
CGGACTACTGGGGTATCTAATCCTGTTCGCTCCCCACGCTTTCGAGCCTCAGCGTCAGTTACAGACCAGAGAGCCGCTTTCGCCACCGGTGTTCCTCCATATATCTACGCATTTCACCGCTACACATGGAATTCCACTCTCCCCTTCTGCACTCAAGTTTGACAGTTTCCGATGCAGTTCCACGGTTGAGCCGTGGGCTTTCACATCAGACTTATCATTCCGCCTGCGCTCGCTTTACGCCCAATAAATCC
+
FFFFFFFFFFFFFFFFFFFFFFFFFFFFFFFFFFF:FFFFFFFFFFFFFFFFFFFFFFFFFFFFFFFFFFFFFFFFFFFFFFFFFFFFFFFFFFFFFFFFFFFFFFFFFFFFFFFFFFFFF:F:F:FFFFFF:FFFFFFFFFFFFFFFF:FFFFFFF:FFFFFFFFFFF:FFFFFFFFFFFFFFFFFFFFFFFFFFFFFFFFF:FFFF::::FFFFFFF:FF:FF:FFFFFFFFFF:FFFFFFFF:FFFFF
@A01403:26:H72M2DRXY:1:2101:26666:8061 2:N:0:TTACGTGC
CGGACTACCCGGGTTTCTAATCCTGTTCGCTACCCATGCTTTCGAGCCTCAGCGTCAGTTGCAGACCAGAGAGCCGCCTTCGCCACTGGTGTTCTTCCATATATCTACGCATTCCACCGCTACACATGGAGTTCCACTCTCCTCTTCTGCACTCAAGTTTGACAGTTTCCAAAGCGAACTATGGTTGAGCCACAGCCTTTAACTTCAGACTTATCAAACCGCCTGCGCTCGCTTTACGCCCAATAAATCCG
+
FFFFFFFFFFFFFFFFFFFFFFFFFFFFFFFFFFFFFFFFFFFFFFFFFFFFFFFFFFFFFFFFFFFFFFFFFFFFFFFFFFFFFFFFFFFFFFFFFFFFFFFFFFFFFFFFFFFFFFFFFFFFFFFFFFFFFFFFFFFFFFFFFFFFFFFFFFFFFFFFFFFFFFFFFFFFFFFFFFFFFFF,FFFFFFFFFFFFFFFFFFFFFFFFFFFFFFFFFFFF:FFFFFFFFFFFFFFFFFFFFFFFFFFFFFF
@A01403:26:H72M2DRXY:1:2101:29351:8108 2:N:0:TTACGTGC
CGGACTACTGGGGTTTCTAATCCTGTTCGCTCCCCACGCTTTCGAGCCTCAGCGTCAGTTACAGACCAGAGAGCCGCTTTCGCCACTGGTGTTCTTCCATATATCTACGCATTCCACCGCTACACATGGAGTTCCACTCTCCTCTTCTGCACTCAAGAATGACAGTTTCCGATGCAGTTCCACGGTTGAGCCGTGGGCTTTCACATCAGACTTATCATTCCGCCTGCGCTCGCTTTACGCCCAATAAATCC
+
FFFFFFFFFFFFFFFFFFFFFFFFFFFFFFFFFFFFFFFFFFFFFFFFFFFFFFFFFFFFFFFFFFFFFFFF:FFFFFFFFFFFFFFFFFFFFFFFFFFFFFFFFFFFFFFFFFFFFFFFFFFFFFFFFFFFFFFFFFFFFFFFFFFFFFFFFFFFFFF:FFFFFFFFFFFFFFFFFFFFFFFFFFFFF:FFFFFFFFFFFFFFFFFFFFFFFFF:FFFFFFFFFFFFFFFFFFFFFFFFFFFFFFFFFFF
@A01403:26:H72M2DRXY:1:2101:13105:8124 2:N:0:TTACGTGC
CGGACTACAAGGGTATCTAATCCTGTTCGCTCCCCACGCTTTCGAGCCTCAGCGTCAGTTACAGACCAGAGAGCCGCTTTCGCCACCGGTGTTCCTCCATATATCTACGCATTTCACCGCTACACATGGAATTCCACTCTCCCCTTCTGCACTCAAGTTTGACAGTTTCCAAAGCGAACTATGGTTGAGCCACAGCCTTTAACTTCAGACTTATCAAACCGCCTGCGCTCGCTTTACGCCCAATAAATCCG
+
FFFFFFFFFFFFFFFFFFFFFFFFFFFFFFFFFFFFFFFFFFFFFFFFFFFFFFFFFFFFFFFFFFFFFFFFFFFFFFFFFFFFFFFFFFFFFFFFFFFFFFFFFFFFFFFFFFFFFFFFFFFFFFFFFFFFFFFFFFFFFFFFFFFFFFFFFFFF:FFFFFFFFFFFFFFFFFFFFFFFFFFFFFFFFFFFFFFFFF:FFFFFFFFFFFFFF:FFFFFFFFFFFFFF:FFFFFFFFFFFFFFFFF:FFFF
@A01403:26:H72M2DRXY:1:2101:32443:8202 2:N:0:TTACGTGC
CGGACTACCGGGGTTTCTAATCCTGTTCGCTACCCATGCTTTCGAGCCTCAGCGTCAGTTGCAGACCAGAGAGCCGCCTTCGCCACTGGTGTTCTTCCATATATCTACGCATTCCACCGCTACACATGGAGTTCCACTCTCCTCTTCTGCACTCAAGAATGACAGTTTCCGATGCAGTTCCACGGTTAAGCCGTGGGCTTTCACATCAGACTTATCATTCCGCCTGCGCTCGCTTTACGCCCAATAAATCC
+
FFFFFFFFFFFFFFFFFFFFFFFFFFFFFFFF:F,FFFFFFFFFFFFFFFFFFFFFFFFF:FFFFFFFFFFFFFFFFFFFFFFFFFF:FFF,FFFF:FFFFFFFFFF:FFFFFFF:FFF:FFFFF:FFFFFFFF:F,FFFFFFFFFFFF:::FFFFFFFFF,FFFFFF,:FFFF:FFFFF:F:FFF:F:F:FFFFFFFFFFFFF:FFFF,FFFFFFFFF::FFFFFFFFFFFFFFF,FFFFFFFFF:FFF,
@A01403:26:H72M2DRXY:1:2101:1108:8390 2:N:0:TTACGTGC
CGGACTACAGGGGTATCTAATCCTGTTCGCTACCCATGCTTTCGAGCCTCAGCGTCAGTTGCAGACCAGAGAGCCGCCTTCGCCACCGGTGTTCCTCCATATATCTACGCATTTCACCGCTACACATGGAATTCCACTCTCCCCTTCTGCACTCAAGTTTGACAGTTTCCGATGCAGTTCCACGGTTGAGCCGTGGGCTTTCACATCAGACTTATCATTCCGCCTGCGCTCGCTTTACGCCCAATAAATCC
+
FFFFFFFFFFFFFFFFFFFFFFFFFFFFFFFFFFFFFFFFFFFFFFFFFFFFFFFFFFFFFFFFFFFFFFFFFFFFFFFFFFFFFFFFFFFFFFFFFFFFFF:FF:FFFFFFFFFFFFFFFFFFFFFFFFFFFFFFF:FFF:FF:FFFFF:FFFFFFFFFFFFFFFFFFFFFFFFFF:FF,FF:FFFFFFF:FFF:FF:FFFFF:FFFFF:FF,FFFFFFFF::FFF:FFFFFF,FFFFF::::F,,F:FF
@A01403:26:H72M2DRXY:1:2101:16532:8453 2:N:0:TTACGTGC
CGGACTACTGGGGTATCTAATCCTGTTCGCTCCCCACGCTTTCGAGCCTCAGCGTCAGTTACAGACCAGAGAGCCGCTTTCGCCACCGGTGTTCCTCCATATATCTACGCATTTCACCGCTACACATGGAATTCCACTCTCCCCTTCTGCACTCAAGTTTGACAGTTTCCAAAGCGAACTATGGTTGAGCCACAGCCTTTAACTTCAGACTTATCAAACCGCCTGCGCTCGCTTTACGCCCAATAAATCCG
+
FFFFFFFFFFFF::FFFFFFFFFFFFFFFFFFFFFFFFFFFFFFFFFFFFFFFFFFFFFFFFFFFFFFFFFFFFFFFFFFFFFFFFFFFFFFFFF:FFFFFFFFF:FFFFFFFFFFFFFF,FFFF,,FFFFFFFFFFFF:FFFFF:FFFFFFFFFFFFFFFFFFF,FFFFFFFFFFFFFF,FFFFFFFFFFFFFFFF:FFFFFFFFFFFFFFFFFFFFFFFFFFF:FFFFF:FFFFFFFFFF,FFFFFFF:
@A01403:26:H72M2DRXY:1:2101:16839:8453 2:N:0:TTACGTGC
CGGACTACTGGGGTATCTAATCCTGTTCGCTCCCCACGCTTTCGAGCCTCAGCGTCAGTTACAGACCAGAGAGCCGCTTTCGCCACCGGTGTTCCTCCATATATCTACGCATTTCACCGCTACACATGGAATTCCACTCTCCCCTTCTGCACTCAAGTTTGACAGTTTCCAAAGCGAACTATGGTTGAGCCACAGCCTTTAACTTCAGACTTATCAAACCGCCTGCGCTCGCTTTACGCCCAATAAATCCG
+
FFFFFFFFFFFFFFFFFFFFFFFFFFFFFFFFFFFFFFFFFFFFFFFFFFFFFFFFFFFFFFFFFFF:FFFFFFFFFFFFFFFFFFFFFFFFFFFFFFFFFFFFFFFFFFFFFFFFFFFFFFF:F,FFFFFFFFFFFFFFFFF:FFFFFF:FFFFFFFFF:::FFFFFFFFFF:FFFFF,FFFFFFFFFFFFFFFFFFFFFFFFFFFFFFFFFFFFFFFFFFFFFFFFFFFFFFF:F:FFFF:FFFF:FFF
@A01403:26:H72M2DRXY:1:2101:22770:8453 2:N:0:TTACGTGC
CGGACTACTCGGGTTTCTAATCCTGTTCGCTCCCCACGCTTTCGAGCCTCAGCGTCAGTTACAGACCAGAGAGCCGCTTTCGCCACCGGTGTTCCTCCATATATCTACGCATTTCACCGCTACACATGGAATTCCACTCTCCCCTTCTGCACTCAAGTTTGACAGTTTCCAAAGCGAACTATGGTTGAGCCACAGCCTTTAACTTCAGACTTATCAAACCGCCTGCGCTCGCTTTACGCCCAATAAATCCG
+
FFFFFFFFFFFFFFFFFFFFFFFFFFFFFFFFFFFFFFFFFFFFFFFFFFFFFFFFFFFFFFFFFFFFFFFFFFFFFFFFFFFFFFFFFFFFFFFFFFFFFFFFFFFFFFFFFFFFFFFFFFFFFFFFFFFFFFFFFFFFFFFF:FFFFFFFFFFFFFFFFFFFFFFFFFFFFFFFFFFFFFF:FFFFFFFFFFFFFF:FFFFFF:FF:FFFFF,FFF:FFFFFF,FFFFFFFFFF:FFFFFFFFFFFFFF
@A01403:26:H72M2DRXY:1:2101:23357:8594 2:N:0:TTACGTGC
CGGACTACTCGGGTTTCTAATCCTGTTCGCTCCCCACGCTTTCGAGCCTCAGCGTCAGTTACAGACCAGAGAGCCGCTTTCGCCACCGGTGTTCCTCCATATATCTACGCATTTCACCGCTACACATGGAATTCCACTCTCCCCTTCTGCACTCAAGTTTGACAGTTTCCAAAGCGAACTATGGTTGAGCCACAGCCTTTAACTTCAGACTTATCAAACCGCCTGCGCTCGCTTTACGCCCAATAAATCCG
+
FFFFFFFF,FFFFFFFFFFFFFFFFFFFFFFFFFFFFFFFFFFFFFFFFFFFFFFFFFFFFFFFFFF,FF,FFFFFF,:FFFFFF,FFF:FFFFFFFF:FFFFFFFFFFFFFFFFFFFFFFFFFFFF:FFFFFFFFF:,,FF,FF:FFFFFFFFFFF,FFFFFFFFFFF,FF:FF::FF,FFFFFF:FFFFFFF:FFFFFFFF:FFFFFFFFFFFF:,,FFFFF:FFFFFFFFFFFF,FFFFFFFFFFFFF
@A01403:26:H72M2DRXY:1:2101:29414:8594 2:N:0:TTACGTGC
CGGACTACCCGGGTATCTAATCCTGTTCGCTACCCATGCTTTCGAGCCTCAGCGTCAGTTGCAGACCAGAGAGCCGCCTTCGCCACTGGTGTTCTTCCATATATCTACGCATTCCACCGCTACACATGGAATTCCACTCTCCCCTTCTGCACTCAAGTTTGACAGTTTCCAAAGCGAACTATGGTTGAGCCACAGCCTTTAACTTCAGACTTATCAAACCGCCTGCGCTCGCTTTACGCCCAATAAATCCG
+
FFFFFFFFFFFFFFFFFFFFFFFFFFFFFFFFFFFFFFFFFFFFFFFFFFFFFFFFFFFFFFFFFFFFFFFFFFFFFFFFFFFFFFFFFFFFFFFFFFFFFFFFFFFFFFFFFFFFFFFFFFFFFFFFFFFFFFFFFFFFFFFFFFFFFFFFFFFFFFFFFFFFFFFFFFFFFFFFF:FFFFFFFFFFFFFFFFFFFFFFFFFFFFFFFFFFFFFFFF:FFFFFFFFF:FFFFFFFFFFFFFFFFFFFF:F
@A01403:26:H72M2DRXY:1:2101:2772:8609 2:N:0:TTACGTGC
CGGACTACAGGGGTATCTAATCCTGTTCGCTACCCATGCTTTCGAGCCTCAGCGTCAGTTGCAGACCAGAGAGCCGCCTTCGCCACCGGTGTTCCTCCATATATCTACGCATTTCACCGCTACACATGGAATTCCACTCTCCCCTTCTGCACTCAAGTTTGACAGTTTCCGATGCAGTTCCACGGTTGAGCCGTGGGCTTTCACATCAGACTTATCATGCGGCCTGCGCTCGCTTTACGCCCAATAAGTCC
+
FFFF:FFFFFFFFFFFFFF:FFFFFFFFFF:FFFFFFFFFF:FFFFFFFF:FFFFFFFFF:FFF:FFFFFFFFFFFFFF:FFFFFFFFFFFFFF:FFF,FFF:FFF:FFF,FFFF:FFFFFFF,FFFFFFFFFFFFFFFFFFFFF:FFFFFFFFF,F:FFFFFFFF:FFFF::FF,FF,,,::FF,FFFFF,FFFFFFF,FFFFFFF:FF,FF,:F:,,:,::FFFFFF::FF,,FF,FFFFF,F,,,,FF
@A01403:26:H72M2DRXY:1:2101:24297:8625 2:N:0:TTACGTGC
CGGACTACCAGGGTATCTAATCCTGTTCGCTACCCATGCTTTCGAGCCTCAGCGTCAGTTGCAGACCAGAGAGCCGCCTTCGCCACTGGTGTTCTTCCATATATCTACGCATTCCACCGCTACACATGGAGTTCCACTCTCCTCTTCTGCACTCAAGAATGACAGTTTCCGATGCAGTTCCACGGTTGAGCCGTGGGCTTTCACATCAGACTTATCATTCCGCCTGCGCTCGCTTTACGCCCAATAAATCC
+
FFFFFFFFFFFFFFFFFFFFFFFFFFFFFFFFFFFFFFFFFFFFFFFFFFFFFFFFFFFFFFFFFFFFFFFFFFFFFFFFFFFFFFFFFFFFFFFFFFFFFFFFFFFFFFFFFFFFFFFFFFFFFFFFFFFFFFFFF:FFFFFFFFFFFFFFFFFFFFFFFFFFFFFFFFFFFFFFF:FFFFFFFFFFFFFFFFFFFFFFFFFFFFFFFFFFFFFFFFFF:FFFF:FFFFFFFFFFFFFFFFFFFFFFFFF
@A01403:26:H72M2DRXY:1:2101:27778:8672 2:N:0:TTACGTGC
CGGACTACCAGGGTATCTAATCCTGTTCGCTACCCATGCTTTCGAGCCTCAGCGTCAGTTGCAGACCAGAGAGCCGCCTTCGCCACTGGTGTTCTTCCATATATCTACGCATTCCACCGCTACACATGGAGTTCCACTCTCCTCTTCTGCACACAAGAATGACAGTTTCCGATGCAGTTCCACGGTTGAGCCGTGGGCTTTCACATCAGACTTATCATTCCGCCTGCGCTCGCTTTACGCCCAATAAATCC
+
FFFFFFFFF:FFFFFFFFFFFFFFFFFFFFFFFFFFFFFFFFFFFFFFFFFFFFFFFFFFFFFFFFFFFFF,FF:FFFFFFFFFF:,FFFFFFF:FFFFFFF,FFFFFFFFFFFFFFFFFFFFFFFFFFFFFFFFFFFFFFFFFFFFFFFFF,FFFFFFFFFFFFF,FF:FFFFFFFFFFFF:FFFFFFFF:F:FFFFFFFFFFFFF:FFFFFFFFFFFFFFFFFFFFFFFFFFFFFFFFFFF:FFFFFFF
@A01403:26:H72M2DRXY:1:2101:17897:8688 2:N:0:TTACGTGC
CGGACTACCAGGGTATCTAATCCTGTTCGCTCCCCACGCTTTCGAGCCTCAGCGTCAGTTACAGACCAGAGAGCCGCTTTCGCCACCGGTGTTCCTCCATATATCTACGCATTTCACCGCTACACATGGAATTCCACTCTCCCCTTCTGCACTCAAGTTTGACAGTTTCCAAAGCGAACTATGGTTGAGCCACAGCCTTTAACTTCAGACTTATCAAACCGCCTGCGCTCGCTTTACGCCCAATAAATCCG
+
FFFFFFFFFFFFFFFFFFFFFFFFFF,FFFFFFFFFFFFFFFFFFFFFFFFFFF:FFFFFFFFFFF:F:FFFFFFFFFFFFFFFFF:FF:FF:FFFFFF:F,F:FFFFFF:FFFFFFFFFFFFFFFF:FFFFFFFF::FFFFF:,FFF:FFF:FFFF,FFFFFFFFFFFFF:FFFFFFFFFF:FFFFFFFFFFF:FFFFFFFFFFFFFFFFFFFFFFFF:FFFFFFFFFFFFFFF::F,FF:FFFFF,FFF
@A01403:26:H72M2DRXY:1:2101:27651:8735 2:N:0:TTACGTGC
CGGACTACCAGGGTATCTAATCCTGTTCGCTACCCATGCTTTCGAGCCTCAGCGTCAGTTGCAGACCAGAGAGCCGCCTTCGCCACTGGTGTTCTTCCATATATCTACGCATTCCACCGCTACACATGGAGTTCCACTCTCCTCTTCTGCACTCAAGAATGACAGTTTCCGATGCAGTTCCACGGTTGAGCCGTGGGCTTTCACATCAGACTTATCATTCCGCCTGCGCTCGCTTTACGCCCAATAAATCC
+
FFFFFFFFFFFFFFFFFFFFFFFFFFFFFFFFFFFFFFFFF:FFFFFFFFFFFFFF:FFFFFFFFFFFFFFFFFFFFFFFFFFFFFFFFFFFFFFFFFFFFFFFFFFFFF:FFFFFFFFFFFFFFFFFFFFFF:FFFFFFFFFFFFFFFFFFFFFFFFFFFFFFFFFFFFFFFFFFFFFFFFFFFFFFFFFFFFFFFFFFFFFFFFFFFFFFFFFFFF:FFFFFFFFFFFFFFFFFFFFFFFFFFFFFFFF
@A01403:26:H72M2DRXY:1:2101:9417:8844 2:N:0:TTACGTGC
CGAACTACTAGGGTTTCTAATCCTGTTCGCTCCCCACGCTTTCGAGCCTCAGCGTCAGTTACAGACCAGAGAGCCGCTTTCGCCACCGGTGTTCCTCCATATATCTACGCATTTCACCGCTACACATGGAATTCCACTCTCCCCTTCTGCACTCAAGTTTGACAGTTTCCAAAGCGAACTATGGTTGAGCCACAGCCTTTAACTTCAGACTTATCAAACCGCCTGCGCTCGCTTTACGCCCAATAAATCCG
+
FFFFFFFFFFFFFFFFFFFFFFFFFFFFFFFFFFFFFFFFFFFFFFFFFFFFFFFFFFFFFFFFFFFFFFFFFFFFFFFFFFFFFFFFFFFFFFFFFFFFFFFFFFFFFFFFFFFFFFFFFFFFFFFFFFFFFFFFFFFFFFFFFFFFFFFFFFFFFFFFFFF,FFFFFF:FF:FFF:FFFFF:FFFF:FFFFFFFFFFFFFFFF:FFFFFFFFFFFFFFFFFFFFFFFFFFFFFFFFFFFFFFFFFFFFF
@A01403:26:H72M2DRXY:1:2101:5972:9267 2:N:0:TTACGTGC
CGGACTACCAGGGTTTCTAATCCTGTTCGCTACCCATGCTTTCGAGCCTCAGCGTCAGTTGCAGACCAGAGAGCCGCCTTCGCCACTGGTGTTCTTCCATATATCTACGCATTCCACCGCTACACATGGAGTTCCACTCTCCTCTTCTGCACTCAAGAATGACAGTTTCCGATGCAGTTCCACGGTTGAGCCGTGGGCTTTCACATCAGACTTATCATTCCGCCTGCGCTCGCTTTACGCCCAATAAATCC
+
FFFFFFFFFFFF:FFFFFFFFFFFFFFFFFFFFFFFFFFFFFFFFFFFFFFFFFFFFFFFFFFFFFFFFFFFFFFFFFFFFFFFFFFFFFFFFFFFFFFFFFFFFFFFFFFFFFFFFFFFFFFFFFFFFFFFFFFFFFFFFFFFFFFFFFFFFF:FFFFFFFFFFFFFFFFFFFFFFFFFFFFFFFFFFFFFFFFFFFFFFFFFFFFFFFFFFFFFFFFFFFFFFFFFFFFFFFFFFFFFFFF,FFFFFFF
@A01403:26:H72M2DRXY:1:2101:29505:9283 2:N:0:TTACGTGC
CGGCTACCAGGGTTTCTAATCCTGTTCGCTACCCATGCTTTCGAGCCTCAGCGTCAGTTGCAGACCAGAGAGCCGCCTTCGCCACTGGTGTTCTTCCATATATCTACGCATTCCACCGCTACACATGGAGTTCCACTCTCCCCTTCTGCACTCAAGTTTGACAGTTTCCAAAGCGAACTATGGTTGAGCCACAGCCTTTAACTTCAGACTTATCAAACCGCCTGCGCTCGCTTTACGCCCAATAAATCCGG
+
FFFFFFFFFFFFFFFFFFFFFFFFFFFFFFFFFFFFFFFFFFFFFFFFFFFFFFFFFFFFFFFFFFFFFFFFFFFFFFFFFFFFFFFF,FFFFFFFFFFFFFFFFFFFFFFFFFFFFFFF:FFFFFFFFFFFFFFFFFFFFFFFFFFFFFFFFFFFFFFFFFFFFFFFFFFFFFFFFF,FFFFFFFFFFFFFFFFFFFFFFFFFFFFFFFFFFFFFFFFFFFFFFFFFFFFF:F,FFFFFFFFFFFFFFFF
@A01403:26:H72M2DRXY:1:2101:2899:9361 2:N:0:TTACGTGC
CGGACTACTAGGGTTTCTAATCCTGTTCGCTACCCATGCTTTCGAGCCTCAGCGTCAGTTGCAGACCAGAGAGCCGCTTTCGCCACCGGTGTTCCTCCATATATCTACGCATTTCACCGCTACACATGGAATTCCACTCTCCCCTTCTGCACTCAAGTTTGACAGTTTCCAAAGCGAACTATGGTTGAGCCACAGCCTTTAACTTCAGACTTATCAAACCGCCTGCGCTAGCTTTACGCCCAATAAATCCG
+
FFFFFFFFFFFFFFFFFFFFFFFFFFFFFFFFFFFFFFFFFFFFFFFFFFFFFFFFFFFFFFFFFFFFFFFFFFFFFFFFFFFFFFFFFFFFFFFFFFFFFFFFFFFFFFFFFFFFFFFFF:FFFFFFFF:FFFFFFFFFFFFFFFFFFFFFFFFFFFFFFFFFFFFFF:FFFFFFFFFFFFF:FFF:FFF:FFFFFFFF:FFFFFF,F:FFFFFFFFFFFFFFFFFFFFFFFFFFFFFFFF,FFFFFFFF
@A01403:26:H72M2DRXY:1:2101:6045:9361 2:N:0:TTACGTGC
CGGACTACCAGGGTTTCTAATCCTGTTCGCTACCCATGCTTTCGAGCCTCAGCGTCAGTTGCAGACCAGAGAGCCGCCTTCGCCACTGGTGTTCTTCCATATATCTACGCATTCCACCGCTACACATGGAGTTCCACTCTCCTCTTCTGCACTCAAGAATGACAGTTTCCGATGCAGTTCCACGGTTGAGCCGTGGGCTTTCACATCAGACTTATCATTCCGCCTGCGCTCGCTTTACGCCCAATAAATCC
+
FFFFFFFFFFFFFFFFFFFFFFFFFFFFFFFF:FFFFFFFFFFFFFFFFFFFFFFFFFFFFFFFFFFFFFFFFFFFFFFFFFFFFF:FFFFFFFFFFFFFFFFFFFFFFFFFFFFFFFFFFFFFFFFFFFFFFFFFFFFFFFFFFFFFFFFFFFFFFFFFFFFFFFFFFFFFFFFFFFFFFFFFFFFFFFFFFFFFFFFFFFFFFFFFFF:FFFFFFFFFFFFFFFFFFFFFF:FFFFFFFFFFFFFFFFF
@A01403:26:H72M2DRXY:1:2101:11840:9690 2:N:0:TTACGTGC
CGGACTACCAGGGTATCTAATCCTGTTCGCTACCCATGCTTTCGAGCCTCAGCGTCAGTTGCAGACCAGAGAGCCGCCTTCGCCACTGGTGTTCTTCCATATATCTACGCATTCCACCGCTACACATGGAGTTCCACTCTCCTCTTCTGCACTCAAGAATGACAGTTTCCGATGCAGTTCCACGGTTGAGCCGTGGGCTTTCACATCAGACTTATCATTCCGCCTGCGCTCGCTTTACGCCCAATAAATCC
+
FFFFFFFFFFFFFFFFFFFFFFFFFFFFFFFFFFFFFFFFF:F:FFFFFFFFFFFFFFFFFFFFFFFFFFFFFFFFFFFFFFFFFFFFFFFFFFFFFFFFFFFFFFF:FFFFFFFFFFFFFFFFFFFFFFFFFFF::FFF:FFFFFFFFFFFFFFFFFFFFFFFFFFFFFFFFFFFFFFFFFF:FFFFFFFFFFFFF:FFFFFFF:FFFFFFFFFFFFFFFFFFFFFFFFFFFFFFFFFFFFFFF:FFFF,
@A01403:26:H72M2DRXY:1:2101:6542:9846 2:N:0:TTACGTGC
CGGACTACAAGGGTATCTAATCCTGTTCGCTACCCATGCTTTCGAGCCTCAGCGTCAGTTGCAGACCAGAGAGCCGCCTTCGCCACTGGTGTTCTTCCATATATCTACGCATTCCACCGCTACACATGGAGTTCCACTCTCCTCTTCTGCACTCAAGAATGACAGTTTCCGATGCAGTTCCACGGTTGAGCCGTGGGCTTTCACATCAGACTTATCATTCCGCCTGCGCTCGCTTTACGCCCACTAAATCC
+
FFFFFFFFFFFFFFFFFFFFFFFFFFFFFFFFFFFFFFFFFFFFFFFFFFFFFFFFFF:FFFFFFFFFFFFFFFFFFFFFFFFFFFFFFFFFFFFFFFFFFF:FFFFFFFFFFFFFFFFFFFFFFFFFFFFFFFFFFFFFFFFFFFFFFFFFFFFFFFFFFFFFFFFFFFFFFFFFFFFFFFFFF:FFFFFFFFFFFFFFFF,FFFFFFFFF,::FFFFFFFFFFFFFFFFFFFFFFFFFFF:,FFFFFFF
@A01403:26:H72M2DRXY:1:2101:24388:9878 2:N:0:TTACGTGC
CGGACTACAGGGGTTTCTAATCCTGTTCGCTACCCATGCTTTCGAGCCTCAGCGTCAGTTGCAGACCAGAGAGCCGCCTTCGCCACCGGTGTTCCTCCATATATCTACGCATTTCACCGCTACACATGGAATTCCACTCTCCTCTTCTGCACTCAAGAATGACAGTTTCCGATGCAGTTCCACGGTTGAGCCGTGGGCTTTCACATCAGACTTATCATTCCGCCTGCGCTCGCTTTACGCCCAATAAATCC
+
FFFFFFFFFFFFFFFFFFFFFFFFFFFFFFFFFFFFFFFFFFFFFFFFFFFFFFFFFFFFFFFFFFFFFFFFFFFFFFFFFFFFFFFFFFFFFFFFFFFF,FFFFFFFFFFFFFFFFFFFFFFFFF:FFFFFFFFFFFFFFFFFFFFFFFFFFFFFFFFFFFFFFFFFFFFFFFFFFFFFFFFFFF:FFFFFF:FFFFFFFFFFFFFF:FF:F:FFFFFFFFFFFFFFF:FFFFFFFFFFFF,FFFFFFFF
@A01403:26:H72M2DRXY:1:2101:11279:9940 2:N:0:TTACGTGC
CGGACTACAGGGGTTTCTAATCCTGTTCGCTACCCATGCTTTCGAGCCTCAGCGTCAGTTGCAGACCACAGAGCCGCCTTCGCCACTGGTGTTCTTCCAAATATCTACGCATTCCACCGCTACACATGGAGTTCCACTCTCCTCTTCTGCACTCAAGAATGAAAGTTTCCGATGCCGTTCCACGGTTGAGCCGTGGGATTCCACATCCGACTTATCATTACGCCTGCGCTCGCTTTACGCCCAATACATCC
+
F:F:,FFF,,FFFFFFFFF:F,,FFF:FFF,FFF,FF:F,F,FFF:FFF:,FFFFF,F:FFFFFFFFF,FFF:,F,FF,:FFFFFFFFF:F,FF,,,:F,FF:,FFF:FFF:,FFF,FFFFF,::FF,,FFF:FFF:FFFFFFFFFFFFFF:,FFF::FFF:,,,F,FFFFFF:F,,,FF,F:F,F,FFFFF,FFFF,F:FFFFF,F,F,:,:F,FF,:,F,,:,:FFFFF,:,F:FFFFFFF:FF,FFF,
@A01403:26:H72M2DRXY:1:2101:24469:10019 2:N:0:TTACGTGC
CGGACTACTAGGGTTTCTAATCCTGTTCGCTACCCATGCTTTCGAGCCTCAGCGTCAGTTGCAGACCAGAGAGCCGCCTTCGCCACTGGTGTTCTTCCATATATCTACGCATTCCACCGCTACACATGGAGTTCCACTCTCCTCTTCTGCACTCAAGAATGACAGTTTCCGATGCAGTTCCACGGTTGAGCCGTGGGCTTTCACATCAGACTTATCATTCCGCCTGCGCTCGCTTTACGCCCAATAAATCC
+
FFFFFFFFFFFFFFFFFFFFFFFFFFFFFFFFFFFFFFFFFFFFFFFFFFFFFFFFFFFFFFFFFFFFFFFFFFFFFFFFFFFFFFFFFFFFFFFFFFFFFFFFFFFFFFFFFFFFFFFFFFFFFFFFFFFFFFFFFFFFFFFFFFFFFFFFFF:FFFFFFFFFFFFFFFFFFFFFFFFFFFFFFFFFFFFFFFFFFFFFFFFFFFFFFFFFFFF:FFFFFFFFFFFFFFFFFF:FFFFFFFFFFFFFFFF
@A01403:26:H72M2DRXY:1:2101:17698:10097 2:N:0:TTACGTGC
CGGACTACTAGGGTTTCTAATCCTGTTCGCTACCCATGCTTTCGAGCCTCAGCGTCAGTTGCAGACCAGAGAGCCGCCTTCGCCACTGGTGTTCTTCCATATATCTACGCATTCCACCGCTACACATGGAGTTCCACTCTCCTCTTCTGCACTCAAGAATGACAGTTTCCGATGCAGTTCCACGGTTGAGCCGTGGGCTTTCACATCAGACTTATCATTCCGCCTGCGCTCGCTTTACGCCCAATAAATCC
+
FFFFFFFFFFFFFFFFFFFFFFF:FFFFFFFFFFFFFFFFFFFFFFFFFFFFFF,FFFFFFFFFFFFFFFFFFFFFFFFFFFFFFFF:FFFFFFFFFFFFFFFFFFFFFFFFFFFFFFFFFFFFFFFFFFFFFFFF:FFFFFFFFFFFFFFFFFFFFFFFF:FFFFFFFFF:FFFF:FFFFFFFF:FFFFFFFFFFFFFFFFFFFFFFF:FFF:FFFFFFF:FFFFFFFFF:F:FFFF:FFFFFFFFFFFF
@A01403:26:H72M2DRXY:1:2101:23628:10191 2:N:0:TTACGTGC
CGGACTACTAGGGTTTCTAATCCTGTTCGCTACCCATGCTTTCGAGCCTCAGCGTCAGTTGCAGACCAGAGAGCCGCCTTCGCCACTGGTGTTCTTCCATATATCTACGCATTCCACCGCTACACATGGAGTTCCACTCTCCTCTTCTGCACTCAAGAATGACAGTTTCCGATGCAGTTCCACGGTTGAGCCGTGGGCTTTCACATCAGACTTATCATTCCGCCTGCGCTCGCTTTACGCCCAATAAATCC
+
FFFFFFFF:FFFFFFFFFFFFFFF:FFFF,FFFFFFFF:FFFFFFFF:FFFFFF:FF:FFF,F,FFFF:F,FFFFFF,F,FFF:FFFF:FFF,FF:FFFFFFFFF::FFFFF,FFFFFFFFFFFFFFF:FFF:FFF:,F,F,FFF,FFFFFF::FFFFFFFFFFFFF:F:FFFFFF:FFF:FFFFFFFFFFFF:FFFFFFFFFFF,FFFFFFFFF,FFFFF:FFFFFFFFFFFFFF,FFFFFFFFFFFFFF
@A01403:26:H72M2DRXY:1:2101:15501:10207 2:N:0:TTACGTGC
CGGACTACCCGGGTATCTGATCCTGTTCGCTACCCATGCTTTCGAGCCTCAGCGTCAGTTGCAGACCAGAGAGCCGCCTTCGCCACTGGTGTTCTTCCATATATCTACGCATTCCACCGCTACACATGGAGTTCCACTCTCCTCTTCTGCACTCAAGAATGACAGTTTCCGATGCAGTTCCACGGTTAAGCCGTGGGCTTTCACATCAGACTTATCATTCCGCCTGCGCTCGCTTTACGCCCAATAAATCC
+
FFFFFFFFFFFFFFFFFFFFFFFFFFFFFFFFFFFFFFFFFFFFFFFFFFFFFFFFFFFFFFFFFFFFF,FFFFFFFFFFFFFFFFFFFFFFFFFFFFFFFFFFFFFFFFFFFFFFFFFFFFFFFFFFFFFFFFFFFFFFFFFFFFFFFFFFFFFFFFFFFFFFFFFFFFFFFFFFFFFFFFFFFFFFFFFFFFFFFFFFFFFFFFFFFFF,FFFF:FFFFFFF:FFFFFFFFFFFFFFFFFFFFFFFFFF
@A01403:26:H72M2DRXY:1:2101:23592:10285 2:N:0:TTACGTGC
CGGACTACTATGTTTTCTAATCCTGTACGCTCCCCATGCTTTCGAGCCTCAGCTTCAGTTGCAGACCAGAGAGCCGCCTTCGCCACTGGTGTTCTTCCATATATCTACGCATTCCACCGCTACACATGGAGTTCCACTCTCCTCGTCTGCACTCAGGAATGTCAGTTTCCGATGCAGGTCCCCGGTTGAGCCGTGGGCTTTCACATCAGACTTAGCATTCCGCCTGCGCTCGCTTTACGCCCAATAAGTCC
+
F,,:FFF,,F,F,,:FFF,FF,,FF:,:FFF,FFFF,,,,F,FFFF:,FFFFF,F:F,,FF:FFF,FF:FF::F:F:,FFFFF,FFFFF,FF,:,:F,FF::,:,FFFFF,F:F:F,FF,,FF::,:FF,FFF,F,:,F,F:F,,F:FFF,,F,F,FF:FF,:,F:FFF,FFF::,F,FF,F,FF,FFFF::::FF:FF,FF:F::,,::FF,F,FF,:FFFF:FFFFFF:F:,:,F:FF,F,,,,,,F,,
@A01403:26:H72M2DRXY:1:2101:28067:10300 2:N:0:TTACGTGC
CGGACTACTGGGGTATCTAATCCTGTTCGCTCCCCACGCTTTCGAGCCTCAGCGTCAGTTACAGACCAGAGAGCCGCTTTCGCCACCGGTGTTCCTCCATATATCTACGCATTTCACCGCTACACATGGAATTCCACTCTCCCCTTCTGCACTCAAGTTTGACAGTTTCCAAAGCGAACTATGGTTGAGCCACAGCCTTTAACTTCAGACTTATCAAACCGCCTGCGCTCGCTTTACGCCCAATAAATCCG
+
FFFFFFFFFFFFFFFFFFFFFFFFFFFFFFFFFFFFFFFFFFFFFFFFFFFFFFFFFFFFFFFFFFFFFFFFFFFFFFFFFFFFFFFFFFFFFFFFFFFFFFFFFFFFFFFFFFFFFFFFFFFFFF,FFF:FFFFFFFFFFFFFFFFFFFFFFFFFFFFFFFFFFFFFFF:FFFFFF,FFFFFFFFFFFFFFF:FFFF:FFFFFFFFFFFFFF:FFFF:FFFFFFFFFFFFFFFFFFFFFFFFFFF:F:FF
@A01403:26:H72M2DRXY:1:2101:28085:10300 2:N:0:TTACGTGC
CGGACTACTGGGGTATCTAATCCTGTTCGCTCCCCACGCTTTCGAGCCTCAGCGTCAGTTACAGACCAGAGAGCCGCTTTCGCCACCGGTGTTCCTCCATATATCTACGCATTTCACCGCTACACATGGAATTCCACTCTCCCCTTCTGCACTCAAGTTTGACAGTTTCCAAAGCGAACTATGGTTGAGCCACAGCCTTTAACTTCAGACTTATCAAACCGCCTGCGCTCGCTTTACGCCCAATAAATCCG
+
FFFFFFFFFFFFFFFFFFFFFFFFFFFFFFFFFFFFFFFFFFFFFFFFFFFFFFFFFFFFFFFFFFFFFFFFFFFFFFFFFFFFFFFFFFFFFFFFFFFFFFFFFFFFFFFFFFFFFFFFF:FFFFFFFFFFFFFFFFFFFFFF:FFFFFFF:FFFFFFFFFFFFFFFFFFFF:FFF,FFFFFFFFFF:FFFFFFFFFFFFFFFFFFFFFF:FF,FFF:FFFFFFFFFFFFFFFFFFFFFFFFFFFF::FF
@A01403:26:H72M2DRXY:1:2101:12246:10394 2:N:0:TTACGTGC
CGGACTACAAGGGTTTCTAATCCTGTTCGCTCCCCACGCTTTCGAGCCTCAGCGTCAGTTACAGACCAGAGAGCCGCTTTCGCCACCGGTGTTCCTCCATATATCTACGCATTTCACCGCTACACATGGAATTCCACTCTCCCCTTCTGCACTCAAGTTTGACAGTTTCCAAAGCGAACTATGGTTGAGCCACAGCCTTTAACTTCAGACTTATCAAACCGCCTGCGCTCGCTTTACGCCCAATAAATCCG
+
FFFFFFFFFFFFFFFFFFFFFFFFFFFFFFFFFFFFFFFFFFFFFFFFFFFFFFFFFFFFFFFFFFFFFFFFFFFF:FFFFFFF:FFFFF,FFFFFFFFFFFFFFFFFFFFFFFFFFFFFFFFFFFFFFFFFFFFFFFFFFFFFFFFFFFFFFFFFFFFFFFFFFFFFFFFFFFFFFFFFFFFFFFFFFFFFFFFFFFFFFFFFFFFFFFFFF:FFFF,FFFFFFFFFFF:FFFFFFFFFFFFFFFFFFF:
@A01403:26:H72M2DRXY:1:2101:1823:10504 2:N:0:TTACGTGC
CGGACTACTGGGGTATCTAATCCTGTTCGCTACCCATGCTTTCGAGCCTCAGCGTCAGTTGCAGACCAGAGAGCCGCCTTCGCCACTGGTGTTCTTCCATATATCTACGCATTCCACCGCTACACATGGAGTTCCACTCTCCTCTTCTGCACTCAAGAATGACAGTTTCCGATGCAGTTCCACGGTTGAGCCGTGGGCTTTCACATCAGACTTATCATTCCGCCTGCGCTCGCTTTACGCCCAATAAATCC
+
FFFFFFFFFFFFFFFFFFFFFFFFFFFFFFFFFFFFFFFFFFFFFFFFFFFFFFFFFFFFFFFFFFFFFFFFFFFFFFFFFFFFFFFFFFFF,F:FFFFFFFFFFFFFFFFFFFFFFFFFFFFFFFFFFFFFFFFFFFFFFFFFFFFFFFFFFFF:FFFFFFFFFFFFFFFF:FFFFFFF,,FF:FFFFFFFFFFFFF:,FFFFFF:F:F:F:FFFFFFFFFFFFFFFFFFFF:FFFFFFFFF,F::FFFF
@A01403:26:H72M2DRXY:1:2101:26883:10504 2:N:0:TTACGTGC
CGGACTACCCGGGTTTCTAATCCTGTTCGCTACCCATGCTTTCGAGCCTCAGCGTCAGAACCAGACCAGAGAGCCGCCTTCGCCACTGGTGTTCTTCCATATATCTACGCATTCAACCGCTACACATGGAGTTCCACTCTCCTCTACTGCACTCAAGAATGACAGTTTCCGATGCAGTTCCACGGTTGAGCCGTGGGATTTCACATCAGAGTTATCATTCCGCCTGCGCTCGCTTTACGCCCAATAAAACC
+
:FFFF,FFFF:,:,FFF,FF,F,F,FFF:F,,FFFFFFFF:,F,:F:,FFF:FFFFF,,,,FFFFFFF:F,F:,FFF:::FFFFFFF,F,,,F,FFFFFFFFFF,:FFF,FF,,,FF,F:::,FFFFF,FF:F:F:F:F,FF,:F:FFF,:,:,FFFFFFFFF:FFFFFF,FFF:,F::,FFF,:,,FF,,,FFFFF,FF,,FFF,,,:F,,FF:F:F,F,FF:FF:FFFF,FF,:F,FF:FF:,F,:,FF
@A01403:26:H72M2DRXY:1:2101:2157:10614 2:N:0:TTACGTGC
CGGACTACTGGGGTATCTAATCCTGTTCGCTACCCATGCTTTCGAGCCTCAGCGTCAGTTGCAGACCAGAGAGCCGCTTTCGCCACCGGTGTTCCTCCATATATCTACGCATTCCACCGCTACACATGGAGTTCCACTCTCCTCTTCTGCACTCAAGAATGACAGTTTCCGATGCAGTTCCACGGTTGAGCCGTGGGCTTTCACATCAGACTTATCATTCCGCCTGCGCTCGCTTTACGCCCAATAAATCC
+
FFFFFFFFFFFFFFFFFFFFFFFFFFFFFFFFFFFFFFFFFFFFFFFFFFFFFFFFFFFFFFFFFFFFFFFFFFFFFFFFFFFFFFFFFFF:FFFFFFFFF:FFFFFFFFFFFFFFFFFFFFFFFFFFFFFFFFFFFFFFFFFF:FFFFFFFFFFFFFFFFF:FF:FFFFFFFFFFFFFFFFFFFFF:F:FFFFFFFFFFFFFFFFFFFFF:FFFFFFFFFFFF:FFFF:FFFFFFFFFFFFFFFFFFFFF
@A01403:26:H72M2DRXY:1:2101:23366:10676 2:N:0:TTACGTGC
CGGACTACTCGGGTTTCTAATCCTGTTCGCTACCCATGCTTTCGAGCCTCAGCGTCAGTTGCAGACCAGAGAGCCGCCTTCGCCACTGGTGTTCTTCCATATATCTACGCATTCCACCGCTACACATGGAGTTCCACTCTCCTCTTCTGCACTCAAGAATGACAGTTTCCGATGCAGTTCCACGGTTGAGCCGTGGGCTTTCACATCAGACTTATCATTCCGCCTGCGCTCGCTTTACGCCCAATAAATCC
+
FFFFFFFFFFFFFFFFFFFFFFFFFFFFFFFFFFFFFFFFFFFFFFFFFFFFFFFFFFFFFFFFFFFFFFFFFFFFFFFFFFFFFFFFFFFFFFFFFFFFFFFFFFFFFFFFFFFFFFFFFFFFFFFFFFFFFFFFFF:FFFFFFFFFFFFFFFFFFFFFFFFFFF:FFFFFFF:FFFFFFFFFFFFFFFFFFFFFFFFFFFFFFFFFF:F:FFFFFFFFFFFFFFFFFFFFFFFFFFFFFFFFFFFFFFF
@A01403:26:H72M2DRXY:1:2101:27615:10739 2:N:0:TTACGTGC
CGGACTACCCGGGTTTCTAATCCTGTTCGCTACCCATGCTTTCGAGCCTCAGCGTCAGTTGCAGACCAGAGAGCCGCCTTCGCCACTGGTGTTCTTCCATATATCTACGCATTCCACCGCTACACATGGAGTTCCACTCTCCTCTTCTGCACTCAAGAATGACAGTTTCCGATGCAGTTCCACGGTTGAGCCGTGGGCTTTCACATCAGACTTATCATTCCGCCTGCGCTCGCTTTACGCCCAATAAATCC
+
FFFFFFFFFFFFFFFFFFFFFFFFFFFFFFFFFFFFFFFFFFFFFFFFFFFFFFFFFFFFFFFFFFFFFFFFFFFFFFFFFFFFFFFFFFFFFFFFFFFFFFFFFFFFFFFFFFFFFFFFFFFFFFFFFFFFFFFFFFFFFFFFFFFFFFFFFFFFFFF,F:F:FFFFFFFFFFFFFF:F,FFFFFF:FFFFFFFFFFFFFFFFFFFFFFFFFFFFFFFFFFFFFFFFFFF:FFFFFFFFFFF:FFFFFFF
@A01403:26:H72M2DRXY:1:2101:23963:10770 2:N:0:TTACGTGC
CGGACTACTAGGGTTTCTAATCCTGTTCGCTACCCATGCTTTCGAGCCTCAGCGTCAGTTGCAGACCAGAGAGCCGCCTTCGCCACTGGTGTTCTTCCATATATCTACGCATTCCACCGCTACACATGGAGTTCCACTCTCCTCTTCTGCACTCAAGAATGACAGTTTCCGATGCAGTTCCACGGTTGAGCCGTGGGCTTTCACATCAGACTTATCATTCCGCCTGCGCTCGCTTTACGCCCAATAAATCC
+
FFFFFFFFFFFFFFFFFFFFFFFFFFFFFFFFFFFFFFFFF:FFFFFFFFFFFFFFFFFFFFFFFFFFFFFFFFFFFFFFFFFFFFFFFFFFFFFFFFFFFFFFFFFFFFFFFFFFFFFFFFFFFFFFFFFFFFFFFFFFFFFFFFFFFFFFFFFFFFFFFFFFFFFFFFFFFFFFFFFF:FFFFFFFFFFFFFFFFFFFFFFFF:FFFFFF:FFFFF:FFFFFFFFFFFFFFFFFFFFFFFFFF:FFFFF
@A01403:26:H72M2DRXY:1:2101:26223:10927 2:N:0:TTACGTGC
CGGACTACTCGGGTTTCTAATCCTGTTCGCTACCCATGCTTTCGAGCCTCAGCGTCAGTTGCAGACCAGAGAGCCGCCTTCGCCACTGGTGTTCTTCCATATATCTACGCATTCCACCGCTACACATGGAGTTCCACTCTCCTCTTCTGCACTCAAGAATGACAGTTTCCGATGCAGTTCCACGGTTGAGCCGTGGGCTTTCACATCAGACTTATCATTCCGCCTGCGCTCGCTTTACGCCCAATAAATCC
+
:FFFFFFFFFFFFFFFFF:FFFFFF:FF:FFFFFFFFF:FFFFFFFFFFFFFFFFFFFFFFFFFFFFFFFFFFFFFFFFFFFFFFFFFFFFFFFFFFF:FFFFFFFFFFFFFFFFFFFFFFFFFFFFFFF:FFFFFFFFFFFFFFFFFFFFFFF:FFFFFFFFFFFFFFFFFFFFFFFFFFFFFFFFF:FFFFFFFFFF:FFFFFFFFFFFFFFFFFFFFFFFFFFFFFFFFFFFF:F:FFFFFFFF,FFF
@A01403:26:H72M2DRXY:1:2101:22254:11068 2:N:0:TTACGTGC
CGGACTACAGGGGTTTCTAATCCTGTTCGCTACCCATGCTTTCGAGCCTCAGCGTCAGTTGCAGACCAGAGAGCCGCCTTCGCCACTGGTGTTCTTCCATATATCTACGCATTCCACCGCTACACATGGAGTTCCACTCTCCTCTTCTGCACTCAAGAATGACAGTTTCCGATGCAGTTCCACGGTTGAGCCGTGGGCTTTCACATCAGACTTATCATTCCGCCTTCGCTCGCTTTACGCCCAATAAATCC
+
FFFFFFFFFFFFFFF:FFFFFFFFFFFFFFFFFFFFFFF,FFFFFFFF:FFFF:FFFFFF:FFFFFFFFFFFFFFFFFFF::FFF:FFFFFFFF,F:F,FFFF,:FFFFFFFFFFFFFFF:F:FF::FF:FFFFFF:FFFFFFFFFFFFFFFFFFFFFFFF:FF:FFFFFFF:FFFFFFF,,FFFFFFFFFFF:FFF,:FFFFFFFFFFFFFF:FFFFFFFFFFF,FFFFF:FFFFFFFFFFFFFFFF:FF
@A01403:26:H72M2DRXY:1:2101:2700:11428 2:N:0:TTACGTGC
CGGACTACCAGGGTATCTAATCCTGTTCGCTACCCATGCTTTCGAGCCTCAGCGTCAGTTGCAGACCAGAGAGCCGCCTTCGCCACTGGTGTTCTTCCATATATCTACGCATTCCACCGCTACACATGGAGTTCCACTCTCCTCTTCTGCACTCAAGAATGACAGTTTCCGATGCAGTTCCACGGTTGAGCCGTGGGCTTTCACATCAGACTTATCATTCCGCCTGCGCTCGCTTTACGCCCAATAAATCC
+
FFFFFFFFFFFFFFFFFFFFFFFFF:FFFFFFFFFFFFFFFFFFFFFFFFFFFFFFFFFF:FFFFFFFFFFFFFFFFFFFFFFFFFFFFFFFFFFFFFFFFFFFFFFFFFFFFFFFFFFFFFFFFFFFFFFFFFFFF:FFFFFFFFFFFFFFFFFFFFFFFFFFFFFFFFFFFFFFFFFF:FFFFFFFFFFFFFFFFFFFFFFFFFFFFFFFFFF:FFF:FFFFFFFFFFFFF:FFFFFFFFF:FFFF:FF
@A01403:26:H72M2DRXY:1:2101:29080:11647 2:N:0:TTACGTGC
CGGACTACTAGGGTATCTAATCCTGTTCGCTACCCATGCTTTCGAGCCTCAGCGTCAGTTGCAGACCAGAGAGCCGCCTTCGCCACTGGTGTTCTTCCATATATCTACGCATTCCACCGCTACACATGGAGTTCCACTCTCCTCTTCTGCACTCAAGAATGACAGTTTCCGATGCAGTTCCACGGTTGAGCCGTGGGCTTTCACATCAGACTTATCATTCCGCCTGCGCTCGCTTTACGCCCAATAAATCC
+
FFFFFFFFFFFFFFFFFFFFFFFFFFFF:FFFFFFFFFFFFFFFFFFFFFFFFFFFFFFFFFFFFFFFFFFFFFFFFFFFFFFFFFFFFFFFFFFFFFFF:FFFFFFFFFFFFFFFFFFFFFFFFFFFFFFFFFFFFFFFFFFFFFFFFFFFFFFFFFFFFF:FF:FFFFFF:FFFFFFF::FFFFFFFFFFFFFFFFF,FFFFFFFFFFF::F,FFFFF:::FFFFFFFFFFFFFF,FFFF,FFFF,FF:
@A01403:26:H72M2DRXY:1:2101:4336:11663 2:N:0:TTACGTGC
CGGACTACCCGGGTATCTAATCCTGTTCGCTACCCATGCTTTCGAGCCTCAGCGTCAGTTGCAGACCAGAGAGCCGCCTTCGCCACTGGTGTTCTTCCATATATCTACGCATTCCACCGCTACACATGGAGTTCCACTCTCCTCTTCTGCACTCAAGAATGACAGTTTCCGATGCAGTTCCACGGTTGAGCCGTGGGCTTTCACATCAGACTTATCATTCCGCCTGCGCTCGCTTTACGCCCAATAAATCC
+
FFFFFFFFFFFFFFFFFFFFFFFFFFFFFFFFFFFFFFFFFFFFFFF:FFFFFFFFFFFFFF:FFFFFFFFFFFFFFFFFFFFFFFFFFFFFFFFFFF,FFFFFFFFFFFFFFFFFFFFFFFF:FFFFFFFFFFFFFFFFFFFFFFFFFFFFFFFFFFFFF:FFFFFFFFFF:FFFFFFFFFFFFFFFFFFFFFFFFFFFFFFFFFFFFFF:FFFFFF,FFFFFF:FFFFFFFFF::FFFFFFFFFFFFFF
@A01403:26:H72M2DRXY:1:2101:29089:11851 2:N:0:TTACGTGC
CGGACTACCAGGGTTTCTAATCCTGTTCGCTACCCATGCTTTCGAGCCTCAGCGTCAGTTGCAGACCAGAGAGCCGCCTTCGCCACTGGTGTTCTTCCATATATCTACGCATTCCACCGCTACACATGGAGTTCCACTCTCCTCTTCTGCACTCAAGAATGACAGTTTCCGATGCAGTTCCACGGTTGAGCCGTGGGCTTTCACATCAGACTTATCATTCCGCCTGCGCTCGCTTTACGCCCAATAAATCC
+
FFFFFFFFFFFFFFFFFFFFFFFFFFFFFFF:FFFFFFFFFFFFFFFFFF:FFFFFFFFFFFFFFFFF:FFFFFFFFFFFFFFFFFFFFFFFFFFFFFFF:F:FFFFFFFFFFFFFFFFFFFFFFFFFFFFFFFF:FFFFFFFFFFFFFFFFFFFFFFFFFFFFFFFFFFFFFFFFFFFFFFFFFFFFFFFFFF:FFFF:FFFFFFFFFFFFFFFFFFFFFFFFFFFFFFFFFFF:FFFFFFF,:F:FFFF
@A01403:26:H72M2DRXY:1:2101:30056:11866 2:N:0:TTACGTGC
CGGCTACCAGGGTTTCTAATCCTGTTCGCTACCCATGCTTTCGAGCCTCAGCGTCAGTTGCAGACCAGAGAGCCGCCTTCGCCACTGGTGTTCTTCCATATATCTACGCATTCCACCGCTACACATGGAGTTCCACTCTCCCCTTCTGCACTCAAGTTTGACAGTTTCCAAAGCGAACTATGGTTGAGCCACAGCCTTTAACTTCAGACTTATCAAACCGCCTGCGCTCGCTTTACGCCCAATAAATCCGG
+
FFFFFFFFFFFFFFFFFFFFFFFFFFFFFFFFFFFFFFFFFFFFFFFFFFFFFFFFFFFFFFFFFF:FFFFFFFFFF:FFFFFFFFFF:FFFFFFFF:FFFFFFFFFFFFFFFFFFFFFFFFFF:FFFFFFFFFFFFFFFFFF:FFFFFFFFFFFFFFFFFF:FFFFFFFFFFFFFFF:F,FFFFFFFFFFF:FFFF,FFFFFFFFFFF:FFFFFFFFFFFFFFFFFFFFFFFFFFFFFF:FFFFFFFFFF
@A01403:26:H72M2DRXY:1:2101:32208:11898 2:N:0:TTACGTGC
CGGACTACCGGGTTTCTAATCCTGTTCGCTACCCATGCTTTCGAGCCTCAGCGTCAGTTGCAGACCAGAGAGCCGCCTTCGCCACTGGTGTTCTTCCATATATCTACGCATTCCACCGCTACACATGGAGTTCCACTCTCCTCTTCTGCACTCAAGAATGACAGTTTCCGATGCAGTTCCACGGTTGAGCCGTGGGCTTTCACATCAGACTTATCATTCCGCCTGCGCTCGCTTTACGCCCAATAAATCCG
+
FFFFFFFFFFFFFFFFFFFFFFFFFFFFFFFFFFFFFFFFFFFFFFFFFFFFFFFFFFFFFFFFFFFFFFFFFFFFFFFFFFFFFFFFFFFFFFFFFFFFFFFFFFFF:FFFFFFFFFFF:FFFFFFFF:FF:FFFFFFFFFFFFFFFFFFFFFFF:FFF:FFFFFFFFFFFFFFFFFFFFFFFFFFFFFFF:FFFFFFFFFFFFFFFFFFFFFFFFFFF:FFFFFFFFFFFFFF,FFFFFFFFFFFFFFF
@A01403:26:H72M2DRXY:1:2101:32036:12070 2:N:0:TTACGTGC
CGGACTACCGGGTTTCTAATCCTGTTCGCTACCCATGCTTTCGAGCCTCAGCGTCAGTTGCAGACCAGAGAGCCGCCTTCGCCACTGGTGTTCTTCCATATATCTACGCATTCCACCGCTACACATGGAGTTCCACTCTCCTCTTCTGCACTCAAGAATGACAGTTTCCGATGCAGTTCCACGGTTGAGCCGTGGGCTTTCACATCAGACTTATCATTCCGCCTGCGCTCGCTTTACGCCCAATAAATCCG
+
FFFFFFFFFFFFFFFFFFFFFFFFFFFFFFFFFFFFFFFFFFFFFFFFFFFFFFFFFFFFFFFFFFFFFFFFFFFFFFFFFFFFFFFF:FFFFFFFFFFFFFFFFFFFFFFFFFFFFFFFFFFFFFFFFFFFFF::F:F,FFFFFFFFFFFFFFFFFFFF:FFFFFFFFF:FFFFFFFFFFFFFFFF:FFFFFFFFFFFFFFFFFFFF:FFFF:FFFFFFFFFFFFFFFFFFFFFFFFFFFFFFFFFFFFF
@A01403:26:H72M2DRXY:1:2101:32325:12195 2:N:0:TTACGTGC
CGGACTACCGGGTTTCTAATCCTGTTCGCTACCCATGCTTTCGAGCCTCAGCGTCAGTTGCAGACCAGAGAGCCGCCTTCGCCACTGGTGTTCTTCCATATATCTACGCATTCCACCGCTACACATGGAGTTCCACTCTCCTCTTCTGCACTCAAGAATGACAGTTTCCGATGCAGTTCCACGGTTGAGCCGTGGGCTTTCACATCAGACTTATCATTCCGCCTGCGCTCGCTTTACGCCCAATAAATCCG
+
FFFFFFFFFFFFFFFFFFFFFFFFFF:FFFFFF::FFFFFFFFFFFFFFFFFFFFFFFFFFFFFFFFFFFFFFFFFFFFFFFFFFFFF,FFFFFFFFFFFFFFFFFFFFFFFFFFFFFFFFFFFFFFFFFFFFFFFFFFFF:FF:FFFF:F:F:FFFFF::FFFFFFFFFFFFFFFFFF:FFFFFFFFFFFFFFFFFFFFFFFFFFFFFFFFFF:FFFFFFFF:FFFFFFFFFFFFFFFFFFFFFFFFFFF
@A01403:26:H72M2DRXY:1:2101:25952:12211 2:N:0:TTACGTGC
CGGACTACTAGGGTATCTAATCCTGTTCGCTACCCATGCTTTCGAGCCTCAGCGTCAGTTGCAGACCAGAGAGCCGCCTTCGCCACCGGTGTTCCTCCATATATCTACGCATTTCACCGCTACACATGGAATTCCACTCTCCTCTTCTGCACTCAAGAATGACAGTTTCCGATGCAGTTCCACGGTTGAGCCGTGGGCTTTCACATCAGACTTATCATTCCGCCTGCGCTCGCTTTACGCCCAATAAATCC
+
FFFFFFFFFFFFFFFFFFFFFFFFFFFFFFFFFFFFFFFFFFFFFFFFFFFFFFFFFFFFFFFFFFFFFFFFFFFFFFFFFFFFFFFFFFFFFFFFFFFFFFFFFFFFFFFFFFFFFFFFFFFFF,FFFFFFFFFFFFFFFFFFFFFFFFFFFFFFF:FFFFFFFFFFFFFFFFFFFFFFFFFFFFFFFFFFFFFFFFFFFFFFFFFFFFFFFFFFFFFFFFFFFFFFFFFFFFFFFFFFFFFFFFFFFFF
@A01403:26:H72M2DRXY:1:2101:20528:12305 2:N:0:TTACGTGC
CGGACTACCCGGGTATCTAATCCTGTTCGCTACCCATGCTTTCGAGCCTCAGCGTCAGTTGCAGACCAGAGAGCCGCCTTCGCCACTGGTGTTCTTCCATATATCTACGCATTCCACCGCTACACATGGAGTTCCACTCTCCTCTTCTGCACTCAAGAATGACAGTTTCCGATGCAGTTCCACGGTTAAGCCGTGGGCTTTCACATCAGACTTATCATTCCGCCTGCGCTCGCTTTACGCCCAATAAATCC
+
FFFFFFFFFFFFFFFFFFFFFFFFF:FFFF:FFFFFFFFFFFFFFFFFFFFFFFFFFFFFFFFFFFFFFFFFFFFFFFFFFFFFFFFFFFFFFFFFFFFFFFFFFFFFFFFFFFFFFFFFFFFFFFFFF:FFFFFFFFFFFFFFFFFFFFFFFFFFFFFFFFFFFFFFFFFFFFFFFFFFFFFFFFFFFFFFFFFFFFFFFFFFFFFFFFFFFFFFFFFFFFFFFFFFFFFFFFFFFFFF:FFFFFFFFFF
@A01403:26:H72M2DRXY:1:2101:17707:12430 2:N:0:TTACGTGC
CGGACTACACGGGTATCTAATCCTGTTCGCTACCCATGCTTTCGAGCCTCAGCGTCAGTTGCAGACCAGAGAGCCGCCTTCGCCACTGGTGTTCTTCCATATATCTACGCATTCCACCGCTACACATGGAGTTCCACTCTCCTCTTCTGCACTCAAGAATGACAGTTTCCGATGCAGTTCCACGGTTGAGCCGTGGGCTTTCACATCAGACTTATCATTCCGCCTGCGCTCGCTTTACGCCCAATAAATCC
+
FFFFFFFFFFFFFFFFFFFFFFFFFFFFFFFFFFFFFFFFFFFFFFFFFFFFFFFFFFFFFFFFFFFFFFFFF:F:FFFFFFFFFFFFFFFFFFFFFFFFFFFFFFFFFFFFFFFFFFFFFFFFFFFFFFFFFFFFFFFFFFFFFFFFFFFFFFFFFFFFF:FFFFFFFFFFFFFFFFFFF,FFFFFFFFFFFFF:FFFFFFFFFFFFFFFFFF:FFFF:FFFFFFFFFFFFF:FFFFFFFFFF,FF,:FF
@A01403:26:H72M2DRXY:1:2101:17752:12446 2:N:0:TTACGTGC
CGGACTACACGGGTATCTAATCCTGTTCGCTACCCATGCTTTCGAGCCTCAGCGTCAGTTGCAGACCAGAGAGCCGCCTTCGCCACTGGTGTTCTTCCATATATCTACGCATTCCACCGCTACACATGGAGTTCCACTCTCCTCTTCTGCACTCAAGAATGACAGTTTCCGATGCAGTTCCACGGTTGAGCCGTGGGCTTTCACATCAGACTTATCATTCCGCCTGCGCTCGCTTTACGCCCAATAAATCC
+
FFFFFFFFFFFFFFFFFFFFFFFFFFFFFFFFFFFFFFFFFFFFFFFFFFFFFFFFFFFFFFFFFFFFFFFFFFFFFFFFFFFFFFFFFFF:FFFFFFFF:FFFFFFFFFFFFFFFFFFFFFFFFFFFF,F:FFFFFFFFFFFFFF,FFFFFFFFFFFFFFFFFFFFFFFFFFFFFF:FFFFFFFFFFFFFFFFFFFFFFFF,FFFFFF:F,FFF:FFF:FFFFFFFFFFFFFFFFFFFFFFFFFFFFFFF
@A01403:26:H72M2DRXY:1:2101:30183:12524 2:N:0:TTACGTGC
CGGACTACTAGGGTATCTAATCCTGTTCGCTACCCATGCTTTCGAGCCTCAGCGTCAGTTGCAGACCAGAGAGCCACCTTCGCCACTGGTGTTCTTCCATATATCTACGCATTCCACCGCTACACATGGAGTTCCACTCTCCTCTTCTGCACTCAAGAATGACAGTTTCCGATGCAGTTCCACGGTTGAGCCGTGGGCTTTCACATCAGACTTATCATTCCGCCTGCGCTCGCTTTACGCCCAATAAATCC
+
FFFFFFFFFFFFF:FFFFFFFFFFFFFFFFFFFFFFFFFFFFFFFFFFFFFFFFFFFFFFFFFFFFFFFFFFFFFFFFFFFFFFFFFFFFFFFFF:FFFFFFFFFFFFFFFFFFFFFFFFFFFFFFFFFFFFFFFFFFFFFFFFFFFFFFFFFFFFFFFFFFFFFFFFFFFFFFFFFFFFFFFFFFFFFFFFFFFFFFFFFFFFFFFFFFFFFFFFFFFFFFFFFFFFFFFFFFFF:FFFFFFFFF:FFFF
@A01403:26:H72M2DRXY:1:2101:23393:12571 2:N:0:TTACGTGC
CGGACTACAGGGGTTTCTAATCCTGTTCGCTACCCATGCTTTCGAGCCTCAGCGTCAGTTGCAGACCAGAGAGCCGCCTTCGCCACTGGTGTTCTTCCATATATCTACGCATTCCACCGCTACACATGGAGTTCCACTCTCCTCTTCTGCACTCAAGAATGACAGTTTCCGATGCAGTTCCACGGTTGAGCCGTGGGCTTTCACATCAGACTTATCATTCCGCCTGCGCTCGCTTTACGCCCAATAAATCC
+
FFFFFFFFFFFFFFFFFFFFFFFFFFFFFFFFFFFFFFFFFFFFFFFFFFFFFFFFFFFFFFFFFFFFFFFFFFFFFFFFFFFFFFFFFFFFFF:FFFFFFFFFFFFFFFFFFFFFFFFFFFFFFFFFFFFFF:F,FFFFFFFFFFFFFFFF:FFFFFFFFFFFFFFFFFFFFFFFFFFFFFFFF,FFFFFFFFFFFFFFFFFFFFFFFFFFFFFFFFFF:FFF:FFFFFFFFFFFFFFFFFF:FFF,FFF
@A01403:26:H72M2DRXY:1:2101:30490:12712 2:N:0:TTACGTGC
CGGACTACTCGGGTTTCTAATCCTGTTCGCTACCCATGCTTTCGAGCCTCAGCGTCAGTTGCAGACCAGAGAGCCGCCTTCGCCACTGGTGTTCTTCCATATATCTACGCATTCCACCGCTACACATGGAGTTCCACTCTCCTCTTCTGCACTCAAGAATGACAGTTTCCGATGCAGTTCCACGGTTGAGCCGTGGGCTTTCACATCAGACTTATCATTCCGCCTGCGCTCGCTTTACGCCCAATAAATCC
+
FFFFFFFFFFFFF:FFFFFFFFFFFFFFFFFFFFF:FFFFFFFFFFFFFFFFFFFFFFFFFFFFFFFFFFFFFFFFFFFFFFFFFFFFFFFFFF:FFFFFFFFFFFFFFFFFFFFFFFFFFFFFFFFFFFFFFFF,FFFFFFFFFFFFFFFFFFFFFFFFFFFFFFFFFFFFFF:FFFF:FFFFFFFFFFF:FFFFFFF,FFFFF:F,FFFF::FF:FFFFFFF:FFFFFFFFFFFFFFFFFFFFF,FFF:
@A01403:26:H72M2DRXY:1:2101:21893:12727 2:N:0:TTACGTGC
CGGACTACCCGGGTTTCTAATCCTGTTCGCTACCCATGCTTTCGAGCCTCAGCGTCAGTTGCAGACAAGAGAGCAGCCTACGCCAATGGTGTTCTTCCATATATCTACGCATTCCACCGCTACACATGGAGTTCCACTCTCCTCTACTGCACTCAAGAATGACAGTTTCCGATGCAGTTACCCGGTTGAGCCGGGGGCTTTCACATCCGACTGGTAATTCCGCCTGCGCTCCCTTTACGCCCAATAAATCC
+
FFFFFFFF,:FFFFFFFFFFFFFFFFFFFFF:FFF,,FFFFFFF:FFFF:FFFFFFFF,F,:FF:F,FF,FFFF,FFFF,FFFF,,,FFFFFFF,FFF,:FF:FFFFFFFF:F:FFFFFFF:FFF:,FFFFFFFFFF,F:FFFF,,FF,,,FFFFFFFF,,FF:FF,FFF:FF:FF,,,,F,F,FFFF:FFF,,F,F:FFFFFFF,,,F::F,,,,F,,FFFF:FFFFF:F,F,FFFFFFF::FFFF,:FF
@A01403:26:H72M2DRXY:1:2101:23095:12774 2:N:0:TTACGTGC
CGGACTACAGGGGTTTCTAATCCTGTTCGCTACCCATGCTTTCGAGCCTCAGCGTCAGTTGCAGACCAGAGAGCCGCCTTCGCCACTGGTGTTCTTCCATATATCTACGCATTCCACCGCTACACATGGAGTTCCACTCTCCTCTTCTGCACTCAAGAATGACAGTTTCCGATGCAGTTCCACGGTTGAGCCGTGGGCTTTCACATCAGACTTATCATTCCGCCTGCGCTCGCTTTACGCCCAATAAATCC
+
FFFFFFFFFFFFFFFFFFFFFFFFFFFFFFFFFFFFFFFFFFFFFFFFFFFFFFFFFFFFFFFFFFFFFFFFFFFFFFFFFFFFFFFFFFFFFFFFFFFFFFFFFFFFFFFFFFFFFFFFFFFFFFFFFFFFFFFFFFFFFFFFFFFFFFFFFFFFFFFFFFFFFFFFFFFFFFFFFFFFFFFFFFFFFFFFFFFFFFFFFFFFFFFFFFFFFF:FFFFFFFFFFFFFFFFFFFFFFFFFFFF:FFF:FFF
@A01403:26:H72M2DRXY:1:2101:23113:12774 2:N:0:TTACGTGC
CGGACTACAGGGGTTTCTAATCCTGTTCGCTACCCATGCTTTCGAGCCTCAGCGTCAGTTGCAGACCAGAGAGCCGCCTTCGCCACTGGTGTTCTTCCATATATCTACGCATTCCACCGCTACACATGGAGTTCCACTCTCCTCTTCTGCACTCAAGAATGACAGTTTCCGATGCAGTTCCACGGTTGAGCCGTGGGCTTTCACATCAGACTTATCATTCCGCCTGCGCTCGCTTTACGCCCAATAAATCC
+
FFFFFFFFFFFFFFFFFFFFFFFFFFFFFFFFFFFFFFFFFFFFFFFFFFFFFFFFFFFFFFFFFFFFFFFFFFFFFFFFFFFFFFFFFFFFFFFFFFFFFFFFFFFFFFFFFFFFFFFFFFFFFFFFFFFFFFFFF:FFFFFF:FFFFFFFFFFFFFFFFFFFFFFFFFFFFFFFFFFFF,FFFFFFFFFFFFFFFFF:FFFF:F:FFFFFFFFFFFFFFFFFFFFFF:FFF:,FFFFFFFF,FFFFFFF
@A01403:26:H72M2DRXY:1:2101:1316:12790 2:N:0:TTACGTGC
CGGACTACTGGGGTATCTAATCCTGTTCGCTACCCATGCTTTCGAGCCTCAGCGTCAGTTGCAGACCAGAGAGCCGCCTTCGCCACTGGTGTTCTTCCATATATCTACGCATTCCACCGCTACACATGGAGTTCCACTCTCCTCTTCTGCACTCAAGAATGACAGTTTCCGATGCAGTTCCACGGTTGAGCCGTGGGCTTTCACATCAGACTTATCATTCCGCCTGCGCTCGCTTTACGCCCAATAAATCC
+
FFFFFFFFFFFFFFFFFFFFFFFFFFFFFFFFFFFFFFFF:FFFFFFFFFFFFFFFFFFFFFFFFFFFFFFFFFFFFFFFFFFFFFFFFFF,FFFFFFFFFFFFFFFFFFFFFFFFFFFFFFFFFFFFFF:F,FFFFFFFFFFFF,FFFFFFFFFFFF:FFFF:F:FFFFFFFFFFFFFFFFFFFFFFFFFFFFFFFFFFFFFFFFFFFFFF:FFF,FFFFFF:FFFFFFF,FFFFFFFFFFFFFFFFFFF
@A01403:26:H72M2DRXY:1:2101:20573:12821 2:N:0:TTACGTGC
CGGACTACTCGGGTATCTAATCCTGTTCGCTCCCCACGCTTTCGAGCCTCAGCGTCAGTTACAGACCAGAGAGCCGCTTTCGCCACCGGTGTTCCTCCATATATCTACGCATTTCACCGCTACACATGGAATTCCACTCTCCCCTTCTGCACTCAAGTTTGACAGTTTCCAAAGCGAACTATGGTTGAGCCACAGCCTTTAACTTCAGACTTATCAAACCGCCTGCGCTCGCTTTACGCCCAATAAATCCG
+
FFFFFFFFFFFFFFFFFFFFFFFFFFFFFFFFFFFFFFFFFFFFFFFFFFFFFFFFFFFFFFFFF,FFFFFFFFFFFFFFFF:FFFFFFFFFF:FFFFF:FFFFFFFFFFFFFFFFFFFFFFFF,FFFFFFFF:FFFFFFFFFFFFFFFFFFFFFFFFFF,:FF:FFFFFFFFFFFFF:FF:FFFF,FFFFFFFFFFFFFFFFFFFFFF,FFFFFFFFFFFFFFFFFFFFFFFFFF,FFFFF,FFFFF:FF
@A01403:26:H72M2DRXY:1:2101:15890:12947 2:N:0:TTACGTGC
CGGACTACTAGGGTATCTAATCCTGTTCGCTCCCCACGCTTTCGAGCCTCAGCGTCAGTTACAGACCAGAGAGCCGCTTTCGCCACCGGTGTTCCTCCATATATCTACGCATTTCACCGCTACACATGGAATTCCACTCTCCCCTTCTGCACTCAAGTTTGACAGTTTCCAAAGCGAACTATGGTTGAGCCACAGCCTTTAACTTCAGACTTATCAAACCGCCTGCGCTCGCTTTACGCCCAATAAATCCG
+
F:FFFFFFFFFFFFFFFFFFFFFFFFFFFFFFFFFFFFFFFFFFFFF:FFFFFFFFFFFFFFFFFFFFFFFFFFFFFFFFFFFFFFFFFFFFFFFFFFFFFFFFFFFFFFFFFFFFFFFFFFF:FFFFFFFFFFFFFFFFFFFFFFFFF:FFFFFFFFFFF,FFFFFFFFF::FFFF:F,FF,FFFFFFFF:FFFFFFFF,FFFFFFFF,::FFFFFFFFFFFFFFFFFF:FFFF:FFFFFF:F:,FFFFF
@A01403:26:H72M2DRXY:1:2101:22281:13025 2:N:0:TTACGTGC
CGGACTACAGGGGTTTCTAATCCTGTTCGCTACCCATGCTTTCGAGCCTCAGCGTCAGTTGCAGACCAGAGAGCCGCCTTCGCCACTGGTGTTCTTCCATATATCTACGCATTCCACCGCTACACATGGAGTTCCACTCTCCTCTTCTGCACTCAAGAATGACAGTTTCCGATGCAGTTCCACGGTTGAGCCGTGGGCTTTCACATCAGACTTATCATTCCGCCTGCGCTCGCTTTACGCCCAATAAATCC
+
FFFFFFFFFFFFFFFFFFFFFFFFFFFFFFFFFFFFFFFFFFFFFFFFFFFFFFFFFFFFFFFFFFFFFFFFFFFFFFFFFFFFFFFFFFFFFFFFFFFFFFFFFFFFFFFFFFFFFFFFFFFFFFFFFFFFFFFFFFF:FFFFFFFFFFFFFFFFFFFFFFFFFFFFFFFFFFFFFFFFFFFFFFFFFF:FFFFFFFFFFFFFFFFFF:FFFFFFFFFF,FFFFFFFFFFFFFFFFFFFFFFFFFFFFFF
@A01403:26:H72M2DRXY:1:2101:10493:13056 2:N:0:TTACGTGC
CGGACTACACGGGTTTCTAATCCTGTTTGCTCCCCACGCTTTCGCACCTCAGCGTCAGTATCGAGCCAGTGAGCCGCCTTCGCCACTGGTGTTCCTGCGAATATCTACGAATTTCACCTCTACACTCGCAATTCCACTCACCTCTCTCGAACTCGAGATACCCAGTATGAAAGGCAGTTCCAGGGTTGAGCCCTGGGATTTCACCCCTCACTTAAATATCCGCCTACGTGCGCTTTACGCCCAGTAATTCC
+
FFFFFFFFFFFFFFFFFFFFFFFFFFFFFFFFFFFFFFFFFFFFFFFFFFFFFFFFFFFFFFFFFFFFFFFFFFFFFFFFFFFFFFFFFFFFFFFFFFFF:FFFFFFFFFFFFFFFFFFFFFFFFFFFFFFFFFFFFFFFFFFFFFFFFFFFFFFFFFFFFFFFFFFFFFFFFFFFFFFFFFFFF:FFFFFFFFFFFFFFFFFFFFFFFFFF:FFFFFFFFFFFFFFFFFFFFFFFFFFFFFFFFFF,FFF
@A01403:26:H72M2DRXY:1:2101:29613:13103 2:N:0:TTACGTGC
CGGACTACACGGGTATCTAATCCTGTTCGCTCCCCACGCTTTCGAGCCTCAGCGTCAGTTACAGACCAGAGAGCCGCTTTCGCCACCGGTGTTCCTCCATATATCTACGCATTTCACCGCTACACATGGAATTCCACTCTCCCCTTCTGCACTCAAGTTTGACAGTTTCCAAAGCGAACTATGGTTGAGCCACAGCCTTTAACTTCAGACTTATCAAACCGCCTGCGCTCGCTTTACGCCCAATAAATCCG
+
FFFFFFFFFFFFFFFFFFFFFFFFF:FFFFFFFFFFFFFFFFFFFFFFFFFFFFFFFFFFFFFFFFFFFFFFFFFFFFFFFFFFFFFFFFFFFFFFFFFFFFFFFFFFFFFFFFFFFFFFFFFFFF:FF:FFFFFFFFFFFFFFFFFFFFFFFFFFFFFFFFFFFFFF:FFFFFFFF:FFFFFFFFFFFFFFFFFFFFFFFFFFFFFFFFFFFFFFFFFFFFFFFFFFFFFF:FF:FFFFFFFFFFFFFFF
@A01403:26:H72M2DRXY:1:2101:22806:13182 2:N:0:TTACGTGC
CGGACTACTGGGGTTTCTAATCCTGTTCGCTACCCATGCTTTCGAGCCTCAGCGTCAGTTGCAGACCAGAGAGCCGCCTTCGCCACTGGTGTTCTTCCATATATCTACGCATTCCACCGCTACACATGGAGTTCCACTCTCCTCTTCTGCACTCAAGAATGACAGTTTCCGATGCAGTTCCACGGTTGAGCCGTGGGCTTTCACATCAGACTTATCAAACCGCCTGCGCTCGCTTTACGCCCAATAAATCC
+
FFFFFFFFFFFFFFFFFFFFFFFFFFFFFFFFFFFFFFFFFFFFFFFFFFFFFFFFFFFFFFFFFFFFFFFFFFFFFFFFFFFFFFFFFFFFFFFFFFFF:FFFFF,FFFFFFFFFFFFFFFFFFFFFFFFFFFFFFFFFFFFFFFFFFFFFFFFFFFFFFFFFFFFFFFFFFFFFFFFFFFFFFFFFFFFFFFFFFFFFFF:FFFFFFFFFFFFFFFFFFFFFF:FFFFFFFFFFFFFFFFFFFFFFFFF
@A01403:26:H72M2DRXY:1:2101:29071:13416 2:N:0:TTACGTGC
CGGACTACACGGGTATCTAATCCTGTTCGCTCCCCACGCTTTCGAGCCTCAGCGTCAGTTACAGACCAGAGAGCCGCTTTCGCCACCGGTGTTCCTCCATATATCTACGCATTTCACCGCTACACATGGAATTCCACTCTCCCCTTCTGCACTCAAGTTTGACAGTTTCCAAAGCGAACTATGGTTGAGCCACAGCCTTTAACTTCAGACTTATCAAACCGCCTGCGCTCGCTTTACGCCCAATAAATCCG
+
FFFFFFFFFFFFFFFFFFFFFFFFF:FFFF:FFFFFFFFFFFFFFFFFFFFFFFFF,FFFFFFF:FFFFFFFFFFFF:FFFFFFFFFFFFFFF,FFFFFF:FFFFFFFFFFF:FFFFFFFFFFFFFFFFFFFFFFFFFFFFFFFFFFFFFFFFFFFFFFFFFFFFFFFFFFFF:FFFFF:FFFFFF:FFFFFFFFFFFFFFFFFFF,FFFFF:FFFFFFFFFFFFFFF:FFFF:FF:FF::FFF,FFFFFF
@A01403:26:H72M2DRXY:1:2101:22119:13463 2:N:0:TTACGTGC
CGGACTACTGGGGTTTCTAATCCTGTTCGCTACCCATGCTTTCGAGCCTCAGCGTCAGTTGCAGACCAGAGAGCCGCCTTCGCCACTGGTGTTCTTCCATATATCTACGCATTCCACCGCTACACATGGAGTTCCACTCTCCTCTTCTGCACTCAAGAATGACAGTTTCCGATGCAGTTCCACGGTTGAGCCGTGGGCTTTCACATCAGACTTATCAAACCGCCTGCGCTCGCTTTACGCCCAATAAATCC
+
FFFF:FFFFFFFF:FFFFFFFFFFFFFFFFFFFFFFFFFFFFFFFFFFFFFFFFFFFFFFFFFFFFFFFFFFFFFFFFFFFFFFFF:F:FFFFFFFFFFFFFFFFFFFFFFFFFFFFFFFFFF,FFFF:FFFFFFFFFFFFFFFF,FF:,FFFFFFFFFFFFFFFFFFFFFFFFFFFFFF:FFFFFFFFFFFFFFFFFFF:FFFFFFFFFFFFFFFF,,FFFFFFFFFFFFFFFFFFFFFF:FFFFF,:FF
@A01403:26:H72M2DRXY:1:2101:22544:13510 2:N:0:TTACGTGC
CGGACTACTGGGGTTTCTAATCCTGTTCGCTACCCATGCTTTCGAGCCTCAGCGTCAGTTGCAGACCAGAGAGCCGCCTTCGCCACTGGTGTTCTTCCATATATCTACGCATTCCACCGCTACACATGGAGTTCCACTCTCCTCTTCTGCACTCAAGAATGACAGTTTCCGATGCAGTTCCACGGTTGAGCCGTGGGCTTTCACATCAGACTTATCAAACCGCCTGCGCTCGCTTTACGCCCAATAAATCC
+
FFFFFFFFFFFFFFFFFFFFFFFFFFFFFFFFFFFFFFFFFFFFFFFFFFFFFFFFFFFFFFFFFFFFFFFFFFFFFFFFFFFFF:FFF:FFFFFFFFFFFFFFFFFFFFFFFFFFFFFFFFFFFFFFFFFFFFFFFFFFFFFFFFFFFFFFFFFF:FFFF:FFFFFFFFFFFFFFFFFF:FFFFFFFFFFFFFFFFFFFFFFFF:F,FFFFFFFFFFF,F:F:FF:FF,F:FFF:FFFFF:F,FF:FFFF
@A01403:26:H72M2DRXY:1:2101:29785:13557 2:N:0:TTACGTGC
CGGACTACCAGGGTTTCTAATCCTGTTCGCTACCCATGCTTTCGAGCCTCAGCGTCAGTTGCAGACCAGAGAGCCGCCTTCGCCACTGGTGTTCTTCCATATATCTACGCATTCCACCGCTACACATGGAGTTCCACTCTCCTCTTCTGCACTCAAGAATGACAGTTTCCGATGCAGTTCCACGGTTGAGCCGTGGGCTTTCACATCAGACTTATCATTCCGCCTGCGCTCGCTTTACGCCCAATAAATCC
+
FFFFFFFFFFFFFFFFFFFFFFFFFFFFFFFFFFFFFFFFFFFFFFFFFFFFFFFFFFFFFFFFFFFFFFFFFFFFFFFFFFFFFFFFFFFFFFFFFFFFFFFFFFFFFFFFFFFFFFFFFFFFFFFFFFFFFFFFFFFFFFFFFFFFFFFFFFFFFFFFFFF:FFFFFFFFFFFFFFFFFFFFFFF:FFFFFFFFFFFFF:FFFFFFFFFFFFFFFFFFFFFFFFFFFFFFFFFFFFFFFFFFFFFFFFF
@A01403:26:H72M2DRXY:1:2101:5692:13698 2:N:0:TTACGTGC
CGGACTACTCGGGTTTCTAATCCTGTTCGCTCCCCACGCTTTCGAGCCTCAGCGTCAGTTACAGACCAGAGAGCCGCTTTCGCCACCGGTGTTCCTCCATATATCTACGCATTCCACCGCTACACATGGAGTTCCACTCTCCTCTTCTGCACTCAAGAATGACAGTTTCCGATGCAGTTCCACGGTTGAGCCGTGGGCTTTCACATCAGACTTATCATTCCGCCTGCGCTCGCTTTACGCCCAATAAATCC
+
FFFFFFFFFFFFFFFFFFFFFFFFFFFFFFFFFFFFFFFFFFFFFFFFFFFFFF:FFFFFFFFFFFFFFFFFFFFFFFFFFFFFFFFFFFFFFFFFFFFFFFFFFFFFFFFFFFFFFFFFFFFFFFFFFFFFFFF,F,FFFFFFFFFFFFFFFFFFFFFFFFFFFFFFFFFFFFFFF:FFFFFFFFFFFFFFF:FFF::FFFFFFFF:FFFFF,FFFFFFFFFFFF:FF:FF::,F:FFFFFF:FF,:FF:
@A01403:26:H72M2DRXY:1:2101:7410:13855 2:N:0:TTACGTGC
CGGACTACAAGGGTTTCTAATCCTGTTCGCTACCCATGCTTTCGAGCCTCAGCGTCAGTTGCAGACCAGAGAGCCGCCTTCGCCACTGGTGTTCTTCCATATATCTACGCATTCCACCGCTACACATGGAGTTCCACTCTCCTCTTCTGCACTCAAGAATGACAGTTTCCGATGCAGTTCCACGGTTGAGCCGTGGGCTTTCACATCAGACTTATCATTCCGCCTGCGCTCGCTTTACGCCCAATAAATCC
+
FFFFFFFFFFFFFFFFFFFFFFFFFFFFFFFFFFFFFFFFFFFFFFFFFFFFFFFFFFFFFFFFFFF:FFFFFFFFFFFFFFFFF:FFFFFFFF:FFFFFF,F,FFFF:FFFFFFFFFFFFFFFFFFF:FFFFFFFFFFFFFFF:FFFFFFFFFFFFFFFFFFFF:FFFFFFFFFFFFF:FFFFFFFFFFFFFFFFFFFFFFFF:FFFF::FFFFFFFFFFF:FFFFFFFFFFF:FFFFFFFFFFF,FFFF
@A01403:26:H72M2DRXY:1:2101:21983:14043 2:N:0:TTACGTGC
CGGACTACTAGGGTTTCTAATCCTGTTCGCTACCCATGCTTTCGAGCCTCAGCGTCAGTTGCAGACCAGAGAGCCGCCTTCGCCACTGGTGTTCTTCCATATATCTACGCATTCCACCGCTACACATGGAGTTCCACTCTCCTCTTCTGCACTCAAGAATGACAGTTTCCGATGCAGTTCCACGGTTGAGCCGTGGGCTTTCACATCAGACTTATCATTCCGCCTGCGCTCGCTTTACGCCCAATAAATCC
+
FFFFFFFFFFFFFFFFFFFFFFFFFFFFFFFFFFFFFFFFFFFFFFFFFFFFFFFFFFFFFFFFFFFFFFFFFFFFFFFFFFFFFFFFFFFFFFF:FFFFFFFFF:FFFFFFFFFFFFFF:FFFFFFFFFFFFFFF::FFFFFFFFFFFFFFFFFFFFFFFFFFFF:FFFFFFFFFFFFFFFFFFFFFFFFFFFFFFF:FFFFFFFF:FFFFF:F,FFFFFFFFFFFFFFFFF:FFFFFFFFFFFF:FFFF
@A01403:26:H72M2DRXY:1:2101:6813:14168 2:N:0:TTACGTGC
CGGACTACCAGGGTATCTAATCCTGTTCGCTACCCATGCTTTCGAGCCTCAGCGTCAGTTGCAGACCAGAGAGCCGCCTTCGCCACTGGTGTTCTTCCATATATCTACGCATTCCACCGCTACACATGGAGTTCCACTCTCCTCTTCTGCACTCAAGAATGACAGTTTCCGATGCAGTTCCACGGTTGAGCCGTGGGCTTTCACATCAGACTTATCAAACCGCCTGCGCTCGCTTTACGCCCAATAAATCC
+
FFFFFFFFFFFFFFFFFFFFFFFF:FFF:FFFFFFFFFFFFFFFFFFFFFFFF:FFFFFFFFFFFFFFFFFFFF:FFF:FF:FFFFF:FF:FFFFFFFFFFFFFFFFFFFFFFF:FF:FFFFFFFFF:FFFFFFFFFFF:FFFFFF::,FFFFFFF,FFFFFFFFFFF,FFFFF:FFFFF:FF:F::FFFFF:FFFFF:FFFFFFFFF:FFFFFFFFFF:FFFFFFFFFFF,F,FF:FFFF,FFFFFFFFF
@A01403:26:H72M2DRXY:1:2101:9254:14387 2:N:0:TTACGTGC
CGGACTACCAGGGTTTCTAATCCTGTTCGCTACCCATGCTTTCGAGCCTCAGCGTCAGTTGCAGACCAGAGAGCCGCCTTCGCCACTGGTGTTCTTCCATATATCTACGCATTCCACCGCTACACATGGAGTTCCACTCTCCTCTTCTGCACTCAAGAATGACAGTTTCCGATGCAGTTCCACGGTTGAGCCGTGGGCTTTCACATCAGACTTATCATTCCGCCTGCGCTCGCTTTACGCCCAATAAATCC
+
FFFFFFFFFFFFF:FFFFFFFFFFFFFFFFFFFFFFFFFFFFFFFFFFFFFFFFFFFFFFFFFFFFFFFFFFFFFFFFFFFFFFFFFFFFFFFFFFFFFFFFFFFFFFFFFFFFFFFFFFFFFFFFFFFFFFFFFF:FFFFFF:FFFFFFFFFF:FFFFFF,:FFFFF:FFFFF,FFFFFFFFFFFFFFFFFFFFFFFF:FFFFFFFFFFFFFFFFFFF:FFFFFFFFFFFFFFF:FFFFFFFFF:FFFFF
@A01403:26:H72M2DRXY:1:2101:9245:14497 2:N:0:TTACGTGC
CGGACTACCAGGGTTTCTAATCCTGTTCGCTACCCATGCTTTCGAGCCTCAGCGTCAGTTGCAGACCAGAGAGCCGCCTTCGCCACTGGTGTTCTTCCATATATCTACGCATTCCACCGCTACACATGGAGTTCCACTCTCCTCTTCTGCACTCAAGAATGACAGTTTCCGATGCAGTTCCACGGTTGAGCCGTGGGCTTTCACATCAGACTTATCATTCCGCCTGCGCTCGCTTTACGCCCAATAAATCC
+
FFFFFFFFFFFFFFFFFFFFFFFFFFFFFFFF:FFFF:FFFFFF,FFFFFFFF::FFFFFFFF:FFFFFFFFFFFFFFFFFFF,FFFFFFFFFFFFF:FFFFFFFFF:FFFFFFFFF:FFFFFFFF:FF,FFFF,:FFFFF:FFFF:FFF:FFFFFFFFFFFFFFFFFFFFFFFF:FFFFFFF:FFFFFFFFFFFFFFFFFFFFFFFFFFFFFFFFFFFFFFF,F:FFFFFFFFFFFFFFF::,FFFFFFF
@A01403:26:H72M2DRXY:1:2101:12364:14512 2:N:0:TTACGTGC
CGGACTACTCGGGTATCTAATCCTGTTCGCTACCCATGCTTTCGAGCCTCAGCGTCAGTTGCAGACCAGAGAGCCGCCTTCGCCACTGGTGTTCTTCCATATATCTACGCATTCCACCGCTACACATGGAGTTCCACTCTCCTCTTCTGCACTCAAGAATGACAGTTTCCGATGCAGTTCCACGGTTGAGCCGTGGGCTTTCACATCAGACTTATCATTCCGCCTGCGCTCGCTTTACGCCCAATAAATCC
+
FFFFFFFFFFFFFFFFFFFFFFFFFFFFFFFFFFFFFFFFFFFFFFFFFFFFFFFFFFFFFFFFFFFFFFFFFFFFFFFFFFFFFFFFFFFFFFFFFFFFFFFFFFFFFFFFFFFFFFFFFFF:FFFFFFF:FFFFFFFFFFFFFF:FFFFFFFFFFFFFFFFFFFFFFFFFFFFFFFFFFFFFFFFFFFFFFFFFFFFFFFFFFFFFFFFFFFFFFFFFFFFFFFFFFFFFFFFFFFFFFFFFFFFFFFF
@A01403:26:H72M2DRXY:1:2101:24270:14528 2:N:0:TTACGTGC
CGGACTACAGGGGTTTCTAATCCTGTTCGCTACCCATGCTTTCGAGCCTCAGCGTCAGTTGCAGACCAGAGAGCCGCCTTCGCCACTGGTGTTCTTCCATATATCTACGCATTCCACCGCTACACATGGAGTTCCACTCTCCTCTTCTGCACTCAAGAATGACAGTTTCCGATGCAGTTCCACGGTTAAGCCGTGGGCTTTCACATCAGACTTATCATTCCGCCTGCGCTCGCTTTACGCCCAATAAATCC
+
FFFFFFFFFFFF:FFFFFFFF:FFFFFFFFFFFFFFFF,FFFFFFFFFFFFFFFFFFFFFFFFF:FFFFFFFFFFFFFFFFFFFFFFFF:FFFFFFFFFFFFFFFFFFFFFFFFFFFFFFFFFFFFFF:FFFFFFFFFFFFFFFFFFFFFFF:FFFFFFFFFFF:FFFFFFFFFFF:FFFFF:FFFFF::FFFFFFFFFFFFFFFFFF,FFF:,FFF:FFFFFFFFFFFFFF,FFF,FFFFFFFFFFFFF:
@A01403:26:H72M2DRXY:1:2101:22770:14559 2:N:0:TTACGTGC
CGGACTACTGGGGTTTCTAATCCTGTTCGCTACCCATGCTTTCGAGCCTCAGCGTCAGTTGCAGACCAGAGAGCCGCCTTCGCCACTGGTGTTCTTCCATATATCTACGCATTCCACCGCTACACATGGAGTTCCACACTCCTCTTCTGCACTCAAGAATGACAGTTTCCGATGCAGTTCCACGGTTGAGCCGTGGGCTTTCACATCAGACTTATCATTCCGCCTGCGCTCGCTTTACGCCCAATAAATCC
+
FFFFFFFFFFFFFFFFFFFFFFFFFFFFFFFFFFFFFFFFFFFFFFFFFFFFFFFFFFFFFFFF:FFFFFFFFFFFFFFFFFFFFFFFFFFFFFFFFFFFFFFFFFFFFFFFFFFFFFFFFFFFFFFFFFF:FFFFF,FFFFFFFFFFFFFFFFFFFFFFF::FF:FF::FFFFFFFFFFFFF:FFFFFFFFFFFFFFFFFF:FFFFFFFF:FFFFFFF:FFFFFFFFFFFFFFFF:F:F:FFFFFFFF:F
@A01403:26:H72M2DRXY:1:2101:3061:14716 2:N:0:TTACGTGC
CGGACTACTCGGGTTTCTAATCCTGTTCGCTACCCATGCTTTCGAGCCTCAGCGTCAGTTGCAGACCAGAGAGCCGCCTTCGCCACTGGTGTTCTTCCATATATCTACGCATTCCACCGCTACACATGGAGTTCCACTCTCCTCTTCTGCACTCAAGAATGACAGTTTCCGATGCAGTTCCACGGTTGAGCCGTGGGCTTTCACATCAGACTTATCATTCCGCCTGCGCTCGCTTTACGCCCAATAAATCC
+
FFFFFFFFFFFFFFFFFFFFFFFFFFFFFFFFFFFFFFFFFFFFFFFFFFFFFFFFFFFFFFFFFFFFFFFFFFFFFFFFFFFFFFFFF:FFFFFFFFFFFFFFFFFFFFFFFFFFFFFFFFFFFFFFFFFFFFFFFFF:FFFFFFFFFFFFFFFFFFFFF:FFFFFFFFFFFFFFFFFFFFFFFFFFFFFFFFFFFFFFFFFFFFF:FFF:FF:FFFFFFFFFFFFFFFFFFFFFFFFFFFFFFFFFFFF
@A01403:26:H72M2DRXY:1:2101:19732:14747 2:N:0:TTACGTGC
CGGACGACTAGGGTATCTAATCCAGTTAGCTACCCATGCTTTCGAGCCTCATCGTCATTTGCAGAACAGAGAGCCGCCTTCGCCACTGGTGTTCTTCCATATATCTACGCATTCCACCGCTACACATGGAGTTCCACTCTCCTCTTCTGCACTCAAGAAAGACAGTTTCCGATCCAGTTCCACGGTTGAGCCGAGGGCATTCACATCAGACTTATCATTCCGCCTGCGCTCGCTTTTAGCCCAATAAATAC
+
:,F,F,F:,,FFF,FF:FF:FFF,,,F,:F:,:,F:FF:,FF,:F:FFFFF,F,FF,,FF,,FFF,FF::,:,FFFFF,F,FFFFF:,FFF,FF,F,FFFFFF,,,FFFFF,F,,F,FFF::,F,FFF:,F,F,FFFFF:FF:FF:F,,:F:FFFF:F:,,FFF:,F,FFFFF,FFFFFFFFF,:FFFFFFF,,FFF:,FF:F:FFFF:,F,:,FFF,FFFFF::,F:FFF,F,FF,,FFFF:FFFFF,,F
@A01403:26:H72M2DRXY:1:2101:15546:14794 2:N:0:TTACGTGC
CGGACTACCAGGGTTTCTAATCCTGTTCGCTACCCATGCTTTCGAGCCTCAGCGTCAGTTGCAGACCAGAGAGCCGCCTTCGCCACTGGTGTTCTTCCATATATCTACGCATTCCACCGCTACACATGGAGTTCCACTCTCCTCTTCTGCACTCAAGAATGTCAGTTTCCGATGCAGTTCCACGGTTGAGCCGTGGGCTTTCACATCAGACTTATCAAACCGCCTGCGCTCGCTTTACGCCCAATAAATCC
+
FFFFFFFFF:FFFFFFFFFFFF:FFFFF:FF:FF::FFFFF,FFFFFFFFFFFFFFFFFFFFFFFFFFFFFFFFFFFFFFFF:FFFFFFFFFFFFFFFFF,FFFFF:FFF:::FFFFF:F:FFF:FF,FF::FFFFFFFFFFFFFF:FFFFFFFF:FFF:,,F,FFFF:FFFFFFF:,FFF,FFFF:FFFFFFFFFFFF:FFFFFF,F,,FFF,:FFFFFFFFFFFFFF:FFFF:F:FF:FF:F,,,F,FF
@A01403:26:H72M2DRXY:1:2101:27308:14967 2:N:0:TTACGTGC
CGGACTACACGGGTATCTAATCCTGTTCGCTACCCATGCTTTCGAGCCTCAGCGTCAGTTGCAGACCAGAGAGCCGCCTTCGCCACTGGTGTTCTTCCATATATCTACGCATTCCACCGCTACACATGGAGTTCCACTCTCCTCTTCTGCACTCAAGAATGACAGTTTCCGATGCAGTTCCACGGTTGAGCCGTGGGCTTTCACATCAGACTTATCATTCCGCCTGCGCTCGCTTTACGCCCAATAAATCC
+
FFFFFFFFFFFFFFFFFFFFFFFFFFFFFFFFFFFF:FFFFFFFFFFFFFFFF:FFFFFFFFFFFFFFFFFFFFFFFFFFFFFFFFFFFFFFFFF,FFFFFFFFFFFFFFFFFFFFFFFFF:FFFF:FFFFFFF:FFFFFFF:FFFFFFFFFFF,FFF:FFFFFFFFFFFFFFFFFFFFFFFFFFFFFFFFFFFFFFFFFFFFFFFFFFFF:F:FFF,FFFFFFFFFFFFFFFFFF:FFFFFFFFFFFFF,
@A01403:26:H72M2DRXY:1:2101:28854:15013 2:N:0:TTACGTGC
CGGACTACAAGGGTATCTAATCCTGTTCGCTACCCATGCTTTCGAGCCTCAGCGTCAGTTGCAGACCAGAGAGCCGCCTTCGCCACTGGTGTTCTTCCATATATCTACGCATTCCACCGCTACACATGGAGTTCCACTCTCCTCTTCTGCACTCAAGAATGACAGTTTCCGATGCAGTTCCACGGTTGAGCCGTGGGCTTTCACATCAGACTTATCATTCCGCCTGCGCTCGCTTTACGCCCAATAAATCC
+
FFFFFFFFFFFFF:FFFFFFFFFFFFFFFF:FFFFFFFFFFFFFFFFFFFFFFFFF:F:FFFFFFFFFFFFFFFFFFFFFFFFFFFFF:FFFFFF:FFFFFFFFFFFFFFFFFFFFFFFFFFFFFFFFFFFFFFFFFFFFFFFFF:FFFFFFFFFFFFFFFFFFFFFFFFFFFFFFFFFFFFFFFFFFFFFFFFFFFFFFFFFFFFFFFFFFFFF:FFFFFFFF:FFFFFFFFFFFFFFFFFFFFFFFFFF
@A01403:26:H72M2DRXY:1:2101:4246:15201 2:N:0:TTACGTGC
GGGGGGGGGGGGGGGGGGGGGGGGGGGGGGGGGGGGGGGGGGGGGGGGGGGGGGGGGGGGGGGGGGGGGGGGGGGGGGGGGGGGGGGGGGGGGGGGGGGGGGGGGGGGGGGGGGGGGGGGGGGGGGGGGGGGGGGGGGGGGGGGGGGGGGGGGGGGGGGGGGGGGGGGGGGGGGGGGGGGGGGGGGGGGGGGGGGGGGGGGGGGGGGGGGGGGGGGGGGGGGGGGGGGGGGGGGGGGGGGGGGGGGGGGGG
+
FFFFFFFFFFFFFFFFFFFFFFFFFFFFFFFFFFFFFFFFFFFFFFFFFFFFFFFFFFFFFFFFFFFFFFFFFFFFFFFFFFFFFFFFFFFFFFFFFFFFFFFFFFFFFFFFFFFFFFFFFFFFFFFFFFFFFFFFFFFFFFFFFFFFFFFFFFFFFFFFFFFFFFFFFFFFFFFFFFFFFFFFFFFFFFFFFFFFFFF:FFFFFFFFFFFFFFFFFFFFFFFFFFFFFFFFF:F::FFFFFFFFFFFFFF
@A01403:26:H72M2DRXY:1:2101:12382:15327 2:N:0:TTACGTGC
CGGACTACCCGGGTTTCTAATCCTGTTCGCTACCCATGCTTTCGAGCCTCAGCGTCAGTTGCAGACCAGAGAGCCGCTTTCGCCACCGGTGTTCCTCCATATATCTACGCATTTCACCGCTACACATGGAATTCCACTCTCCCCTTCTGCACTCAAGTTTGACAGTTTCCAAAGCGAACTATGGTTGAGCCACAGCCTTTAACTTCAGACTTATCAAACCGCCTGCGCTCGCTTTACGCCCAATAAATCCG
+
FFF:FF:FFFFFFFFFFFFFFFFFFFFFFFFFFFFFFFFFFFFFFFFFFFFFFFFFFFFFFFFFFFFFFFFFFFFFFFFFFFFFFFFFFFFFFFFFFF:FFFFFFFFFFFFFFFFFFFFFFFFFFFFFFFFFFFFFFFFFFFFFFFFFFFFFFFFFFFFF:FFFFFFFFFFFFFFFF,FFFFFFFF:FFFFFFFFFFFFFF:FFFF:FFFFFFFFF:FFFFFFFFFFF:FFFFFF:FFFFFFFFFF:,FFF
@A01403:26:H72M2DRXY:1:2101:17906:15468 2:N:0:TTACGTGC
CGGACTACTAGGGTTTCTAATCCTGTTCGCTCCCCACGCTTTCGAGCCTCAGCGTCAGTTACAGACCAGAGAGCCGCTTTCGCCACCGGTGTTCCTCCATATATCTACGCATTTCACCGCTACACATGGAATTCCACTCTCCCCTTCTGCACTCAAGTTTGACAGTTTCCAAAGCGAACTATGGTTGAGCCACAGCCTTTAACTTCAGACTTATCAAACCGCCTGCGCTCGCTTTACGCCCAATAAATCCG
+
FFFFFFFFFFFFFFFFFFFFFFFFFFFFFFFFFFFFFFFFFFFFFFFFFFFFFFFFFFFFFFFFFFFFFFFFFFFFF:FFFFFFFFFFFFFFFFFFFFFFFFFFFFFFFFFFF:FFFFFF:FFFFFFFFFFFFFFFFF:FFFFFFFFFFFFFFFFFFF:FF,,:FFFFFFFF:FFFFFFFFFFFFF::FFFF:FFFFFFFFFF,FFFFFF,FFFFFFFFFFFF,,FFFF:F::FF:FFFFFFFFFFF,:FF
@A01403:26:H72M2DRXY:1:2101:18150:15671 2:N:0:TTACGTGC
CGGACTACTAGGGTTTCTAATCCTGTTCGCTCCCCACGCTTTCGAGCCTCAGCGTCAGTTACAGACCAGAGAGCCGCTTTCGCCACCGGTGTTCCTCCATATATCTACGCATTTCACCGCTACACATGGAATTCCACTCTCCCCTTCTGCACTCAAGTTTGACAGTTTCCAAAGCGAACTATGGTTGAGCCACAGCCTTTAACTTCAGACTTATCAAACCGCCTGCGCTCGCTTTACGCCCAATAAATCCG
+
FFFFFFFFFFFFFFFFFFFFFFFFFFF:FFFFFFFFFFFFFFFFFFFFFFFFFFFFFFFFFFFFFFFFFFFFFFFFF:FFFFFFFFFFFFFF:FFFFFFFFFFFFFFFFFFFFFFFFFFFFFF:FFFFFFFFFFFFFFFFFFFFFFFFFFFFFFFFFFFFFFFFFFFFFF,FFFFFFFF,FFFFFFFFFFF:FFFFFFFFFFFFFFFF:F,FFFFFFFFF:FF,F::F,FFFFFFFFFFFF,FFFFFFFFF
@A01403:26:H72M2DRXY:1:2101:22697:15812 2:N:0:TTACGTGC
CGGACTACTAGGGTTTCTAATCCTGTTCGCTACCCATGCTTTCGAGCCTCAGCGTCAGTTGCAGACCAGAGAGCCGCCTTCGCCACTGGTGTTCTTCCATATATCTACGCATTCCACCGCTACACATGGAGTTCCACTCTCCTCTTCTGCACTCAAGAATGACAGTTTCCGATGCAGTTCCACGGTTGAGCCGTGGGCTTTCACATCAGACTTATCATTCCGCCTGCGCTCGCTTTACGCCCAATAAATCC
+
FFFFFFFFFFFFFFFFFFFFFFFFFFFFFFFFFFFFFFFFFFFFFFFFFFFFFFFFFFFFFFFFFFFFFF:FFFFFFFFFFFFFFFFFFFFFFFFFFFFFFFFFFFFFFFFFFFFFFFFFFFFFFFFFFFFFFFFF:FFFFFFFFFFFFFFFFFFFFFFFF:FFFFFFFFFFFF:FFFFFFFFFFFFFFFFFFFFFFFFFFFFFFFFFFFFF,FFFFFFFFFFFFFFFFFFFFFFFF:FFFFFFFFF,FFF
@A01403:26:H72M2DRXY:1:2101:24894:15953 2:N:0:TTACGTGC
CGGACTACTAGGGTTTCTAATCCTGTTCGCTACCCATGCTTTCGAGCCTCAGCGTCAGTTGCAGACCAGAGAGCCGCCTTCGCCACTGGTGTTCTTCCATATATCTACGCATTCCACCGCTACACATGGAGTTCCACTCTCCTCTTCTGCACTCAAGAATGACAGTTTCCGATGCAGTTCCACGGTTAAGCCGTGGGCTTTCACATCAGACTTATCATTCCGCCTGCGCTCGCTTTACGCCCAATAAATCC
+
FFFFFFFFFFFFFFFFFFFFFFFFFFFFFFFFFFFFFFFFFFFFFFFFFFFFFFFFFFFFFFFFFFFFFFFFFFFFFFFFFFFFFFFFF:FFFFFFFFFFFFFFFFFFFFFFFFFFFFFFFFFFFFFFFFFFFFFFFFFFFFFFFFFFFFFFFFFFFFFFFFFFFFFFFFFFFFFFFFFFFFFFFFFFF:FFFFFFFFFFFFFFFFFFFFFFFFFFFFFFFFFF:FFFFFFFFF:FFFFFFFFFFFFFFFF
@A01403:26:H72M2DRXY:1:2101:20320:16235 2:N:0:TTACGTGC
CGGACTACTCGGGTATCTAATCCTGTTCGCTACCCATGCTTTCGAGCCTCAGCGTCAGTTGCAGACCAGAGAGCCGCCTTCGCCACTGGTGTTCTTCCATATATCTACGCATTCCACCGCTACACATGGAGTTCCACTCTCCTCTTCTGCACTCAAGAATGACAGTTTCCGATGCAGTTCCACGGTTGAGCCGTGGGCTTTCACATCAGACTTATCATTCCGCCTGCGCTCGCTTTACGCCCAATAAATCC
+
FFFFFFFFFFFFFFFFFFFFFFFFFFFFFFFFFFFFFFFFFFFFFFFFFFFFFFFFFFFFFFFFFFFFFFFFFFFFFFFFFFFFFFFFFFFFFFFFFFFFFFFFFFFFFFFFFFFFFFFFFFFFFFFFFFFFFFFFFFFFFFFFFFFFFFFFFFFFFFFFF:FFF:FFFFFFFFFFFFFFFFFFFFFFFFFFFFFFFFFFFFFFFFFFFFFFFFFFFFFFFFFFFFFFFFFFFFFFFFFFFFFFFFFFFFF
@A01403:26:H72M2DRXY:1:2101:24758:16250 2:N:0:TTACGTGC
CGGACTACTAGGGTTTCTAATCCTGTTCGCTCCCCACGCTTTCGAGCCTCAGCGTCAGTTGCAGACCAGAGAGCCGCCTTCGCCACTGGTGTTCTTCCATATATCTACGCATTCCACCGCTACACATGGAGTTCCACTCTCCTCTTCTGCACTCAAGAATGACAGTTTCCGATGCAGTTCCACGGTTGAGCCGTGGGCTTTCACATCAGACTTATCATTCCGCCTGCGCTCGCTTTACGCCCAATAAATCC
+
FFFFFFFFFFFFFFFFFFFFFFFFFFFFFFFFFFF:FFFFFFFFFFFFFFFFFFFFFFFFFFFFFFFFFFFFFFFFFFFFFFFFFFFFFFFFFFFFFFFFFFFFFFFFFFFFFFFFFFFFF:FFFFF:FFFF:FF:FFFFFFFFFFFFFFFFFFFFF:FFFF:FFFFFFFFFFFFFFFFFF:FFFFFFFFFFFFFFFFFFFFFFFFFFF,FFFFFFF:FFFFFFF:FFFFFFFFFFFFFFFFFFFFFFFF:
@A01403:26:H72M2DRXY:1:2101:17824:16454 2:N:0:TTACGTGC
CGGACTACTAGGGTTTCTAATCCTGTTCGCTCCCCACGCTTTCGAGCCTCAGCGTCAGTTACAGACCAGAGAGCCGCTTTCGCCACCGGTGTTCCTCCATATATCTACGCATTTCACCGCTACACATGGAATTCCACTCTCCCCTTCTGCACTCAAGTTTGACAGTTTCCAAAGCGAACTATGGTTGAGCCACAGCCTTTAACTTCAGACTTATCAAACCGCCTGCGCTCGCTTTACGCCCAATAAATCCG
+
FFFFFFFFFFFFFFFFFFFFFFFFFFFFFFFFFFFFFFFF:FFFFFFFFFFFFFFFFFFFFFFFFFFFFFFFFFFFFFFFFFFF:FFFFFFFFFFFFFFFFFFFFF:FFFFFFFFFFFFFFFFFFFFFFFFFFFFFFFFFFFFFFFFFFFFFFFFFFF:FFFFFFFFFFFFFFFFFFFFFFFFFFFFFFFFFFFFFFFFFFFFFFFFFFFFFFFFF,F:FFFFFFFFFF:FFFFFFFFFFFFFFFFFFFFF
@A01403:26:H72M2DRXY:1:2101:9001:16517 2:N:0:TTACGTGC
CGGACTACTAGGGTTTCTAATCCTGTTCGCTACCCATGCTTTCGAGCCTCAGCGTCAGTTGCAGACCAGAGAGCCGCCTTCGCCACTGGTGTTCTTCCATATATCTACGCATTCCACCGCTACACATGGAGTTCCACTCTCCTCTTCTGCACTCAAGAATGACAGTTTCCGATGCAGTTCCACGGTTGAGCCGTGGGCTTTCACCTCAGACTTATCATTCCGCCTGCGCTCGCTTTACGCCCAATAAATCC
+
FF:FFFFFFFFFFFFFFFFFFF,F:FFFFF:FFFFFFFFFF,FFFFFFFFFFF:F:FFF:FFFF:F:FFFFFFFFFFFFFFFFFFFFFFF:FFFFFFFFFFFF:FFFF::FFFFFFF::F:FFFFFFFFFFFFFFFFFF:F:FF:F:F::F,FFFFFFFF:FFF:FF,::FFFF:F:FFFFFF::FFFFFFFFFFFF,FF::FF,F,F:FFFFFFFF:F,:,F:FFF:FFFFFFFFFFFFFFF:F,FFFFF
@A01403:26:H72M2DRXY:1:2101:24704:16532 2:N:0:TTACGTGC
CGGACTACTAGGGTTTCTAATCCTGTTCGCTCCCCACGCTTTCGAGCCTCAGCGACAGTTGCAGACCAGAGAGCCGCCTTCGCCACTGGTGTTCTTCCATATATCTACGCATTCCACCGCTACACATGGAGTTCCACTCTCCTCTTCTGCACTCAAGAATGACAGTTTCCGATGCAGTTCCACGGTTGAGCCGTGGGCTTTCACATCAGACTTATCATTCCGCCTGCGCTCGCTTTACGCCCAATAAATCC
+
FF:FFFF,FFFFFFFF,FFFFFFF:FFF:F,FFFFFFF,FF,FFF:F,,FFFF:,FFF::,:FFFF:F:FF:FFF:FFF:FFF:FFFF::FF:FF,FFFFFFF::,FF:FFFFFFFFFFFFFFFFFFF:FFFFFFFFF:,FF,FF,,F:,FFFF:FFFFFFFFFF:F,FFFFF::FFFFF,FFF:FFFFFF:FFFFF:FF,FFFFFFFFF,F,FFFF::FF:FFFFFFFFFF,FFFF:FFFFF:FFF:,FF
@A01403:26:H72M2DRXY:1:2101:17336:16548 2:N:0:TTACGTGC
CGACTACTAGGGTTTCTAATCCTGTTCGCTCCCCACGCTTTCGAGCCTCAGCGTCAGTTACAGACCAGAGAGCCGCTTTCGCCACCGGTGTTCCTCCATATATCTACGCATTTCACCGCTACACATGGAATTCCACTCTCCCCTTCTGCACTCAAGTTTGACAGTTTCCAAAGCGAACTATGGTTGAGCCACAGCCTTTAACTTCAGACTTATCAAACCGCCTGCGCTCGCTTTACGCCCAATAAATCCGG
+
FFFFFFFFFFFFFFFFFFFFFFFFFFFFFFFFFF:FFFFFFFFFFFFFFFFFFFFFFFFFFFFFF:FFFFFFFFFFFFFFFFFFFFFFFFFFFFFFFFFFFFFFFFFFFFFFFFFFFFFFFFFFFFFFFFFFFFFFFFFFFFFFFFFFF:FFFFFFFFFF,FFFFFFFFFFFFFFFFFFFFFFFFFFFFF:FFFFFFFFFFFFFFFF,F:FFFFFFFFFFFFFFFFFFFFFFFFFFFFFFFFFFFFFFFFF
@A01403:26:H72M2DRXY:1:2101:14199:16595 2:N:0:TTACGTGC
CGGACTACTAGGGTTTCTAATCCTGTTCGCTACCCATGCTTTCGAGCCTCAGCGTCAGTTACAGACCAGAGAGCCGCTTTCGCCACCGGTGTTCCTCCATATATCTACGCATTTCACCGCTACACATGGAATTCCACTCTCCCCTTCTGCACTCAAGTTTGACAGTTTCCAAAGCGAACTATGGTTGAGCCACAGCCTTTAACTTCAGACTTATCAAACCGCCTGCGCTCGCTTTACGCCCAATAAATCCG
+
FFFFFFFFFFFFFFFFFFFFFFFFFFFFFFFFFFFFFFFFFFFFFFFFFFFFFFFFFFFFFFFFFFFFFFFFFFFFFFFFFFFFFFFFFFFFFFFFFFFFFFFFFF,FFFFFFFFFFFFFFFFFFFFFFFFFFFFFFFFFFFFFFFFFFFFFFFFFFFFFF,FFFFF:FFFFFFFFFFFFFFFFFFFFFFFFFFFFFFFFFFFFFFFFFFFFFFFFFF,FFFFFFFFFFFFFFFFFFFFFFFFFFFFFFFF
@A01403:26:H72M2DRXY:1:2101:29559:16642 2:N:0:TTACGTGC
CGGACTACTAGGGTTTCTAATCCTGTTCGCTACCCATGCTTTCGAGCCTCAGCGTCAGTTGCAGACCAGAGAGCCGCCTTCGCCACTGGTGTTCTTCCATATATCTACGCATTCCACCGCTACACATGGAGTTCCACTCTCCTCTTCTGCACTCAAGAATGACAGTTTCCGATGCAGTTCCACGGTTGAGCCGTGGGCTTTCACATCAGACTTATCATTCCGCCTGCGCTCGCTTTACGCCCAATAAATCC
+
FFFFFF,FFFFFFFFFFFFFF:FFFFFFFFFFFFFFFFFFFFFFFFFFF:FFFFFFFFFFFFFFFFFFFFFFFFFFFFFFFFFFFFFFFFFFFFFFFFFFFF,FFFFFFFFFFFFFFFFFFFFFFFFFFFFFFFFFFFFFFFFFFFFFFFFFFFFFFFFFFFFFFFFFFFFFFFFFFFFFFFFFFFFFFFFFFFFFFFFFFFFFFFFFFFFF:,FFFFFFFFFFFFFFFFFFFFFFFFFFFFFFFFFFFFF
@A01403:26:H72M2DRXY:1:2101:8106:16689 2:N:0:TTACGTGC
CGGACTACTCGGGTATCTAATCCTGTTCGCTACCCATGCTTTCGAGCCTCAGCGTCAGTTGCAGACCAGAGAGCCGCCTTCGCCACTGGTGTTCTTCCATATATCTACGCATTCCACCGCTACACATGGAGTTCCACTCTCCTCTTCTGCACTCAAGAATGACAGTTTCCGATGCAGTTCCACGGTTGAGCCGTGGGCTTTCACATCAGACTTATCATTCCGCCTGCGCTCGCTTTACGCCCAATAAATCC
+
FFFFF:FFFFFFFFFFFFFFFFFFFFFFFFFFFFFFFFFFFFFFFFFFFFFFFFFFFFFFFFFFFFFFFFFFFFFFFFFFFFFFFFFFFFFFFFFFFFFFFFFFFFFFFFFFFFFFFFFFFFFFFFFFFFFFFFFFFFFFFFFFFFFFFFFFFFFFFFFFF:FFFFFFFFFFFFFFFFFF:FFFFFFFFFFFFFFFFFFFFFFFFFFFFFFFFFFFFFFFFFFFFFFFFFFFFFFFFFFFFFFFFFFFFFF
@A01403:26:H72M2DRXY:1:2101:17436:16720 2:N:0:TTACGTGC
CGGACTACTGGGGTATCTAATCCTGTTCGCTACCCATGCTTTCGAGCCTCAGCGTCAGTTGCAGACCAGAGAGCCGCCTTCGCCACTGGTGTTCTTCCATATATCTACGCATTCCACCGCTACACATGGAGTTCCACTCTCCTCTTCTGCACTCAAGAATGACAGTTTCCGATGCAGTTCCACGGTTGAGCCGTGGGCTTTCACATCAGACTTATCATTCCGCCTGCGCTCGCTTTACGCCCAATAAATCC
+
FFFFFFFFFFFFFFFFFFFFFFFFFFFFFFFFFFFFFFFFFFFFFFFFFFFFFFFFFFFFFFFFFFFFFFFFFFFFFFFFFFFFFFFFFFFFFFFFFFFFFFFFFFFFFFFFFFFFFFFFFFFFFFFFFFFFFFFFFFFFFFFFFFFFF:FFFFFFFFFFF:FFF:FFFFFFFFFFFFFFFFFFFF:FFFFFFFFFFFFFFFFF:FFFFFFFFFFFFFFFFFFFFFFFFFFFF:FFFFFFFFFFFF,:FFF
@A01403:26:H72M2DRXY:1:2101:31819:16830 2:N:0:TTACGTGC
CGGACTACCCGGGTATCTAATCCTGTTCGCTACCCATGCTTTCGAGCCTCAGCGTCAGTTGCAGACCAGAGAGCCGCCTTCGCCACTGGTGTTCTTCCATATATCTACGCATTCCACCGCTACACATGGAGTTCCACTCTCCTCTTCTGCACTCAAGAATGACAGTTTCCGATGCAGTTCCACGGTTGAGCCGTGGGCTTTCACATCAGACTTATCATTCCGCCTGCGCTCGCTTTACGCCCAATAAATCC
+
FFFFFFFFFFFFFFFFFFFFFFFFFFFFFFFFFFFFFFFFFFFFFFFFFFFFFFFFFFFFFFFFFFFFFFFFFFFFFFFFFFFFFFFFFFFFFFFFFFFFFFFFFFFFFFFFFFFFFFFFFFFFFFFFFFFFFFFFFFFFFFFFFFFFFFFFFFFFFFFFFFFFFFFFFFFFFFFFFFFFFFFFFFFFFFFFFFFFFFFFFFFFFFFFFFFFFFFFFFFFFFFF:FFFFFFFFFFFFFFFFFFFF:FFFFF
@A01403:26:H72M2DRXY:1:2101:25898:17033 2:N:0:TTACGTGC
CGGACTACTCGGGTATCTAATCCTGTTCGCTACCCATGCTTTCGAGCCTCAGCGTCAGTTGCAGACCAGAGAGCCGCCTTCGCCACTGGTGTTCTTCCATATATCTACGCATTCCACCGCTACACATGGAGTTCCACTCTCCTCTTCTGCACTCAAGAATGACAGTTTCCGATGCAGTTCCACGGTTGAGCCGTGGGCTTTCACATCAGACTTATCATTCCGCCTGCGCTCGCTTTACGCCCAATAAATCC
+
FFFFFFFFFFFFFFFFFFFFFFFFFFFFFFFFFFFFFFFFFFFFFFFFFFFFFFFFFFFFFFFFFFFFFFFFFFFFFFFFFFFFFFFFFFFFFFFFFFFFFFFFFFFFFFFFFFFFFFFFFFFFFFFFFFFFFFFFFFFFFFFFFFFFFFF:FFFFFFFFFFFFFFFFFFFFFFFFFFFFFFFFFFFFFFFFFFFFFFFFFFFFFFFFFFFFFFFFFFFFFFFFFFFFFFFFFFFFFFFFFFFFFFFFF,F
@A01403:26:H72M2DRXY:1:2101:25834:17112 2:N:0:TTACGTGC
CGGACTACTCGGGTATCTAATACTGTTCGCTACACATGCTTTCGAGCCTCAGCGACAGGTGCAGACCAGAGATCCGCCTTCGCCACTGGTGTTCTTCCATATATCTACGCATTCCACCGCTACACATGGAGTTCCACTCTCCTCTTATGAACTCAAGAATTACAGTTTCCGATGCAGTTCAACGGTTGAGCCGTGGGCTTTCACATCAGACTTATCATTCCGCATGAGCTCGCTTTACGCCCAATAAATCC
+
F,,FFFFFFFF,:,F,FFFFF,,,:,F,FFFFF,FFFF:F,:,FFF:FF:F,F,,F:,,FF::FF,FFFF:F,FF:,FFFFF,F:F::F::FFF,F,FFFFF,F,,,,,,F:FF,F:FF,FF,FFF,FFFFFF::F:,:FF,F:,F,,F,FF:FFFFFFF,,:FF:F:FF,FF,FFFFFF,,:,FFF,:F,,FFFF,F:FFF:FFF,,:F,,FF,:FFF,:,F,F:,F:F,F:,,FF:,FFFF:FFFF:FF
@A01403:26:H72M2DRXY:1:2101:25192:17253 2:N:0:TTACGTGC
CGGACTACTCGGGTATCTAATCCTGTTCGCTACCCATGCTTTCGAGCCTCAGCGTCAGTTGCAGACCAGAGAGCCGCCTTCGCCACTGGTGTTCTTCCATATATCTACGCATTCCACCGCTACACATGGAGTTCCACTCTCCTCTTCTGCACTCAAGAATGACAGTTTCCGATGCAGTTCCACGGTTGAGCCGTGGGCTTTCACATCAGACTTATCATTCCGCCTGCGCTCGCTTTACGCCCAATAAATCC
+
FFFFFFFFFFFFFFFFFFFFFFFFFFFFFFFFFFFFFFFFFFFFFFFFFFFFFFFFFFFFFFFFFFFFFFFFFFFFFFFFFFFFFFFFFFFFFFFFFFFFFFFFFFFFFFFFFFFFFFFFFFFFFFFFFFFFFFFF:FFFFFFFFFFFFFFFFFFFFFFFF:FFFFFFFFFFFFFFFFFFFFFFFFFFFFFFFFFFFFFFFFFFFFFFFFFFFFFFFFFFFFFFFFFFFFFFFFFFFFFF:FF:FFFFFFF
@A01403:26:H72M2DRXY:1:2101:18909:17331 2:N:0:TTACGTGC
CGGACTACCGGGGTATCTAATCCTGTTCGCTCCCCACGCTTTCGAGCCTCAGCGTCAGTTACAGACCAGAGAGCCGCTTTCGCCACCGGTGTTCCTCCATATATCTACGCATTTCACCGCTACACATGGAATTCCACTCTCCCCTTCTGCACTCAAGAATGACAGTTTCCGATGCAGTTCCACGGTTGAGCCGTGGGCTTTCACCTCAGACTTATCATTCCGCCTGCGCTCGCTTTACGCCCAATAAATCC
+
FFFFFFFFFFFFFFFFFFFFFFFFFFFFFFFFFFFFFFFFFFFFFFFFFFFFFFFFFFFFFFFFFFFFFFFFFFFFF:FFFFFFFFFFFFFFFFFFFF,F,FFFFFFFFFFFFFFFFFFFFFFFFFFFFFFFFFFFFFFFFFFFFFFFFFFFFFFFFFFFF:FFFFFFFFFFFF:FFFFFF:FFF:FFFFFFF:FFFFF,:FFF,FFFFFF::FFF:FF:FF:F:FFFFF:FF,FFF,FFFFF,F,F,F:F
@A01403:26:H72M2DRXY:1:2101:18964:17331 2:N:0:TTACGTGC
CGGACTACCGGGGTATCTAATCCTGTTCGCTCCCCACGCTTTCGAGCCTCAGCGTCAGTTACAGACCAGAGAGCCGCTTTCGCCACCGGTGTTCCTCCATATATCTACGCATTTCACCGCTACACATGGAATTCCACTCTCCCCTTCTGCACTCAAGAATGACAGTTTCCGATGCAGTTCCACGGTTGAGCCGTGGGCTTTCACATCAGACTTATCATTCCGCCTGCGCTCGCTTTACGCCCAATAAATCC
+
FFFFFFFFFFFFFFFFFFFFFFFFFFFFFFFFFFFFFFFFFFFFFFFFFFFFFFFFFFFFFFFFFFFFFFFFFFFFFFFFFFFFFFFFFFF:FFFFFFFFFFFFFFFFFFFFFFFFFFFFFFFFF:FFFFFFFFFFFFFFFFFFF:FFFFFFFFFFFFF:F,FFFFFFFFFFFFFFFFFFFF,FFFFFFFFFFFFFFFFFFFFFFFFFFFF:FFFFFFFFFFFF::FFFFFFFFFFFFFFFFFFFFFFFFF
@A01403:26:H72M2DRXY:1:2101:10230:17550 2:N:0:TTACGTGC
CGGACTACCAGGGTTTCTAATCCTGTTCGCTACCCATGCTTTCGAGCCTCAGCGTCAGTTGCAGACCAGAGAGCCGCCTTCGCCACTGGTGTTCTTCCATATATCTACGCATTCCACCGCTACACATGGAGTTCCACTCTCCTCTTCTGCACTCAAGAATGACAGTTTCCGATGCAGTTCCACGGTTGAGCCGTGGGCTTTCACATCAGACTTATCATTCCGCCTGCGCTCGCTTTACGCCCAATAAATCC
+
FFFFFFFFFFFFFFFFFFFFFFFFFFFFFFFFFFFFFFFFFFFFFFFFFFFFFFFFFFFFFFFFFFFFFFFFFFFFFFFFFFFFFFFFFFFFFFFFFFFFFFFFFFFFFFFFFFFFFFFFFFFFFFFFFFFFFFF:FFFFFFFFFFFFFFFFFFFFFFFFFFFFFFFFFFF:FFFFFFFFFFFFFFFF:FFFFFFFFFFFFFFFFF:FFF:F:FFFFFFFFFFFFFFFFFFFFF:FFFFFFFFFFFFF:FF
@A01403:26:H72M2DRXY:1:2101:9182:17675 2:N:0:TTACGTGC
CGGACTACTAGGGTTTCTAATCCTGTTCGCTACCCATGCTTTCGAGCCTCAGCGTCAGTTGCAGACCAGAGAGCCGCCTTCGCCACTGGTGTTCTTCCATATATCTACGCATTCCACCGCTACACATGGAGTTCCACTCTCCTCTTCTGCACTCAAGAATGACAGTTTCCGATGCAGTTCCACGGTTGAGCCGTGGGCTTTCACATCAGACTTATCATTCCGCCTGCGCTCGCTTTACGCCCAATAAATCC
+
FFFFFFFFFFFFFFFFFFFFFFFFFFFFFFFFFFFFFFFFFFFFFFFFFFFFFFFFFFFFFFFFFFFFFFFFFFFFFFFFFFFFFFFFFFFFFFFFFFFFFFFFFFFFFFFFFFFFFFFFFFFFFFFFFFFFFFFFFFFFFFFFFFFFFFFFFFFFFFFFFFFFFFFFFFF:FFFFFFFFFFFFFFFFFFFFFFFFFFFFFFFF:FFFFFFFFFFFFFFFFFFFFFFFFFFFFFFFFFFFFFFFFF:FFFF
@A01403:26:H72M2DRXY:1:2101:11831:17754 2:N:0:TTACGTGC
CGGACTACAAGGGTTTCTAATCCTGTTCGCTACCCATGCTTTCGAGCCTCAGCGTCAGTTGCAGACCAGAGAGCCGCCTTCGCCACTGGTGTTCTTCCATATCTCTACGCATTCCACCGCTACACATGGAGTTCCACTCTCCTCTTCTGCACTCAAGAATGACAGTTTCCGTTGCAGTTCCACGGTTGAGCCGTGGGCTTTCACATCAGACTTATCATTCGGCCTGCGCTCGCTTTACGCCCAATAAATCC
+
F:FFFFFFFF::FF,FFF::FFFFFFFFFFF,FF:FFF:FFFFFF:FFFF:FF,FFFFF:FF:FF,FFFFFFFFFFFFFFFFFFFFFFFFFFFFFFFF,FFF,:FF:FFF,FFFFF,FFF::FFFFFFFFFFFFF,:F:FFFFF:FFFF,FFF:FFFFFF,:FFFFFF:,F,F:,,F,FF:F:FFFFF,F:,FFFFFFF,F:FFFF,::FFF,,F:FFFF,F,,:,,FFF,FF,::F,FF:,FF,::,F,,
@A01403:26:H72M2DRXY:1:2101:31313:17769 2:N:0:TTACGTGC
CGGACTACTCGGGTTTCTAATCCTGTTCGCTCCCCACGCTTTCGAGCCTCAGCGTCAGTTACAGACCAGAGAGCCGCTTTCGCCACCGGTGTTCCTCCATATATCTACGCATTTCACCGCTACACATGGAATTCCACTCTCCCCTTCTGCACTCAAGTTTGACAGTTTCCAAAGCGAACTATGGTTGAGCCACAGCCTTTAACTTCAGACTTATCAAACCGCCTGCGCTCGCTTTACGCCCAATAAATCCG
+
FFFFFFFFFFFFFFFFFFFFFFFFFFFFFFFFFFFFFFFFFFFFFFFFFFFFFFFFFFFFFFFFFFFFFFFFFFFFFFFFFFFFFFFFFFFFFFFFFFFFFFFFFFFFFFFFFFFFFFFFFFFFFFFFFFFFFFFFFFFFFFFFFFFFFFFFFFFFFFFFF:FFFFFFFFFFFFFFFFFFFFFFFFFFFFFFFFFFFFFFFFFFFFFFFFFFFFFFFFFFFFFFFFFFFFFFFFF:FFFFFFFFFFFFFFF
@A01403:26:H72M2DRXY:1:2101:24316:17832 2:N:0:TTACGTGC
CGGACTACCGGGGTATCTAATCCTGTTCGCTCCCCACGCTTTCGAGCCTCAGCGTCAGTTACAGACCAGAGAGCCGCTTTCGCCACCGGTGTTCCTCCATATATCTACGCATTTCACCGCTACACATGGAATTCCACTCTCCCCTTCTGCACTCAAGTTTGTCAGTTTCCAAAGCGAACTATGGTTGAGCCACAGCCTTTAACTTCAGACTTATCAAACCGCCTGCGCTCGCTTTACGCCCCATAAATCCG
+
FFFFFFFFFFFFFFFFFFFFFFFFFFFFFFFFFFFFFFFFFFFFFFFFFFFFFFFFFFFF,FFFFFFFFFFFFFFFF,FFFFFFFFFFFFFFFF:FFFFFFFFFFFFFFFFFFFFFFF,FF:FFFFFFFFFFFFFFFFFFFFFFFFFFFFF:FFFFF,FFF,FFFFFFFFFFFFFFFFFFFFFFFFF:FFFFFFFFF:FFF:F,::FFF::FFFFFFF:F::F,:F::FFFFFFF,FFFFF,:F,:FFFFF
@A01403:26:H72M2DRXY:1:2101:31476:17863 2:N:0:TTACGTGC
CGGACTACTCGGGTTTCTAATCCTGTTCGCTCCCCACGCTTTCGAGCCTCAGCGTCAGTTACAGACCAGAGAGCCGCTTTCGCCACCGGTGTTCCTCCATATATCTACGCATTCCACCGCTACACATGGAGTTCCACTCTCCTCTTCTGCACTCAAGAATGACAGTTTCCGATGCAGTTCCACGGTTGAGCCGTGGGCTTTCACATCAGACTTATCATTCCGCCTGCGCTCGCTTTACGCCCAATAAATCC
+
FFFFFFFFFFFFF:FFFFFFFFFFFFFFFFFFFFFFFFFF:FFFFFFFFFFFFFFFFFFFFFFFFFFFFFFFFFFFFF:FFFFFFFFFFFFFFFF:FFFFFFFFFFFFFFFFFFFFFFFFFFFFFFFFFFFFFFFFF:FFFFFFFFFFFFFFFFFFFFFFFFFFFFFFF:FFFFFF:FFF:FFFFFF,:FFFFFFFFFFFF,FFFFFFFF:FFFF,:FF:FFFFFFFFFFF:FFFFF,FFFFFF,FFFFFF
@A01403:26:H72M2DRXY:1:2101:18078:18051 2:N:0:TTACGTGC
CGGACTACTCGGGTTTCTAATCCTGTTCGCTCCCCACGCTTTCGAGCCTCAGCGTCAGTTACAGACCAGAGAGCCGCCTTCGCCACTGGTGTTCTTCCATATATCTACGCATTCCACCGCTACACATGGAGTTCCACTCTCCTCTTCTGCACTCAAGAATGACAGTTTCCGATGCAGTTCCACGGTTGAGCCGTGGGCTTTCACATCAGACTTATCATTCCGCCTGCGCTCGCTTTACGCCCAATAAATCC
+
FFFFFFFFFFFFFFFFFFFFFFFFFFFFFFFFFFFFFFFFFFFFFFFFFFFFFF:FFFFFFFFFFFFFFFFFFFFFFFFFFFFFFFFFFFFFFFFFFFFFFFFFFFFFFFFFFFFFFFFFFFFFFFFFFFFFFFFFFFFFFFFFFFFFFFFFFFFFFFFFFFFFFFFFFFFFFFFFFFFFFFFFFFFF:FFFFFFFFFFFFFFFFFFFFFFFFFFFFFFFFFFFFFFFFFFFF:FFFFFFFFFFFFF,FFF
@A01403:26:H72M2DRXY:1:2101:4119:18082 2:N:0:TTACGTGC
CGGACTACTCGGGTATCTAATCCTGTTCGCTCCCCACGCTTTCGAGCCTCAGCGTCAGTTACAGACCAGAGAGCCGCTTTCGCCACCGGTGTTCCTCCATATATCTACGCATTTCACCGCTACACATGGAATTCCACTCTCCCCTTCTGCACTCAAGAATGACAGTTTCCGATGCAGTTCCACGGTTGAGCCGTGGGCTTTCACATCAGACTTATCATTCCGCCTGCGCTCGCTTTACGCCCAATAAATCC
+
FFFFFFFFFFFFF:FFFF:FFFFFFFFFFFFFFFFFFFFFFFFFFFFFFFFFFFFFFFFFFFFFFFFFFFFFFFFFFFFFFFFFFFFFFFFFFFFFFFFFFFFFFFFFFFFFFFFFFFF:FFFFFFFFFFFFFFFFFFFFF:FFFFFFFFFFFFFFFFFFFFFFFFFFFFF:FFFF:FFFFFFFFFFFFFFFFFFFFFFFFFFFFFFFFFFFFFF:FFFFFFFFFFFFFFFFFFFF,FFFFF,FFFFFFFF
@A01403:26:H72M2DRXY:1:2101:6922:18082 2:N:0:TTACGTGC
CGGACTACTCGGGTTTCTAATCCTGTTCGCTACCCATGCTTTCGAGCCTCAGCGTCAGTTGCAGACCAGAGAGCCGCCTTCGCCACTGGTGTTCTTCCATATATCTACGCATTCCACCGCTACACATGGAGTTCCACTCTCCTCTTCTGCACTCAAGAATGACAGTTTCCGATGCAGTTCCACGGTTGAGCCGTGGGCTTTCACATCAGACTTATCATTCCGCCTGCGCTCGCTTTACGCCCAATAAATCC
+
FFFFFFFFFFFFFFFFFFFFFFFFFFFFFFF:FFFFFFFFFFFFF:FFFFFFFFFFFFFFFFFFFFFFFFFFFFFFFF:FFFFFFFFFFFFFFF,FFFFFFFFFFFFFFFFFFFFFFFFFFFFFFFFFFFFFFFFFF:FFFFFFFF:FF,:FFFFFFFF::FFFFFFFFFFFF:FFFFFFFFFFFFFFFFF:FFFFFFFFFF:FFFFFFFFFF:FFFFFF:FFFFFFFF:FFF::F:FFF:FFFFFFFFFF
@A01403:26:H72M2DRXY:1:2101:2899:18129 2:N:0:TTACGTGC
CGGACTACTGGGGTTTCTAATCCTGTTCGCTACCCATGCTTTCGAGCCTCAGCGTCAGTTGCAGACCAGAGAGCCGCCTTCGCCACTGGTGTTCTTCCATATATCTACGCATTCCACCGCTACACATGGAGTTCCACTCTCCTCTTCTGCACTCAAGAATGACAGTTTCCGATGCAGTTCCACGGTTGAGCCGTGGGCTTTCACATCAGACTTATCATTCCGCCTGCGCTCGCTTTACGCCCAATAAATCC
+
FFFFFFFFFFFFFFFFFFFFFFFFFFFFFFFFFFFFFFFFFFFFFFFFFFFFFFFFFFFFFFFFFFFFFFFFFFFFFFFFFFFFFFFFFFFFFFFFFFFFFFFFFFFFFFFFFFFFFFFFFFFFF:FFFFFFFFFFFFFFFFFFFFFFFFFFFFFFFFFFFFFFFFFFFFFFFFFFFFFFFFFFFFFFFFFFFFFFFFFFFFFFFFFFFFFFF:FFFFF:FFFFFFFFFFFFFFFFFFFFFFFFFFFFFFF
@A01403:26:H72M2DRXY:1:2101:26784:18192 2:N:0:TTACGTGC
CGGACTACTGGGGTATCTAATCCTGTTCGCTCCCCACGCTTTCGAGCCTCAGCGTCAGTTACAGACCAGAGAGCCGCTTTCGCCACCGGTGTTCCTCCATATATCTACGCATTTCACCGCTACACATGGAATTCCACTCTCCCCTTCTGCACTCAAGTTTGACAGTTTCCAAAGCGAACTATGGTTGAGCCACAGCCTTTAACTTCAGACTTATCAAACCGCCTGCGCTCGCTTTACGCCCAATAAATCCG
+
FFF:FFFFFFFFFFFFFFFFFFFFFFFFFFFFFFFFFFFFFFFFFFFFFFFFFFFFFFFFFFFFFFFFFFFFFFFFFFFFFFFFFFFFFFFFFFFFFFFFFFFFFFFFFFF:FFFFFFFFFFF:F:FFFFFFFFFFFFFFFFFFFFFFFFFFFFFFFFFFF,FFFFFFFFFFFFFFFFFFFFFFFFFFFFFFFFFFFFFFFFFFFFFF:FFFFFFFF:F:FFFFFFFFFFFFFFFF:FFFFFFFFFFFFFF
@A01403:26:H72M2DRXY:1:2101:6605:18380 2:N:0:TTACGTGC
CGGACTACTAGGGTTTCTAATCCTGTTCGCTACCCATGCTTTCGAGCCTCAGCGTCAGTTGCAGACCAGAGAGCCGCCTTCGCCACTGGTGTTCTTCCATATATCTACGCATTCCACCGCTACACATGGAGTTCCACTCTCCTCTTCTGCACTCAAGAATGACAGTTTCCGATGCAGTTCCACGGTTAAGCCGTGGGCTTTCACATCAGACTTATCATTCCGCCTGCGCTCGCTTTACGCCCAATAAATCC
+
FFFFFFFFFFFFFFFFFFFFFFFFFFFFFFF:FFFFFFFFFFFFFFFFFFFFFFFFFFFFFFFFFFFFFFFFFFFFFFFFFFFFFFFFFFFFFFFFFFFFFFFFFFFFFFFFFFFFFFFFFFFFFFFFFFFFFFFFFFFFFFFFFFFFFFFFFF:FFFFFFFFFFFFFFFFFFFFFFFFFFFFFFFFFFFFFFFFFFFFFFFFF:FFFF:FF:FFFFF:FFFFFFFFFFFFFFFFFFFFFFFFFFFF,FFF
@A01403:26:H72M2DRXY:1:2101:25337:18537 2:N:0:TTACGTGC
CGGGGGGAAAAAAGAAAAAAAAAAAATAAACAAACCAAACAAAAAACCCAAAAAAAAAATTAAAAAAAAAAAAACCCCCAAACCAAAAAAATTTAAAACAAAAAAAAAAAAAAAAAAAACAAAAAAAAAAAAAAAAAAAAAACAAAAAAAAAAAAAAATATAAAAATAAAAAAAAAAAAAAAAATTTATAAAAACCCAAAAAAAAAAAAAAAAAAAAAAACCCTACGCAAACAAAAAACAAAAAAAAAAAA
+
FFFF:,,,:F,,,,,,,FFFFFF:F,,,,:,F:,,FFFF,FF::F,,F,::,,,,,,,,,,FF,FF:::,::F::,:,:,:,,:,,FF,,,,,,::F,,FFF:FFF:FFF,FF::FF,,,:F,,:,FF:,FFFFF:FF,FFF,:,FF:,,F::FFFFF,,,:FFF:F,::FFFFF,FFFFFF,,,::,,,:,:F,,,:FF,FFF,FF:FFF:FFFFFF,F,,:,F,,F:,,,::,,FF,,,,,FFFFF:FF
@A01403:26:H72M2DRXY:1:2101:2582:18677 2:N:0:TTACGTGC
CGGACTACTAGGGTATCTAATCCTGTTCGCTACCCATGCTTTCGAGCCTCAGCGTCAGTTGCAGACCAGAGAGCCGCCTTCGCCACTGGTGTTCTTCCATATATCTACGCATTCCACCGCTACACATGGAGTTCCACTCTCCTCTTCTGCACTCAAGAATGACAGTTTCCGATGCAGTTCCACGGTTAAGCCGTGGGCTTTCACATCAGACTTATCATTCCGCCTGCGCTCGCTTTACGCCCAATAAATCC
+
FFFFFFFFFFFFFFFFFFFFFFFFFFFFFFFFFFFFFFFFFFFFFFFFFFFFFFFFFFFFFFFFFFFFFFFFFFFFFFFFFFFF,FFFF,FFFFFFFFFFFFFFFFFFFFFFFFFFFFFFFFFFFFFFFFFFFFFFFFFFFFFFFFFFFFFFFFFFFFFFFFFFFFFFFFFFFFFFFFFFFFFFFFFFFFFFFFF:FFFFFFFFFFFFFFFFF,FFFF,FFFFFF:FFFFFFFFFF,FFFF:,FFFFF:FF
@A01403:26:H72M2DRXY:1:2101:13376:18677 2:N:0:TTACGTGC
CGGACTACTAGGGTATCTAATCCTGTTCGCTACCCATGCTTTCGAGCCTCAGCGTCAGTTGCAGACCAGAGAGCCGCCTTCGCCACTGGTGTTCTTCCATATATCTACGCATTCCACCGCTACACATGGAGTTCCACTCTCCTCTTCTGCACTCAAGAATGACAGTTTCCGATGCAGTTCCACGGTTAAGCCGTGGGCTTTCACATCAGACTTATCATTCCGCCTGCGCTCGCTTTACGCCCAATAAATCC
+
FFFFFFFFFFFFF:FFFFFFFFFFFFFFFFFFFFFFFFFFFFFFFFFFFFFFFFFFFFFFFFFFFFFFFFFFFFFFFFFFFFFFFFFFFFFFFFFFFFFFFFFFFFFFFFFFFFFFFFFFFFFFFFFFFFFFFFFFFFFFFFFFF:FFFFFFFFFFFFFFFFF:F:FFFFFFFFFFFFFFFFFFFFFFFFFFFFFFFFFFFF:FFFFFFFFFFFFFFFFFFFFFFFFFFFFFFFFFFFFFFFFFFFFFFFF
@A01403:26:H72M2DRXY:1:2101:26729:18724 2:N:0:TTACGTGC
CGGACTACCCGGGTTTCTAATCCTGTTCGCTACCCATGCTTTCGAGCCTCAGCGTCAGTTGCAGACCAGAGAGCCGCCTTCGCCACTGGTGTTCTTCCATATATCTACGCATTCCACCGCTACACATGGAGTTCCACTCTCCTCTTCTGCACTCAAGAATGACAGTTTCCGATGCAGTTCCACGGTTGAGCCGTGGGCTTTCACATCAGACTTATCATTCCGCCTGCGCTCGCTTTACGCCCAATAAATCC
+
FFFFFFFFFFFFFFFFFFFFFFFFFFFFFFFFFFFFFFFFFFFFFFFFFFFFFFFFFFFFFFFFFFFFFFFFFFFFFFFFFFFFFFFFFFFFFFFFFFFFFFFFFFFFFFFFFFFFFFFFFFFFFFFFFFFFFFFFFFFFFFFFFFFFFFFFFFFFFFFFFFFFFFFFFFFFFFFFFFFFFFFFFFFFFFFFFFFFFFFFFFFFFFFFFFFFFFFFFFFFFFFFFFFFFFFFFFFFFFFFFFFFFFFFFFF
@A01403:26:H72M2DRXY:1:2101:29279:18756 2:N:0:TTACGTGC
CGGACTACCCGGGTTTCTAATCCTGTTCGCTACCCATGCTTTCGAGCCTCAGCGTCAGTTGCAGACCAGAGAGCCGCCTTCGCCACTGGTGTTCTTCCATATATCTACGCATTCCACCGCTACACATGGAGTTCCACTCTCCTCTTCTGCACTCAAGAATGACAGTTTCCGATGCAGTTCCACGGTTGAGCCGTGGGCTTTCACATCAGACTTATCATTCCGCCTGCGCTCGCTTTACGCCCAATAAATCC
+
FFFFFFFFFFFFFFFFFFFFFFFFFFFFFFFFFFFF:FFFFFFFFFFFFFFFFFFFFFF:FFFFFFFFFFFFFFFFFFFFFFFFFF:FFFFFFFF:FFFFFFFFFFFFFFFFFFFFFFFFFFFFFFFFFFFFF:FFF:F,FFFFFFF:FFFFFFFFFFFFFFFFFFFFFFFFFFFFFFFFFFFFFFFFFFFFFFFFFFFFFFFFFFFFFFFFFFFFFFFFFFFFFFFFF:FFFFFFFFFFFFFFFFF,FFF
@A01403:26:H72M2DRXY:1:2101:7645:18897 2:N:0:TTACGTGC
CGGACTACAAGGGTTTCTAATCCTGTTCGCTACCCATGCTTTCGAGCCTCAGCGTCAGTTGCAGACCAGAGAGCCGCCTTCGCCACTGGTGTTCTTCCATATATCTACGCATTCCACCGCTACACATGGAGTTCCACTCTCCTCTTCTGCACTCAAGAATGACAGTTTCCGATGCAGTTCCACGGTTGAGCCGTGGGCTTTCACATCAGACTTATCATTCCGCCTGCGCTCGCTTTACGCCCAATAAATCC
+
FFFFFFFFFFFFFFFFFFFFFFFFFFFFFFFFFFFFFFFFFFFFFFFFFFFFFFFFFF:FFFFFFFFFFF:FFFF:FFFFFFFFFFFFFFFFFFFFFFFFFFFFFFFFFFFFFFFFFFFFF:FFFFFFFFFFFFFFFFFFFFFFFFFFFFFFFFFFFFF,F:FFFFFFFFFFFFF:FFFFFFFFFFFFFFFFFFFFFFFFFFFFFFFFFF:F,FFFFFFFFFFFFFFFFFFFFFFFFF:FFF:FFFF,FFF
@A01403:26:H72M2DRXY:1:2101:16749:19006 2:N:0:TTACGTGC
CGGACTACTGGGGTTTCTAATCCTGTTCGCTACCCAGGCTTTCGAGCCTCAGCGTCAGTTGCAGACCAGAGAGCCGCCTTCGCCACTGGTGTTCTTCCATATATCTACGCATTCCACCGCTACACATGGAGTTCCACTCTCCTCTTCTGCACTCAAGAATGACAGTTTCCGATGCAGTTCCACGGTTGAGCCGTGGGCTTTCACATCAGTCTTAGCAAACCGCCTGCGCTCGCTTTACGCCCACTAAATCC
+
FFFFFFFFF:FFFF,FFFFFFFFFFFF,FFF,FFFF,FFFFFFFFFF:F:FFFFFFFFFFFF,F,FFFFFF:F,,FFFFFFFFFF,,FFFFFFF,FFFF,FF:FFFFFFFFFF,FFF,FFFFFFF,,FFFFFFFFFF:FFFFFFF,:,F,FFFF,FFF:::,FFFF,FF,F:FFFFF:FFF::FFFFFFFFFFFFFF,:FFFF:FF:,F,FF:,,:,:F:FFFFFFFFFFFFFF:F,FFFFFF,FFF,:FF
@A01403:26:H72M2DRXY:1:2101:26612:19022 2:N:0:TTACGTGC
CGGACTACCGGGGTATCTAATCCTGTTCGCTACCCATGCTTTCGAGCCTCAGCGTCAGTTGCAGACCAGAGAGCCGCCTTCGCCACTGGTGTTCTTCCATATATCTACGCATTCCACCGCTACACATGGAGTTCCACTCTCCTCTTCTGCACTCAAGAATGACAGTTTCCGATGCAGTTCCACGGTTAAGCCGTGGGCTTTCACATCAGACTTATCATTCCGCCTGCGCTCGCTTTACGCCCAATAAATCC
+
FFFFFFFFFFFFFF,FFFFFFFFFFFFFFFFFFFFFFFFFFFFFFFFFFFFFFFFFFFFFFFFFFFFFFFFFFFFFFFFFFFFFFFFFFFFFFFFFFFFFFFFFFFFFFFFFFFFFFFFFF:FFFFFFFFFFFFFFFFFFFFFFFFFFFFFFFFFFFFFFFFFFFFFFFFFFFF:FFFFFFFFFFFFFF:FFFFFFFFFFFFFF,FFFFFFF::FFFFFFFF:FFFFFFFFFFFFFFFFFF:FFFFFFFFF
@A01403:26:H72M2DRXY:1:2101:16911:19163 2:N:0:TTACGTGC
CGGACTACAAGGGTATCTAATCCTGTTCGCTACCCATGCTTTCGAGCCTCAGCGTCAGTTGCAGACCAGAGAGCCGCCTTCGCCACTGGTGTTCTTCCATATATCTACGCATTCCACCGCTACACATGGAGTTCCACTCTCCTCTTCTGCACTCAAGAATGACAGTTTCCGATGCAGTTCCACGGTTGAGCCGTGGGCTTTCACATCAGACTTATCATTCCGCCTGCGCTCGCTTTACGCCCAATAAATCC
+
FFFFFFFFFFFFFFFFFFFFFFFFFFFFFFFFFFFFFFFFFFF:FFFFFFFFFFFFFFFFFFFFFFFFFFFFFFFFFFFFFFFFFFFFFFFFFF,FFFFFFFFFFFFFFFFFFFFFFFFFFFFFFFFFFFFFFFFFFFFFFFFFFFFFFFFFFFFFFFFFF:FFFFFFFFFFFFFFFFFFFFFFFFFFFFFFFFFFFFFFFFFFFF:FFF:F:FFFFFFFFFFFFFFFFFFFFFFFFFFFFFF:::FFFFF
@A01403:26:H72M2DRXY:1:2101:21133:19398 2:N:0:TTACGTGC
CGGACTACTGGGGTATCTAATCCTGTTCGCTACCCATGCTTTCGAGCCTCAGCGTCAGTTGCAGACCAGAGAGCCGCCTTCGCCACTGGTGTTCTTCCATATATCTACGCATTCCACCGCTACACATGGAGTTCCACTCTCCTCTTCTGCACTCAAGAATGACAGTTTCCGATGCAGTTCCACGGTTGAGCCGTGGGCTTTCACATCAGACTTATCATACCGCCTGCGCTCGCTTTACGCCCAATAAATCC
+
FFFFFFFFFFFFFF:FFFFFFFFFFFFFFFFFFFFFFFFFFFFFFFFFFFFFFFFFFFFFFFFFFFFFFFFFFFFFFFFFF:FFFFFFFFFFFFFFFFFFFFFFFFFFFFFFFFFFFFFFFFFFFFFFFFFFFFFFFFFFFFFFFFFF:FFFFFFFFFFFFFFFFFFFFFFFFFFFFF:FFFFFFFFFFF:FFFFFFFFFFFFFFFF:FFF:FFFFFF,FFFFFFFFFFFFFFFF:,FFFFFFFFFFFFFF
@A01403:26:H72M2DRXY:1:2101:29613:19492 2:N:0:TTACGTGC
CGGACTACACGGGTATCTAATCCTGTTCGCTACCCATGCTTTCGAGCCTCAGCGTCAGTTGCAGACCAGAGAGCCGCCTTCGCCACTGGTGTTCTTCCATATATCTACGCATTTCACCGCTACACATGGAATTCCACTCTCCCCTTCTGCACTCAAGTTTGACAGTTTCCAAAGCGAACTATGGTTGAGCCACAGCCTTTAACTTCAGACTTATCAAACCGCCTGCGCTCGCTTTACGCCCAATAAATCCG
+
FFFFFFFFFFFFFFFFFFFFFFFFFFFFFFFFFFFFFFFFFFFFFFFFFFFFFFFFFFFFFFFFFFFFFFFFFFFFFFFFFFFFFFFFFFFFFFFFFFFFFF,FFFFFFFFFFFFFFFFFFFFFFFFFFFFFFFFFFFFFFFFFFFFFFFFFFFFFFFFFFFFFFFFFFFFFFFFFFFFFFFFFFF,FFFFFFFFFFFFFFFFFFFFFFF,FFFFFFFFFFFFFFFFFFFFFFFFFF,FFFFFFF,FFFFF
@A01403:26:H72M2DRXY:1:2101:20085:19711 2:N:0:TTACGTGC
CGGACTACTAGGGTTTCTAATCCTGTTCGCTACCCATGCTTTCGAGCCTCAGCGTCAGTTGCAGACCAGAGAGCCGCCTTCGCCACTGGTGTTCTTCCATATATCTACGCATTCCACCGCTACACATGGAGTTCCACTCTCCTCTTCTGCACTCAAGAATGACAGTTTCCGATGCAGTTCCACGGTTGAGCCGTGGGCTTTCACATCAGACTTATCATTCCGCCTGCGCTCGCTTTACGCCCAATAAATCC
+
FFFFFFFFFFFFFFFFFFFFFFFFFFFFFFFFFFFFFFFFFFFFFFFFFFFFFFFFFFFFFFFFFFFFFFFFFFFFFFFFFFFFFFFFFFF:FFFFFFFFFFFFFFFFFFFFFFFFFFFFFFFFFFFFFFFFFFFFFFFFFFFF,FFFFFFFFFFFFFFFFFFFFFFFFFFFFFFFFFFFFFFFFF:FFFFFFFFFFFFFFFFFFFFFF:FFFFFFFFFFFFFFFFFFFFFFFFFF:FFFFFFFFFFFFFF
@A01403:26:H72M2DRXY:1:2101:22227:19789 2:N:0:TTACGTGC
CGGACTACTCGGGTTTCTAATCCTGTTCGCTACCCATGCTTTCGAGCCTCAGCGTCAGTTGCAGACCAGAGAGCCGCCTTCGCCACTGGTGTTCTTCCATATATCTACGCATTCCACCGCTACACATGGAGTTCCACTCTCCTCTTCTGCACTCAAGAATGACAGTTTCCGATGCAGTTCCACGGTTAAGCCGTGGGCTTTCACATCAGACTTATCATTCCGCCTGCGCTCGCTTTACGCCCAATAAATCC
+
FFFFFFFFFFFFFFFFFFFFFFFFFFFFFFFFFFFFFFFFFFFFFFFFFFFFFFFFFFFFF:FFFFFFFFFFFFFFFFFFFFFFFFFFFFFFFFFFFFFFFFFFFFFFFFFFFFFFFFFFFFFFFFFFFFFFFFFFFFFFFFFFFFFFFFFFFFFFFFFFFFFFFFFFFFFFFFFFFFFFFFFFFFFFFFFFFFFFFFF:FF:FFFFFFFFFFFFFFFFFFFFFFFFFFFFFFFFFFF:FFFFFFFF:FFF
@A01403:26:H72M2DRXY:1:2101:17128:20008 2:N:0:TTACGTGC
CGGACTACAGGGGTTTCTAATCCTGTTCGCTACCCATGCTTTCGAGCCTCAGCGTCAGTTGCAGACCAGAGAGCCGCCTTCGCCACTGGTGTTCTTCCATATATCTACGCATTCCACCGCTACACATGGAGTTCCACTCTCCTCTTCTGCACTCAAGAATGACAGTTTCCGATGCAGTTCCACGGTTGAGCCGTGGGCTTTCACATCAGACTTATCATTCCGCCTGCGCTCGCTTTACGCCCAATAAATCG
+
FFFFFFFFFFFFFFFFFFFFFFFFFFFFFFFFFFFFFFFFF,FFFFFFFFFFFFFFFFFFFFFFFFFFFFFFFFFFFFFFFFFFFFFFFFFFFFFFFFFFFF:FFF:FFFFF:FFFFFFFFFFFFFFFFFFFFF::FFFFFFF:FF:FFFFFFFF:FFFFFF:FFFF::::FFFF:FFF:FFFFFFFFFFF:F,FFFF:FFF:FFFFFFF,F::FF,FFFFFFFFFFFFF:FFF:F:FFFFFFF::F,FF,
@A01403:26:H72M2DRXY:1:2101:18023:20118 2:N:0:TTACGTGC
CGGACTACTAGGGTATCTAATCCTGTTCGCTACCCATGCTTTCGAGCCTCAGCGTCAGTTGCAGACCAGAGAGCCGCCTTCGCCACTGGTGTTCTTCCATATATCTACGCATTCCACCGCTACACATGGAGTTCCACTCTCCTCTTCTGCACTCAAGAATGACAGTTTCCGATGCAGTTCCACGGTTAAGCCGTGGGCTTTCACATCAGACTTATCATTCCGCCTGCGCTCGCTTTACGCCCACTAAATCC
+
FFFFFFFFFFFFF:FFFFFFFFFFFFFFFFFFFFFFFFFFFFFFFFFFFFFFFFFFFFFFFFFFFFFFFFFFFFFFFFFFFFFFFF,FFFFFFFFFFFFFF:FFFFFFFFFFFFFFFFFFFFF:FFF::FFFFFF:,FFFFFFFFFFFFFFFFF:FFFFFF,FFFFFFFFFFFFFFFFFFFFFFFFFFFFFFFFFFFFFFFFFFFFFFFFFFFFFFFFFFFFFFFFFFFFFFFFFFFFFFFF,,FFFFFFF
@A01403:26:H72M2DRXY:1:2101:8232:20196 2:N:0:TTACGTGC
CGGACTACCCGGGTTTCTAATCCTGTTCGCTACCCATGCTTTCGAGCCTCAGCGTCAGTTGCAGACCAGAGAGCCGCCTTCGCCACTGGTGTTCTTCCATATATCTACGCATTCCACCGCTACACATGGAATTCCACTCTCCCCTTCTGCACTCAAGTTTGACAGTTTCCAAAGCGAACTATGGTTGAGCCACAGCCTTTAACTTCAGACTTATCAAACCGCCTGCGCTCGCTTTACGCCCAATAAATCCG
+
FFFFFFFFFFFFFFFFFFFFFFFFFFFFFFFFFFFFFFFFFFFFFFFFFFFFFFFFFFFFFFFFFFFFFFFFFFFFFFFFFFFFFFFFFFFFFFFFFFFFFFFFFFFFFFFFFFFFFFFFFFFFF:FFFFFFFFFFFFFFFFFFFFFFFFFFFFFFFFFFFFFFFFFFFFFFFFFFFFFFFFFFFFFFFFFFFFFFFFFFFFFFF:FFFFFFFFFFF,FFFFF:FFFFFFFFFFF:FFFFFFFFFFFFFFF
@A01403:26:H72M2DRXY:1:2101:24686:20353 2:N:0:TTACGTGC
CGGACTACAGGGGTTTCTAATCCTGTTCGCTACCCATGCTTTCGAGCCTCAGCGTCAGTTGCAGACCAGAGAGCCGCCTTCGCCACTGGTGTTCTTCCATATATCTACGCATTCCACCGCTACACATGGAGTTCCACTCTCCTCTTCTGCACTCAAGAATGACAGTTTCCGATGCAGTTCCACGGTTGAGCCGTGGGCTTTCACATCAGACTTATCATTCCGCCTGCGCTCGCTTTACGCCCAATAAATCC
+
FFFFFFFFFFFFFFFFFFFFFFFFFFFFFFFFFFFFFFFFFFFFFFFFFFFFFFFFFFFFFFFFFFFFFFFFFFFFFFFFFFFFFFFFF:F:FF,:FFFFFFFFFFFFFFFFFFFFFFFFFFFFFFFFFFFFFFFFFFFFFFFFFF:FF:FFFFFFFFFFFFFFFFFFFFFFFFFFFFFFFFFFFFFFFFFFFFFFFF:FFFFFFFFFFFFFF,FFFFFFFFFFFFFFFFFFFF:FFFF:FFF,FF:FFFF
@A01403:26:H72M2DRXY:1:2101:25599:20462 2:N:0:TTACGTGC
CGGACTACAAGGGTTTCTAATCCTGTTCGCTACCCATGCTTTCGAGCCTCAGCGTCAGTTGCAGACCAGAGAGCCGCCTTCGCCACTGGTGTTCTTCCATATATCTACGCATTCCACCGCTACACATGGAGTTCCACTCTCCTCTTCTGCACTCAAGAATGACAGTTTCCGATGCAGTTCCACGGTTGAGCCGTGGGCTTTCACATCAGACTTATCATTCCGCCTGCGCTCGCTTTACGCCCAATAAATCC
+
FFFFFFFFFFFFF:FFFFFF:FFFFFF:FF:FFFF,FFFFFFFFFFFFFFFFFFFFFFFFF:FFFFFFFFFFFFFFFFFFFFFFFFFFFFFFFFF:FFFFFFFFFFFFFFFFFF::FFF:FFFFFFFFFFFFFFFFFFFFFFFFFFFFFFFFFFFFFFFFFFFFFFFF:FFF:FFFFFFFFFFFFFFFFFFFFFFFFFFFFFF:FFFFFFFFFFFFFFFFFFFFFF:FFFFFFFFFFFFFFFFFFFFFFFF
@A01403:26:H72M2DRXY:1:2101:18611:20635 2:N:0:TTACGTGC
CGGATACTAGGGTTTCTAATCCTGTTCGCTACCCATGCTTTCGAGCCTCAGCGTCAGTTGCAGACCAGAGAGCCGCCTTCGCCACTGGTGTTCTTCCATATATCTACGCATTCCACCGCTACACATGGAGTTCCACTCTCCTCTTCTGCACTCAAGAATGACAGTTTCCGATGCAGTTCCACGGTTGAGCCGTGGGCTTTCACATCAGACTTATCATTCCGCCTGCGCTCGCTTTACGCCCAATAAATCCG
+
FFFFFFFFFFFFFFFFFFFFFFFFFFFFFFFFFFFFFFFFFFFFFFFFFFFFFFFFFFFFFFFFFFFFFFFFFFFFFFFFFFFFFFFFFFFFFFFFFFFFFFFFFFFFFFFFFFFFFFFFFFFFFFFFFFFFFFFFFFFFFFFFFFFFFFFFFFFFFFFFFFFFFFFFFFFFFFFFFFFFFFFFFFFFFFFFFFFFFFF:FFFFFFFFFFFFFFFFFFFFFFFFFFFFFFFFFFFFFFFFFFFFF:FFFFF
@A01403:26:H72M2DRXY:1:2101:2474:21057 2:N:0:TTACGTGC
CGGACTACTAGGGTATCTAATCCTGTTCGCTCCCCACGCTTTCGAGCCTCAGCGTCAGTTACAGACCAGAGAGCCGCCTTCGCCACTGGTGTTCTTCCATATATCTACGCATTCCACCGCTACACATGGAGTTCCACTCTCCTCTTCTGCACTCAAGAATGACAGTTTCCGATGCAGTTCCACGGTTGAGCCGTGGGCTTTCACATCAGACTTATCATTCCGCCTGCGCTCGCTTTACGCCCAATAAATCC
+
FFFFFFFFFFFFFFFFFFFFFFFFFFFFFFFFFFFFFFFFFFFFFFFFFFFFFFFFFFFFFFF:FFFFF::FFFFFFFFFFFF:FFFFFFFFFFFFFFFFFFFF,FFFFFFFFF:FFFFFFFFFFFFFFFFFF:FFFFFFFFFFFFFFFFFFFFFFF:FFFFFFFFFFFFFFFF:FFFFFFFFFFFFFFFFFFFFFF:FFF:FFF:FF:FFFFFFFFF,FFFFFFFFFF,FFFFFFF,F::FFFFF:FF:F
@A01403:26:H72M2DRXY:1:2101:2519:21073 2:N:0:TTACGTGC
CGGACTACTAGGGTATCTAATCCTGTTCGCTCCCCACGCTTTCGAGCCTCAGCGTCAGTTACAGACCAGAGAGCCGCCTTCGCCACTGGTGTTCTTCCATATAACTACGCATTCCACCGCTACACATGGAGTTCCACTCTCCTCTTCTGCACTCAAGAATGACAGTTTCCGATGCAGTTCCACGGTTGAGCCGTGGGCTTTCACATCAGACTTATCATTCCGCCTGCGCTCGCTTTACGCCCAATAAATCC
+
FFFFFFFFFFFFFFFFFFFFFFFFFFFFFFFFFFFFFFFFFFFFFFFFFFFFFFFFFFFFFFFFFFFFFFFFFFFFFFFFFFFFFFFFFFFFFFFFFF:FFFF,FFFFFFFFFFFFFFFFFFFFFFFFFFFFFFFFFFFFFFFFFFFFFFFFFFFF:FFFFFFFFFFFFFFFFFFFFFFFFFFFFFFFFFFFF:FFFFFFFFFFFFF:FFFFFFFF,F,FFFFF:FFFFFFF:FF,FFFFFFFFFFFFFFF
@A01403:26:H72M2DRXY:1:2101:1533:21339 2:N:0:TTACGTGC
CGGACTACCCGGGTTTCTAATCCTGTTCGCTACCCATGCTTTCGAGCCTCAGCGTCAGTTGCAGACCAGAGAGCCGCCTTCGCCACTGGTGTTCTTCCATATATCTACGCATTCCACCGCTACACATGGAGTTCCACTCTCCTCTTCTGCACTCAAGAATGACAGTTTCCGATGCAGTTCCACGGTTAAGCCGTGGGCTTTCACATCAGACTTATCATTCCGCCTGCGCTCGCTTTACGCCCAATAAATCC
+
FFFFFF,FFFFFF:FFFFFFFFFFFFFFFFFFFFFFFFFFF:FFFFF:FFFFFFFFFFFFFFFFFFFFFFFFFFFFFFFFFFF,FFFFFFFFFFFFFFF,FFFFFFFFFFFFFFFFFFFFFFFFFFFFFFFFFFF:FFF,FFFFFFFFFFFFFFFFFFFFFFFFFFFFF,FFFFFFFF:FFFFFFFFFFFFFFFFFFF:FFFFFFFFFF:FF:FFFFFFFFFFFF:FFF:FF:FF,,FFFF:FFFFFF,F:
@A01403:26:H72M2DRXY:1:2101:2284:21386 2:N:0:TTACGTGC
CGGACTACTAGGGTATCTAATCCTGTTCGCTCCCCACGCTTTCGAGCCTCAGCGTCAGTTACAGACCAGAGAGCCGCCTTCGCCACTGGTGTTCTTCCATATATCTACGCATTCCACCGCTACACATGGAGTTCCACTCTCCTCTTCTGCACTCAAGAATGACAGTTTCCGATGCAGTTCCACGGTTGAGCCGTGGGCTTTCACATCAGTCTTCTCATTCCGCCTGCGCTCGCTTTACGCCCAATGAATCC
+
F:FFFFFFFFFFFFFFFFFFFFFF:FFFFFFFFFFF:FFF,,FFFFFFFFFFFF:FFF:FFFFFFFFFFFFFFFFFFF:FFFFFF,FFF:FFFF,:FFF,FF:FF::FFFFF,FFFFFF,F,FF:FFFFFFFF:FF,,FFF,FFFFFFFF,FFFFFFFF,FFF,F:F:FFF:FFFFF:FF,FFFFF:FFF,FFFFFF,:FFFF,:FF,F,:FF:FF,,,:FFFFFF:FF:FFF,FF,FFF:F:,:,,:,:,
@A01403:26:H72M2DRXY:1:2101:25301:21386 2:N:0:TTACGTGC
CGGACTACTGGGGTATCTAATCCTGTTTGCTCCCCGCACTTTCGTGCCTCAGCGTCAATCGCGGATTCGTGAGATGCCTTCGCAATCGGTGTTCTGTGTGATATCTATGCATTTCACCGCTACACCACACATTCCTCCCACGGCATCCGCATTCAAGCCTGACAGTATCAACGGCAGTTCCGAGGTTGAGCCCCGACATTTCACCGCTGACTTACCAAGCCGCCTACGCACCCTTTAAACCCAATAAATCC
+
FFFFFFFFFFFFFFFFFFFFFFFFFFFFFFFFFFFFFFFFFFFFFFFFFFFFFFFFFFFFFFFFFFFFFFFFFFFFFFFFFFFFFFFFFFFFFFFFFFFFFFFFFFFFFFFFFFFFFFFFFFFFFFFFFFFFFFFFFFFFFFFF:FFFFFF:FFFFFFFFFFFFFFFFFFFFFFFFFFFFFFFFFFFFFFFFFFFFFFFFFFFFFFFFFFFF,FFFFFFFFFFFFFFFFFFFFFFF:FFFFFFFFFFFFFF
@A01403:26:H72M2DRXY:1:2101:12228:21480 2:N:0:TTACGTGC
CGGACTACCAGGGTATCTAATCCTGTTCGCTACCCATGCTTTCGAGCCTCAGCGTCAGTTGCAGACCAGAGAGCCGCCTTCGCCACTGGTGTTCTTCCATATATCTACGCATTCCACCGCTACACATGGAGTTCCACTCTCCTCTTCTGCACTCAAGAATGACAGTTTCCGATGCAGTTCCACGGTTGAGCCGTGGGCTTTCACATCAGACTTATCATTCCGCCTGCGCTCGCTTTACGCCCAATAAATCC
+
FFFFFFFFFFFFFFFFFFFFFFFFFFFFFFFFFFFFFFFFFFFFFFFFFFFFFFFFFFFFFFFFFFFFFFFFFFFFFFFFFFFFFFFFFFFFFFFFFFFFFFFFFFFFFFFFFFFFFFFFFFFFF:FFFFFFFFFFFFFFFFFFF:FFFFFFFFFFFFFFF:FFFFFFFFFFFFFFFFFFFFFFFFFFFFFFF:FFFFFFFFFFFFFFFFFFFFF:FFFF:FFFF:FFFFFF:FFFF:F::FFFFFFFF:F
@A01403:26:H72M2DRXY:1:2101:2953:21574 2:N:0:TTACGTGC
CGGACTACCGGGGTTTCTAATCCTGTTCGCTACCCATGCTTTCGAGCCTCAGCGTCAGTTGCAGACCAGAGAGCCGCCTTCGCCACTGGTGTTCTTCCATATATCTACGCATTCCACCGCTACACATGGAGTTCCACTCTCCTCTTCTGCACTCAAGAATGACAGTTTCCGATGCAGTTCCACGGTTGAGCCGTGGGCTTTCACATCAGACTTATCATTCCGCCTGCGCTCGCTTTACGCCCAATAAATCC
+
FFFFFFFFFFFFF:FFFFFFFFFFFFFFFFFFFFFFFFFFFFFFFFFFFFFFFFFFFFFFFFFFFFFFFFFFFFFFFFFFFFFFFFFFFFF,FFF:FFFFFFFFFFFFFFF:FFFFFFFF:FFFFFFFFFFFFFFFFFFFFFFF,FFFFFFFFFFFFFFFFFFFF,FFFFFFFFFFFF:FFFFFFF:FFFFFFFFFFFFFFFFF,FFFF:FFFFFFFFFFFFFFFFFFFFFFF,FF:FFF,F,FF::FFFF
@A01403:26:H72M2DRXY:1:2101:2944:21590 2:N:0:TTACGTGC
CGGACTACCGGGGTTTCTAATCCTGTTCGCTACCCATGCTTTCGAGCCTCAGCGTCAGTTGCAGACCAGAGAGCCGCCTTCGCCACTGGTGTTCTTCCATATATCTACGCATTCCACCGCTACACATGGAGTTCCACTCTCCTCTTCTGCACTCAAGAATGACAGTTTCCGATGCAGTTCCACGGTTGAGCCGTGGGCTTTCACATCAGACTTATCATTCCGCCTGCGCTCGCTTTACGCCCAATAAATCC
+
FFFFFFFFFFFFFFFFFFFFFFFFFFFFFFFFFFFFFFFFFFFFFFFFFFFFFFFFFFFFFFFFFFFFFFFFFFFFFFFFFFFFFFFFFFFFFFFFFFFFFFFFFFFFFFFFFFFFFFFFFFFFFFFFFFFFFFFFFFF:FFFFFFFFFFFFFFFFFFF:FFFFFFFFFFF:FFFFFFFFFFFFFFFFFFFFFFFFFFFFFFFFFFFFFFF,FFFFF,FFFFFFFFFFFFFFFFFFFFFFFFF,FFFFFFF
@A01403:26:H72M2DRXY:1:2101:11180:21605 2:N:0:TTACGTGC
CGGACTACTGGGGTATCTAATCCTGTTCGCTACCCATGCTTTCGAGCCTCAGCGTCAGTTGCAGACCAGAGAGCCGCCTTCGCCACTGGTGTTCTTCCATATATCTACGCATTCCACCGCTACACATGGAGTTCCACTCTCCTCTTCTGCACTCAAGAATGACAGTTTCCGATGCAGTTCCACGGTTGAGCCGTGGGCTTTCACATCAGACTTATCATTCCGCCTGCGCTCGCTTTACGCCCAATAAATCC
+
FFFFF:FFFFFFF:FFFFFFFFFFFFF:FFFFFFFFFFFFFFFFFFFFFFFFFFFF:FFFFFFFFFFFFFFFFFFFFFFFFFFFFFFFFFFF:FFFFFFFFFFFFFFFFFFFFFFFFFFFFFFFFFFFFFFF:FFFFFFFFFFFF:FFFFFFFFFFFF:FFFFFFF:FFFFFFFFFFFFFFFFFFFFFFFFFF:FFFFFF:FFFFFFFFFFFF:FFFFFFFFFFFFFFFFFFFFFF,FFFFFFFFF:FFF:
@A01403:26:H72M2DRXY:1:2101:22345:21684 2:N:0:TTACGTGC
CGGACTACACGGGTTTCTAATCCTGTTCGCTACCCATGCTTTCGAGCCTCAGCGTCAGTTGCAGACCAGAGAGCCGCCTTCGCCACTGGTGTTCTTCCATATATCTACGCATTCCACCGCTACACATGGAGTTCCACTCTCCTCTTCTGCACTCAAGAATGACAGTTTCCGATGCAGTTCCACGGTTGAGCCGTGGGCTTTCACATCAGACTTATCATTCCGCCTGCGCTCGCTTTACGCCCAATAAATCC
+
FFFFFFFFFFFFFFFFFFFFFFFFFFFFFFFFFFFFFFFFFFFFFFFFFFFFFFFFFFFFFFFFFFFFFFFFFFFFFFFFFFFFFFFFF:FFFFFFFFFFFFFFFFFFFFFFFFFFFFFFFFFFFFFFFFFFFFFFFFFFFFFFFFFFFFFFFFFFFFFFFFFFFFFFFFFFFFFFFFFFFFFFFFFFFFFFFFFFFFFFFFFFFFFFF:F:F:FFFFFFFFFFFFFFFFFFFFFFFFFFFFFFFFFFFFF
@A01403:26:H72M2DRXY:1:2101:16622:21762 2:N:0:TTACGTGC
CGGACTACCGGGGTATCTAATCCTGTTCGCTACCCATGCTTTCGAGCCTCAGCGTCAGTTGCAGACCAGAGAGCCGCCTTCGCCACTGGTGTTCTTCCATATATCTACGCATTCCACCGCTACACATGGAGTTCCACTCTCCTCTTCTGCACTCAAGAATGACAGTTTCCGATGCAGTTCCACGGTTGAGCCGTGGGCTTTCACATCAGACTTATCATTCCGCCTGCGCTCGCTTTACGCCCAATAAATCC
+
FFFFFFFFFFFFFFFFFFFFFFFFFFFFFFFFFFFFFFFFFFFFFFFFFFFFFFFFFFFFFFFFFFFFFFFFFFFFFFFFFFFFFFFFF:FFFFFFFFFFFFFFFFFFFFFFFFFFFFFFFFFFFFFFFFFFFFFFFFFFFFFFFFFFFFFFFFFFFFFFFFFFFFFFFFFFFFFFFFFFFFFFFFFFFFFFFFFFFFF,FFFF,FFFFF:FFFFFFFFF:F:FFFFFF:FFFFFFFFFFFFF:,:F:FFF
@A01403:26:H72M2DRXY:1:2101:5493:21778 2:N:0:TTACGTGC
CGGACTACTGGGGTTTCTAATCCTGTTCGCTACCCATGCTTTCGAGCCTCAGCGTCAGTTGCAGACCAGAGAGCCGCCTTCGCCACTGGTGTTCTTCCATATATCTACGCATTCCACCGCTACACATGGAGTTCCACTCTCCTCTTCTGCACTCAAGAATGACAGTTTCCGATGCAGTTCCACGGTTGAGCCGTGGGCTTTCACATCAGACTTATCATTCCGCCTGCGCTCGCTTTACGCCCAATAAATCC
+
FFFFFFFFFFFFFFFFFFFFFFFFFFFFFFFFFFFFFFFFFFFFFFFFFFFFFFFFFFFFFFFFFFFFFFFFFFFFFFFFFFFFFFFFFFFFFFFFFFFFFFFFFFFFFFFFFFFFFFFFFFFFFFFFFFFFFFFFFFFFFFFFFFFFFFFFFFFFFFFFF:FFFFFFFFFFFFFFFFFFFFFFFFFFFFFFFFFFFFFFFFFFFFFFFFFFFFFFFFFFFFFFFFFFFFFFFFFFFFFFFFFFFFFFFFF
@A01403:26:H72M2DRXY:1:2101:17906:21950 2:N:0:TTACGTGC
CGGACTACAAGGGTTTCTAATCCTGTTCGCTCCCCACGCTTTCGAGCCTCAGCGTCAGTTACAGACCAGAGAGCCGCTTTCGCCACCGGTGTTCCTCCATATATCTACGCATTTCACCGCTACACATGGAATTCCACTCTCCCCTTCTGCACTCAAGTTTGACAGTTTCCAAAGCGAACTATGGTTGAGCCACAGCCTTTAACTTCAGACTTATCAAACCGCCTGCGCTCGCTTTACGCCCAATAAATCCG
+
FFFFFFFFFFFFFFFFFFFFFFFFFFFFFFFFFFFFFFFFFFFFFFFFFFFFFFFFFFFFFFFFFFFFFFFFFFFFFFFFFFFFFFFFFFFFFFFFFFFFFFFFFFFFFFFFFFFFFFFFFFFFFFFFFFFFFFFFF:FFFFFFFFFFFFFFFFFFFFFFFFFFFFFFFF,FFFFFFFFFFFFFFFFFFFFFFFFFFFFFFFFFFFFFFFFFFFFFFFFFFFFFFFFFFFFFFFFFFFFFFFFFFFFF:FF
@A01403:26:H72M2DRXY:1:2101:30400:22013 2:N:0:TTACGTGC
CGGACTACTAGGGTATCTAATCCTGTTCGCTACCCATGCTTTCGAGCCTCAGCGTCAGTTACAGACCAGAGAGCCGCTTTCGCCACCGGTGTTCCTCCATATATCTACGCATTTCACCGCTACACATGGAATTCCACTCTCCCCTTCTGCACTCAAGTTTGACAGTTTCCAAAGCGAACTATGGTTGAGCCACAGCCTTTAACTTCAGACTTATCAAACCGCCTGCGCTCGCTTTACGCCCAATAAATCCG
+
FFFFFFFFFFFFFF:FFFF:FFFFFFFFFFFFFFFFFFFFFFFFFFFFFFFFFFFFFFFFFFFFFFFFFFFFFFFFFFFFFFFFFFFFFFF:FFFFFFFFFFFFFFFFFFFFFFFFFFFFFFFFFFFFFF,:FFFFFFFFFFFF:FFFFFFFFFFFFFFFF:FFFFFFFFFFFFFF:FFF:FFFFFFFFFFFFFFFFFFFFFFFFFFFFFFFFFFF:FFF,FFFF:FFFFFFFFFFFFFFFFFFFFFFFFF
@A01403:26:H72M2DRXY:1:2101:20157:22216 2:N:0:TTACGTGC
CGGATACTAGGGTATCTAATCCTGTTCGCTACCCATGCTTTCGAGCCTCAGCGTCAGTTGCAGACCAGAGAGCCGCCTTCGCCACTGGTGTTCTTCCATATATCTACGCATTCCACCGCTACACATGGAATTCCACTCTCCCCTTCTGCACTCAAGTTTGACAGTTTCCAAAGCGAACTATGGTTGAGCCACAGCCTTTAACTTCAGACTTATCAAACCGCCTGCGCTCGCTTTACGCCCAATAAATCCGG
+
FFFFFFFFFFFFFFFFFFFFFFFFFFFFFFFFFFFFFFFFFFFFFFFFFFFFFFFFFFFFFFFFFFFFFFFFFFFFFFFFFFFFFFFFFFFFFFFFFFFFFFFFFFFFFFFFFFFFFFFFFFFFFFFFFFFFFFFFFFFFFFFFFFFFFFFFFFFFFFFFFFFFFFFFFFFFFFF:FFFFFFFFFFFFFFFFFFFFFFFFFFFFFFFFF:FFFFFFFFFFFFFFFFFFFFFFFFFFFFFFFFFFFFFFFFF
@A01403:26:H72M2DRXY:1:2101:6460:22263 2:N:0:TTACGTGC
CGGACTACACAGGGTTTCTAATCCTGTTCGCTACCCATGCTTTCGAGCCTCAGCGTCAGTTGCAGACCAGAGAGCCGCCTTCGCCACTGGTGTTCTTCCATATATCTACGCATTCCACCGCTACACATGGAGTTCCACTCTCCTCTTCTGCACTCAAGAATGACAGTTTCCGATGCAGTTCCACGGTTGAGCCGTGGGCTTTCACATCAGACTTATCATTCCGCCTGCGCTCGCTTTACGCCCAATAAATC
+
FFFFFFFFFFFFFFFFFFFFFFFFFFFFFFFFFFFFFFFFFFFFFFFFFFFFFFFFFFFFFFFFFFFFFFF:FFFFFFF:FFFFFFFFFFFFFFFFFFFFFFFFFFFFFFFFFFFF:FFFFFFFFFFFFFFFFFFF:,FFFFFFF:FFFFF:FFFFFFFFFF:FFFFFFFFFFFFFFFFFFFFF:FFFFFFFFFFFFFFFFFFFFFFFFFFFFFFFFFFFFFFFFFFFFFFF:FFFFFFFFFFFFFFFFFF
@A01403:26:H72M2DRXY:1:2101:21667:22294 2:N:0:TTACGTGC
CGGACTACCCGGGTTTCTAATCCTGTTCGCTCCCCACGCTTTCGAGCCTCAGCGTCAGTTGCAGACCAGAGAGCCGCTTTCGCCACCGGTGTTCCTCCATATATCTACGCATTTCACCGCTACACATGGAATTCCACTCTCCTCTTCTGCACTCAAGAATGACAGTTTCCGATGCAGTTCCACGGTTGAGCCGTGGGCTTTCACATCAGACTTATCATTCCGCCTGCGCTCGCTTTACGCCCAATAAATCC
+
FFFFFFFFFFFFFFFFFFFFFFFFFF:FFFFFFFFFFFFFFFFFFFFFFFFFFFFFFFFFFFFFFFFFFFFFFFFFFFFFFFFFFFFFFFFFFFFFFFFFFFFFFFFFFFFFFFFFFFFFFFFFFFFFFF,FFFFFF:FFFFFFFFFFFFFFFFFFFFFFFFFFFFFFFFFFFFFFFFFFFFFFFFFFFFFFFFFFFFFFFFFFFFFFFFFFF:FFFFFFFFFFFFFFFFFFFFFFFFFFFFF:FFFFFFF
@A01403:26:H72M2DRXY:1:2101:25473:22373 2:N:0:TTACGTGC
CGGACTACAAGGGTATCTAATCCTGTTCGCTACCCATGCTTTCGAGCCTCAGCGTCAGTTGCAGACCAGAGAGCCGCCTTCGCCACTGGTGTTCTTCCATATATCTACGCATTCCACCGCTACACATGGAGTTCCACTCTCCTCTTCTGCACTCAAGAATGACAGTTTCCGATGCAGTTCCACGGTTGAGCCGTGGGCTTTCACATCAGACTTATCATTCCGCCTGCGCTCGCTTTACGCCCAATAAATCC
+
FFFFFFFFFF:FFF:FFFF:FFFFFFFFFFFF:FF:FF,FFFF,FFF:FFFFFFFFF:FFFFFFFFFFFFFFFFFFFFFFFFF:FFFFFFFFFF:FFF:F:FFFFFF:FFFFFFFFFFFFFFFFFFFFFFFFFFFF,FF:FFFFF:FFF:F,FF,FFFFFFFFFFF:FFFFFFFFFFFFFFF:FFF:FFFFFFFFFFF:FFFFFFFFFFFFFF:F:FFFFFFFFFFFFFFFFFF,F:FFFFFFFFFFFFF:
@A01403:26:H72M2DRXY:1:2101:6488:22404 2:N:0:TTACGTGC
CGGACTACTGGGGTTTCTAATCCTGTTCGCTACCCATGCTTTCGAGCCTCAGCGTCAGTTGCAGACCAGAGAGCCGCCTTCGCCACTGGTGTTCTTCCATATATCTACGCATTCCACCGCTACACATGGAGTTCCACTCTCCTCTTCTGCACTCAAGAATGACAGTTTCCGATGCAGTTCCACGGTTGAGCCGTGGGCTTTCACATCAGACTTATCATTCCGCCTGCGCTCGCTTTACGCCCAATAAATCC
+
FFFFFFFFFFFFFFFFFFFFFFFFFFFFFFFFFFFFFFFFFFFFFFFFFFFFFFFFFFFFFFFFFFFFFFFFFFFFFFFFFFFFFFFFFFFFFFFFFFFFFFFFFFFFFFFFFFFFFFFFFFFFFFFFFFFFFFFFFFFFFFFFFFFFFFFFFFFFF:FFFFFFFFFFFFFFFFFFFFFFFFFFFFFFFFFFFFFFFFFFFFFFFFFFFFFFFFFFFFFF,FFF:FFFFFFFFFFFFFFFFFF:FFFFFFF
@A01403:26:H72M2DRXY:1:2101:6470:22435 2:N:0:TTACGTGC
CGGACTACTGGGGTTTCTAATCCTGTTCGCTACCCATGCTTTCGAGCCTCAGCGTCAGTTGCAGACCAGAGAGCCGCCTTCGCCACTGGTGTTCTTCCATATATCTACGCATTCCACCGCTACACATGGAGTTCCACTCTCCTCTTCTGCACTCAAGAATGACAGTTTCCGATGCAGTTCCACGGTTGAGCCGTGGGCTTTCACATCAGACTTATCATTCCGCCTGCGCTCGCTTTACGCCCAATAAATCC
+
FFFFFFFFFFFFFFFFFFFFFFFFFFFFFFFFFFFFFFFFFFFFFFFFFFFFFFFFFFFFFFFFFFFFFFFFFFFFFFFFFFFFFFFFFFFFFFFFFFFFFFFFFFFFFFFFFFFFFFFFFFFFFFFFFFFFFFFFFFFFFFFFFFFFFFFFFFFFFFFFFFFFFFFFFFFFFFFFFFFFFFFFFFFFFFFFFFFFFFFFFFFFFFFFFFFFFFFFFFFFFFFFFFFFFFF:FFFFFFFFFFFFFFFFF:F
@A01403:26:H72M2DRXY:1:2101:12219:22529 2:N:0:TTACGTGC
CGGACTACAGGGGTATCTAATCCTGTTCGCTACCCATGCTTTCGAGCATCAGCGTCAGTTGCTGACCAGAGAGCCGCATTCGCCACAGGTGTTCTTCCATATATCTACGCATTCCACCGCTACACATGGAGTTCCACTCTCCTCTACAACACTCAAGAATGACAGTTTCAGATGCAGTAACACGGTTAAGCCGTGAGATTTCACAACAGACTTATACGTCCGCCTGCGCTCGCTTTACGCCCAATAAATCC
+
FFFFFFFFFFFFFF,FFFFFFFFFFFF:FFFFFFF:,FFFFFFF,FF,FFFFFFFFFFFFF,,F,FFFF,FFFFFFF,FFFFFFFF,FFFFFFF,FFF,,FFFFFFFFFFFFF:FFFFFFFFFFF:,FFF,FFFFFFFF,FFFFF,F,,FFFFF,FF,F,,,FFFFFFF,,:,FFFF::,F,F,FFFFFFFFF::,F,FFFFFFF,FFFFFFFF:,,,,FFFFFF,FFF,F:FFFF::FFFFFFFFFF:FF
@A01403:26:H72M2DRXY:1:2101:23149:22545 2:N:0:TTACGTGC
CGGACTACTCGGGTATCTAATCCTGTTTGCTCCCCATGCTTTCGTACCTCAGCGTCAGTATTAGGCCAGATGGCTGCCTTCGCCATCGGTATTCCTCCAGATCTCTACGCATTTCACCGCTACACCTGGAATTCTACCATCCTCTCCCATACTCTAGCTTCCCAGTATCGAATGCAATTCCTAAGTTAAGCTCAGGGATTTCACATCCGACTTAAGAAGCCGCATACGCACGCTTTACGCCCAGTAAATCC
+
FFFFFFFFFFFFFFFFFFFFFFFFFFFFFFFFFFFFFFFFFFFFFFFFFFFFFFFFFFFFFF:FFFFFFFFFFFFFFFFFFFFFFFFFFF:FFFFFFFFFFFFFFFFFFFFFFFFFFFFFFFF:FFFFFFFFFFFFFFFFFFFFFFFFFFFFFFFFFFFFFFFFFFFFFFFFFFFFFFFFFFFFFFFF:FFFFFFFFFFFFFFFFFFFFFFFFFFFFFFFFFFFF:FFFFFFFFFFFF:FFFFFFFFFFFF
@A01403:26:H72M2DRXY:1:2101:20754:22592 2:N:0:TTACGTGC
CGGACTACACGGGTTTCTAATCCTGTTCGCTCCCCACGCTTTCGAGCCTCAGCGTCAGTTACAGACCAGAGAGCCGCTTTCGCCACCGGTGTTCCTCCATATATCTACGCATTTCACCGCTACACATGGAATTCCACTCTCCCCTTCTGCACTCAAGTTTGACAGTTTCCAAAGCGAACTATGGTTGAGCCACAGCATTTAACTTCAGACTTATCAAACCGCCTGCGCTCGCTTTACGCCCAATAAATCCG
+
FFFFFFFFFFFFFFFFFFFFFFFFFFFFFFFFFFF:FFFFFFFFFFFFFFFFFFFFFFFFFFFFFFFFF:FFFFFFFFFFFFFFFFFFFFFFFFFFFFFFFFFFFFFFFFFFFFFFFFFFFFFFFFFFFFFFFFFFFFFFF:FFFFFFFFFFFF:FFFFFFFFFFFFFFFFFFFFF:FF,FFFFFFFFFFFFFFFFFFFFFFFFFFFFFFFFFFFFFFFFFFFFFFFFFFFFFFFFFFFFFFFFFFFF:FF
@A01403:26:H72M2DRXY:1:2101:21856:22623 2:N:0:TTACGTGC
CGGACTACACGGGTTTCTAATCCTGTTCGCTACCCATGCTTTCGAGCCTCAGCGTCAGTTGCAGACCAGAGAGCCGCCTTCGCCACTGGTGTTCTTCCATATATCTACGCATTCCACCGCTACACATGGAGTTCCACTCTCCTCTTCTGCACTCAAGAATGACAGTTTCCGATGCAGTTCCACGGTTGAGCCGTGGGCTTTCACATCAGACTTATCATTCCGCCTGCGCTCGCTTTACGCCCAATAAATCC
+
FFFFFFFFFFFFFFFFFFFFFFFFFFFFFFFFFFFFFFFFFFFFFFFFFFFFFF:FFFFFFFFF:FFFFFF:FFFFFFFFFFFFFFFFFFFFFF:FFFFF:FFFFFFFFFFFFFFFFFFFFFFFF,FFFFFFF:FF::FFFFFF,FFFFFFFFFFFFFF:FF::FFFFFFFFFFFFFFFFFFFFFFF,:FFFFFFFFF:FFF:FFFFFFFFFFFFFFFFFFFFFFFFFFF:FFFF:FFFFFF:FFFFFFFF
@A01403:26:H72M2DRXY:1:2101:6650:22654 2:N:0:TTACGTGC
CGGACTACTGGGGTTTCTAATCCTGTTCGCTACCCATGCTTTCGAGCCTCAGCGTCAGTTGCAGACCAGAGAGCCACCTTCGCCACTGGTGTTCTTCCATATATCTACGCATTCCACCGCTACACATGGAGTTCCACTCTCCTCTTCTGCACTCAAGAATGACAGTTTCCGATGCAGTTCCACGGTTGAGCCGTGGGCTTTCACATCAGACTTATCATTCCGCCTGCGCTCGCTTTACGCCCAATAAATCC
+
FFFFFFFFFFFFFFFFFFFFFFF:FFFFFFFF:FFFFFFFFFFFFFFFFFFFFFFFFFFFFFFF:FFFFFFFFFF,FFFFFFFFFFFFFFFFFFFFFFFFFFFFFFFFFFFFFFFFFFFFFF:FFFFFFFF:::FFFFFFFFFFFF:FFFFFFFFFF::FF,FFFFFFF:FFFFFFFFFF::FFFFFF:FFFFFFFF:FFFFFFFFF,FFFFFFFFFFF,FFF:FFFFFFF,FFFFFF:FFFF:FFFFFFF
@A01403:26:H72M2DRXY:1:2101:22932:22795 2:N:0:TTACGTGC
CGGACTACACGGGTTTCTAATCCTGTTCGCTACCCATGCTTTCGAGCCTCAGCGTCAGTTGCAGACCAGAGAGCCGCCTTCGCCACTGGTGTTCTTCCATATATCTACGCATTCCACCGCTACACATGGAGTTCCACTCTCCTCTTCTGCACTCAAGAATGACAGTTTCCGATGCAGTTCCACGGTTGAGCCGTGGGCTTTCACATCAGACTTATCATTCCGCCTGCGCTCGCTTTACGCCCAATAAATCC
+
FFFFFFFFFFFFF:FFFFFFFFFFFFFFFFFFFFFFFFFFFFFFFFFFFFFFFFFFFFFFFFFFFFFFF:FFFFFFFFFFFFFFFFFFFFF:FFFFFFFFFFFFFFFFFFFFFFF:FFFFFFFFFFFFFFFFFFFF:FFFFFFFFFFFFFFFFFFFFFFFF:FFFFFFFFFFFFFFFFFFFFF:FFFFFFFFFFFFFFFFFFFFFFFFF:FFFFFF,FFFFFFFFFFFFFFFFFFFFFFFFFFFFFFFFFF
@A01403:26:H72M2DRXY:1:2101:30373:22811 2:N:0:TTACGTGC
CGGACTACAAGGGTTTCTAATCCTGTTCGCTACCCATGCTTTCGAGCCTCAGCGTCAGTTGCAGACCAGAGAGCCGCCTTCGCCACTGGTGTTCTTCCATATATCTACGCATTCCACCGCTACACATGGAGTTCCACTCTCCTCTTCTGCACTCAAGAATGACAGTTTCCGATGCAGTTCCACGGTTGAGCCGTGGGCTTTCACATCAGACTTATCATTCCGCCTGCGCTCGCTTTACGCCCAATAAATCC
+
FFFFFFFFFFFFFFFFFFFFFFFFFFFFFFFFFFFFFFFFFFFFFFFFFFFFFFFFFFFFFFFFFFFFFFFFFFFFFFFFFFFFFFFFFFFFFF:FFFFFFFFFFFFFFFFFFFFFFFFF:FFFFFFFFFFFFFF,:FFFFFFFFFFFFFFFFFFF:FFFFFFFFFFFFFFFFFFFFFFFFFFFFFFFFFFFFFFFFFFFFFFF:FF:FFFFFFFFFFFFFFFFFFFFFFFFFFFFFFFFFFFFFFFFFFF
@A01403:26:H72M2DRXY:1:2101:10294:22889 2:N:0:TTACGTGC
CGGACTACACGGGTATCTAATCCTGTTCGCTACCCATGCTTTCGAGCCTCAGCGTCAGTTGCAGACCAGAGAGCCGCCTTCGCCACTGGTGTTCTTCCATATATCTACGCATTCCACCGCTACACATGGAGTTCCACTCTCCTCTTCTGCACTCAAGAATGACAGTTTCCGATGCAGTTCCACGGTTAAGCCGTGGGCTTTCACATCAGACTTATCATTCCGCCTGCGCTCGCTTTACGCCCAATAAATCC
+
FFFFFFFFFFFFFFFFFFFFFFFFFFFFFFFFFFFFFFFFFFFFFFFFFFFFFFFFFFFFFFFFFFFFFFFFFFFFFFFFFFFFFFFFFFFFFFFFFFFFFFFFFFF:FFFFFFFFFFFFF:FFFFFFFFFFFFFFFFFFFFFFF:FFFFFFFFFFFFFFFFF:FFFFFFFFFFFFFFFF:F:FFFFFFFFFFFFFFF:FFFFFFFF:FFFFFFFFFFFFFFFFFFFFFFFFF:,F:FFFFFF:FFFFFFF
@A01403:26:H72M2DRXY:1:2101:3694:23015 2:N:0:TTACGTGC
CGGACTACCGGGGTATCTAATCCTGTTCGCTACCCATGCTTTCGAGCCTCAGCGTCAGTTGCAGACCAGAGAGCCGCCTTCGCCACTGGTGTTCTTCCATATATCTACGCATTCCACCGCTACACATGGAGTTCCACTCTCCTCTTCTGCACTCAAGAATGACAGTTTCCGATGCAGTTCCACGGTTGAGCCGTGGGCTTTCACATCAGACTTATCATTCCGCCTGCGCTCGCTTTACGCCCAATAAATCC
+
FFFFFFFFFFFFFFFFFFFFFFFFFFFFFFFFFFFFFFF,FFF:FFFFFFFFFFFFFFFFFFFFFFFFFFFFFFFFFFFFFFFFFFFFFFFFFFF:FFFFFFFFFFFFFFFFFFFFFFFFFFFFFFFFFFFFFFFFFFFFFFFFFFFFFFFFFFFFFFFFF,FFFFFFFFFFFFFFFFFFFFFFFFFFFFFFFFFFFFFFFFFFFFFFFFFFFFFFFFFFFFFFFFFFFFFFFFFFFFFFFFFFFFFFFFF
@A01403:26:H72M2DRXY:1:2101:14977:23109 2:N:0:TTACGTGC
CGGACTACCAGGGTATCTAATCCTGTTCGCTACCCATGCTTTCGAGCCTCAGCGTCAGTTGCAGACCAGAGAGCCGCCTTCGCCACTGGTGTTCTTCCATATATCTACGCATTCCACCGCTACACATGGAGTTCCACTCTCCTCTTCTGCACTCAAGAATGACAGTTTCCGATGCAGTTCCACGGTTAAGCCGTGGGCTTTCACATCAGACTTATCATTCCGCCTGCGCTCGCTTTACGCCCAATAAATCC
+
FFFFFFFFFFFFFFFFFFFFFFFFFFFFFFFFFFFFFFFFFFFFFFFFFFFFFFFFFFFFFFFFFFFFFFFFFFFFFFFFFFFFFFFFFFFF:FFFFFFFFFFFFFFFFFFF:FFFFFFFFFFFFFFFFFFFFFFFFFFFFFFFFFFFFF,FFFFFFFFFFFFFFFFFFFFFFFFFFFFFFFFFFFFFFFFFFFFFFFFFFF:FFFFFFFFFFFFFFFFFFFFFFFFFFFFFFFFFFFFFFFFFFFFFFFF
@A01403:26:H72M2DRXY:1:2101:17626:23594 2:N:0:TTACGTGC
CGGACTACTAGGGTTTCTAATCCTGTTCGCTACCCATGCTTTCGAGCCTCAGCGTCAGTTGCAGACCAGAGAGCCGCCTTCGCCACTGGTGTTCTTCCCTATATCTACGCATTCCACCGCTACACATGGAGTTCCACTCTCCTCTTCTGCACTCAAGAATGACAGTTTCCGATGCAGTTCCACGGTTGAGCCGTGGGCTTTCACATCAGACTTATCATTCCGCCTGCGCTCGCTTTACGCCCAATAAATCC
+
FFFFF:FFFFFFF:FFFFFFFFFFFFFFFFFFFFFFFF:FF:F:FFFF:FF:FFFFFFFFFFFFF,FF:FFFF:FFFFF,F:F:FFFFFF::,,FFFF,FFFF:,:FFFF:FFF:,FFFFFF:,FF:F::F:,:FFFFFFFFFFFF::F,FFF,:FFFFFFFFF:FFF:FFFFF,FFFFFFFFF,:F::F,:,FF,FFFFFFFFFF:F:FF:FFF::FFF,FFFFFFFFFFFFFFF,FFFFFFFFFF:FFF
@A01403:26:H72M2DRXY:1:2101:10845:23625 2:N:0:TTACGTGC
CGGACTACAGGGGTATCTAATCCTGTTCGCTACCCATGCTTTCGAGCCTCAGCGTCAGTTGCAGACCAGAGAGCCGCCTTCGCCACTGGTGTTCTTCCATATATCTACGCATTCCACCGCTACACATGGAGTTCCACTCTCCTCTTCTGCACTCAAGAATGACAGTTTCCGATGCAGTTCCACGGTTGAGCCGTGGGCTTTCACATCAGACTTATCATTCCGCCTGCGCTCGCTTTACGCCCAATAAATCC
+
FFFFFFFFFFFFFFFFFFFFFFFFFFFFFFFFFFFFFFFFFFFFFFFFFFFFFFFFFFFFFFFFFFFFFFFFFFFFFFFFFFFFFFFFF:FFFFFFFFFFFFFFFFFFFFF,FFFFFFFFFFFFFFFFFFFFFFFFFFFFFFFFFFFFFFFFFFFFFFFFF,FFFFFF:FFFFFFFFFFFFFFFFFFFFFFFFFFFFFFF:FFF:FFFFFFF,FFFFFF:FFFFFFFFFFF:FFFFFFFFFFFFFFF,FFF
@A01403:26:H72M2DRXY:1:2101:7654:23672 2:N:0:TTACGTGC
CGGACTACTCGGGTATCTAATCCTGTTCGCTCCCCACGCTTTCGAGCCTCAGCGTCAGTTACAGACCAGAGAGCCGCTTTCGCCACCGGTGTTCCTCCATATATCTACGCATTTCACCGCTACACATGGAATTCCACTCTCCCCTTCTGCACTCAAGTTTGACAGTTTCCAAAGCGAACTATGGTTGAGCCACAGCCTTTAACTTCAGACTTATCAAACCGCCTGCGCTCGCTTTACGCCCAATAAATCCG
+
FFFFFFFFFFFFFFFFFFFFFFFFFFFFFFFFFFFFFFFFFFFFFFFFFFFFFFFFFFFFFFFFFFF,FFFFFFFFFFFFFFFFFFFFFFFFFFFFFFFFFFFFFFFFFFFF:FFFFFFFFFFFF:FFFFFFFFFFFFFFFFFFFFFFFFFFFFFFFFFFF,FFFFFFFFFFFFFFFFFFFFFFFFFFFFFFFFFFFFFFFFFFF,FF:FFFFFFFFFFFFFFFFFFFFFFF:FFFFFFFFF:F:F,FFFF
@A01403:26:H72M2DRXY:1:2101:22345:23688 2:N:0:TTACGTGC
CGGACTACAAGGGTTTCTAATCCTGTTCGCTACCCATGCTTTCGAGCCTCAGCGTCAGTTGCAGACCAGAGAGCCGCCTTCGCCACTGGTGTTCTTCCATATATCTACGCATTCCACCGCTACACATGGAGTTCCACTCTCCTCTTCTGCACTCAAGAATGACAGTTTCCGATGCAGTTCCACGGTTGAGCCGTGGGCTTTCACATCAGACTTATCAGTCCGCCTGCGCTCGCTTTACGCCCAATAAATCC
+
FFFFFFFFFFFFFFFFFFF:FFFFFFFFFF:FFF:FFFFFFFFFFFFFFFFFFFFFFFFFFFFFFFF,F:FFFFFFF:,FFFFFFF:FF,FF:FF,FFFFFFFFFFFFFFFFFFF:FFFF,F::F,FFFFF:FFFFFFFFFFFF:FFFFFFFFFFFFFF:FF:,FF:FFFFFFFFFFFFFFF::FF,FFF:FFFF:FF:FFFFFFFFFFFFFFF:FF,FFFFFFFFFFFFFFFF:F::FF:F,F::FFFF,
@A01403:26:H72M2DRXY:1:2101:12319:23703 2:N:0:TTACGTGC
CGGACTACTGGGGTATCTAATCCTGTTCGCTACCCATGCTTTCGAGCCTCAGCGTCAGTTGCAGACCAGAGAGCCGCCTTCGCCACTGGTGTTCTTCCATATATCTACGCATTCCACCGCTACACATGGAGTTCCACTCTCCTCTTCTGCACTCAAGAATGACAGTTTCCGATGCAGTTCCACGGTTGAGCCGTGGGCTTTCACATCAGACTTATCATTCCGCCTGCGCTCGCTTTACGCCCAATAAATCC
+
FFFFFFFFFFFFFFFFFFFFFFFFFFFFFFFFFFFFFFFFFFFFFFFFFFFFFFFFFFFFFFFFFFFFFFFFFFFFFFFFFFFFFFFFFFFFFFFFFFFFFFFFFFFFFFFFFFFFFFFFFFFFFFFFFFFFFF:FFFFFFFFFFFFFFFFFFFFFFF,FF,FFFFFFFFFFFFFFFFFFFFFFFFFFFFFFFFFFFFFFFFFFFFFF:FFFFFFFFFFFFFFFFFFFFFFFFFFFFFFFFFFFFFFFFFF
@A01403:26:H72M2DRXY:1:2101:21965:23876 2:N:0:TTACGTGC
CGGACTACCAGGGTTTCTAATCCTGTTCGCTCCCCACGCTTTCGAGCCTCAGCGTCAGTTACAGACCAGAGAGCCGCTTTCGCCACCGGTGTTCCTCCATATATCTACGCATTTCACCGCTACACATGGAATTCCACTCTCCCCTTCTGCACTCAAGTTTGACAGTTTCCAAAGCGAACTATGGTTGAGCCACAGCCTTTAACTTCAGACTTATCAAACCGCCTGCGCTCGCTTTACGCCCAATAAATCCG
+
FFFFFFFFFFFFFFFFFFFFFFFFFFFFFFFFFFF,FFFFFFFFFFFFFFFFFFFFFFFFFFFFFFFFFFFFFFFFFFFFFFFFFFFFFFFFFFFFFFFFF:FFFFFFFFFFFFFFFFFFFFFFFFFFFFFFFFFFF:FFFFFFFFFFFFFFFFFFFFFFF:FFFFFFFFFFFFFFFFFFFFFFFFFFFFFFFFFFFFFFFFFFFFFFFFFFFFFFF:FFFFFFFFFFFF:FFFFFFFFFFFFF::FFFFF
@A01403:26:H72M2DRXY:1:2101:6623:23985 2:N:0:TTACGTGC
CGGACTACTGGGGTATCTAATCCTGTTCGCTACCCATGCTTTCGAGCCTCAGCGTCAGTTGCAGACCAGAGAGCCGCCTTCGCCACTGGTGTTCTTCCATATATCTACGCATTCCACCGCTACACATGGAGTTCCACTCTCCTCTTCTGCACTCAAGAATGACAGTTTCCGATGCAGTTCCACGGTTAAGCCGTGGGCTTTCACATCAGACTTATCATTCCGCCTGCGCTCGCTTTACGCCCAATAAATCC
+
FFFFFFFFFFFFFFFFFFFFFFFFFFFFFFFFFFFFFFFFFFFFFFFFFFFFFFFFFFFFFFFFFFFFFFFFFFFFFFFFFFFFFFFFFFFFFFFFFFFFFFFFFFFFFFFFFFFFFFFFFFFFFFFFFFFFFFFFFFFFFFFFFFFFFFFFFFFFFFFFF:FF:FFFFFFFFFFFFFFFFFFFFFFFFFFFFFFFFFFFFFFFFFFFFFFFFFFFFF:FFFFFFFFFFFFFFFFFFFFFFFFFFFFFFFF
@A01403:26:H72M2DRXY:1:2101:14660:24001 2:N:0:TTACGTGC
CGGACTACCGGGGTATCTAATCCTGTTCGCTACCCATGCTTTCGAGCCTCAGCGTCAGTTGCAGACCAGAGAGCCGCCTTCGCCACTGGTGGTCTTCCATATATCTACGCATTCCACCGCTACACATGGAGTTCCACTCTCCTCTTCTGCACTCAAGAATGACAGTTTCCGATGCAGTTCCACGGTTAAGCCGTGGGCTTTCACATCAGACTTATCATTCCGCCTGCGCTCGCTTTACGCCCAATAAATCC
+
FFFFFFFFFFFFFFFFFFFFFFFFFFFFFFFFFFFFFFFF:FFFFFFFFFFFF:FFFFFFFFFFFFFFFFFFFFFFFF,FFFFFFFFFF:F,F:F,:FFFFFFFFFFFFFF::FFFFFFF:FFFFFFFFFFFFFFFFFFFFFFF:FF::FFFFFFFFFFFFFF:FFF:FFFFF:FF:F,FF:F:FF:FFFFFF:FFFFFF:FFFFFF,FFFFF,FF:FFFFFFF:FF,:FFFFF,,,,FFFFFF,FFF,,F
@A01403:26:H72M2DRXY:1:2101:8865:24017 2:N:0:TTACGTGC
CGGACTACTAGGGTTTCTAATCCTGTTCGCTCCCCACGCTTTCGAGCCTCAGCGTCAGTTACAGACCAGAGAGCCGCCTTCGCCACTGGTGTTCTTCCATATATCTACGCATTCCACCGCTACACATGGAGTTCCACTCTCCTCTTCTGCACTCAAGAATGACAGTTTCCGATGCAGTTCCACGGTTAAGCCGTGGGCTTTCACATCAGACTTATCATTCCGCCTGCGCTCGCTTTACGCCCAATAAATCC
+
FFFFFFFFFFFFFFFFFFFFFFFFFFFFFFFFFFFFFFFFFFFFFFFFFFFFFFFFFFFFFFFFFFFFFFFFFFFFFFFFFFFFFFFFFFFFFFFFFFFFFFFFFFFFFFFFFFFFFFFFFFFFFFFFFFFFFFFFFFFFFFFFFFFFFFFFFFFFFF:FFFFFFFFFFFFFFFFFF:FFFFFFFFFFFFFFFFFFFFFFFFFFFFFFFFFFFFFFFFFFFFFFFFFFFFFFFFFF,FFFFFFFFFF,FFF
@A01403:26:H72M2DRXY:1:2101:19235:24064 2:N:0:TTACGTGC
CGGACTACAGGGGTATCTAATCCTGTTCGCTACCCATGCTTTCGAGCCTCAGCGTCAGTTGCAGACCAGAGAGCCGCCTTCGCCACTGGTGTTCTTCCATATATCTACGCATTCCACCGCTACACATGGAGTTCCACTCTCCTCTTCTGCACTCAAGAATGACAGTTTCCGATGCAGTTCCACGGTTGAGCCGTGGGCTTTCACATCAGACTTATCATTCCGCCTGCGCTCGCTTTACGCCCAATAAATCC
+
FFFFFFFFFFFFFFFFFFFFFFFFFFFFFFFFFFFFFFFFFFFFFFFFFFFFFFF:FFFFFFFFFFFFFFFFFFFFFFF:FFFFFFFFFFFFFFFFFFFFFFF:FFFFFFFFFFFFFFFFFFF,FFFFFFFFFFF:FFFFFFFFFFFFFFFFFFFFFF:FF:FFFFFFF,F:FFFFFFFFFFFFFFFFFFFFFFFFFFFFFFFF::FFFFF:FFFFFFFFF::F:FFFFFFFFF:FFFF:FFFF,F:FFFF
@A01403:26:H72M2DRXY:1:2101:19407:24142 2:N:0:TTACGTGC
CGGACTACAGGGGTATCTAATCCTGTTCGCTACCCATGCTTTCGAGCCTCAGCGTCAGTTGCAGACCAGAGAGCCGCCTTCGCCACTGGTGTTCTTCCATATATCTACGCATTCCACCGCTACACATGGAGTTCCACTCTCCTCTTCTGCACTCAAGAATGACAGTTTCCGATGCAGTTCCACGGTTGAGCCGTGGGCTTTCACATCAGACTTATCATTCCGCCTGCGCTCGCTTTACGCCCAATAAATCC
+
::FFFFFFFFFFFFFFFFFFFFFF,FFFFF,FFF,F,FFF,,:FFFFFFFFFFF:F:FF:,F:FFFF:FFFFFFFFFF::FFF::,:FFFF:FF:FFFFFF:FF:FFF:FF:FF,FF:F:F,FFFFFFFFFFF:FFFF,:FF,:FF,,F:,FFFFFFFFFFFFF:FF:FF:FFF,F,FFFF,FFFF:,FFFFFFFFFFFFF,:FFFFFF:F:FF,,:,:FFF:::FFF::FFFFFF::FFFF:F:FFFF:F
@A01403:26:H72M2DRXY:1:2101:24460:24314 2:N:0:TTACGTGC
CGGACTACCCGGGTATCTAATCCTGTTCGCTACCCATGCTTTCGAGCCTCAGCGTCAGTTGCAGACCAGAGAGCCGCTTTCGCCACCGGTGTTCCTCCATATATCTACGCATTTCACCGCTACACATGGAGTTCCACTCTCCTCTTCTGCACTCAAGAATGACAGTTTCCGATGCAGTTCCACGGTTGAGCCGTGGGCTTTCACATCAGACTTATCATTCCGCCTGCGCTCGCTTTACGCCCAATAAATCC
+
FFFFFFFFFFFFFFFFFFFFFFFFFFFFFFFFFFFFFFFFFFFFFFFFFFFFFFFFFFFFFFFFFFFFFFFFFFFFFFFFFFFFFFFFFFFFFFFFFFFFFFFFFFF:FFFFFFFFFFFFFFFFFFFFFFFFFFFFFFFFFFFFFFFFFFFFFFFFFFFFFFFFFFFFFFFFFFFFFFFFFFFFFFFFFFFFFFFFFFFFFFFFFFFFFFF:FFFFFFFFFFFFFFFFFFFFFFFFFFFFFFFFFFFF:FF
@A01403:26:H72M2DRXY:1:2101:20763:24361 2:N:0:TTACGTGC
CGGACTACTCGGGTTTCTAATCCTGTTCGCTACCCATGCTTTCGAGCCTCAGCGTCAGTTGCAGACCAGAGAGCCGCCTTCGCCACTGGTGTTCTTCCATATATCTACGCATTCCACCGCTACACATGGAGTTCCACTCTCCTCTTCTGCACTCAAGAATGACAGTTTCCGATGCAGTTCCACGGTTAAGCCGTGGGCTTTCACATCAGACTTATCATTCCGCCTGCGCTCGCTTTACGCCCAATAAATCC
+
FFFFFFFFFFFFFFFFFFFFFFFFFFFFFFFFFFFFFFFFFFFFFFFFFFFFFFFFFFFFFFFFFFFFFFFFFFFFFFFFFFFFFFFFFFFFFFFFFFFFFFFFFFFFFFFFFF:FFFFFFFFFFFFF:FFFFFFFFFFFFFFFFFFFFFFFFFFFF:FFF:FFFFFFFFFFFFFFFFFFFFFFFFFFFFFFFFFFFFFFFFFFFFFFFFFFFFFFFFFFF:FFFFFFFFFFFFFFFFFFFF:FFFFFFFF
@A01403:26:H72M2DRXY:1:2101:17644:24408 2:N:0:TTACGTGC
CGGACTACTAGGGTTTCTAATCCTGTTCGCTACCCATGCTTTCGAGCCTCAGCGTCAGTTGCAGACCAGAGAGCCGCCTTCGCCACTGGTGTTCTTCCATATATCTACGCATTCCACCGCTACACATGGAGTTCCACTCTCCTCTTCTGCACTCAAGAATGACAGTTTCCGATGCAGTTCCACGGTTGAGCCGTGGGCTTTCACATCAGACTTATCATTCCGCCTGCGCTCGCTTTACGCCCAATAATTCC
+
FFFFFFFFFFFFF:FFFF:FFFFFF:FFFFFFFFFFFFFFFFFFFFFFFFFFFFFF:FFFFFFFFFFFFFF:FFFFFFFFFFFFFFFFFFFFFFFFFFFFFFFFFFFFFF,FFFFFFFFFFFFFFFFFFFFFFFFF:F,FFFFFFFFFFFFFFF:,F:FFFFFFFFFFF:FFFFFF:FFFF:FFFFF:FFF:FFFFFFFF,FFFFF:FFFFFFFFFFFFF,FFFFFFFFFFFFF:FF:FFFFF,F,F,FFF
@A01403:26:H72M2DRXY:1:2101:20455:24455 2:N:0:TTACGTGC
CGGACTACTCGGGTTTCTAATCCTGTTCGCTACCCATGCTTTCGAGCCTCAGCGTCAGTTGCAGACCAGAGAGCCGCCTTCGCCACTGGTGTTCTTCCATATATCTACGCATTCCACCGCTACACATGGAGTTCCACTCTCCTCTTCTGCACTCAAGAATGACAGTTTCCGATGCAGTTCCACGGTTAAGCCGTGGGCTTTCACATCAGACTTATCATTCCGCCTGCGCTCGCTTTACGCCCAATAAATCC
+
FFFFF:FFFFFFFFFFFFFFFFFFFFFFFFFFFFFFFFF:FFFFFFFFFFF:FFFFFFFFFFFFFFFFFFFFFFFFFFFFFFFFFFFFFFFFFFFFFFFFFFFFFFFFFFFFFFFFFFFFFFFFFFFFFFFFFFFFFFFFFFFFFFFFFFFFFFFFFF:FFFFFFFFFFFFFFFF:FFFFFFFFFFFFFFFFFFFFFFFFFFFFFFFFFFF,FFFFF:FFFFFFFFFFFFFFFFFFFFFFFFFFFFFFFFF
@A01403:26:H72M2DRXY:1:2101:2329:24533 2:N:0:TTACGTGC
CGGACTACTAGGGTTTCTAATCCTGTTCGCTACCCATGCTTTCGAGCCTCAGCGTCAGTTGCAGACCAGAGAGCCGCCTTCGCCACTGGTGTTCTTCCATATATCTACGCATTTCACCGCTACACATGGAATTCCACTCTCCCCTTCTGCACTCAAGTTTGACAGTTTCCGATGCAGTTCCACGGTTGAGCCGTGGGCTTTCACATCAGACTTATCATTCCGCCTGCGCTCGCTTTACGCCCAATAAATCC
+
FFFFFFFFFFFFFFFFFFFFFFFFFFFFFFFFFFFFFFFFFFFFFFFFFFFFFFFFFFFFFFFFFFFFFFFFFFFFFFFFFFFFFFFFFFFFFFFFFF:FFFFFFFFFFFFFFFFFFFFFFFFFFFFFFFFFFFFFFFFFFFFFFFFFFFFFFFF:FFFFFFFFFFFFFFFFFFFFFFFFFFFFFFFFFFFF:FFFFFF:FFFFFFF:FFFF,F:FFFFFFFFFFFFFFFFFFFFFFFFFFF:F:FFFFFF
@A01403:26:H72M2DRXY:1:2101:1154:24846 2:N:0:TTACGTGC
CGGACTACTCGGGTTTCTAATCCTGTTCGCTCCCCACGCTTTCGAGCCTCAGCGTCAGTTACAGACCAGAGAGCCGCTTTCGCCACCGGTGTTCCTCCATATATCTACGCATTTCACCGCTACACATGGAATTCCACTCTCCCCTTCTGCACTCAAGTTTGACAGTTTCCAAAGCGAACTATGGTTGAGCCACAGCCTTTAACTTCAGACTTATCAAACCGCCTGCGCTCGCTTTACGCCCAATAAATCCG
+
FFFFFFFFFFFFFFFFFFFFFFFFFFFFFFFFFFFFFFFFFFFFFFFFFFFFFFFFFFFFFFFFFFF:FFFFFFFFFFFFFFFFFFFFFFFFFFFFFFFFF:FFFFFFFFFFFFFFFFFFFFFFF:FFFFFFFFFFFFFFFFFF,FFFFFFFFFFFFFFFFFFFF:FFFFFFFFFFFFFFFFFFFFFFFFFFFFF:FFFFFFFF::FFFFFFFFFFFFFFFFFFF,FFFF:F:FFFFFFFFF,F:FF:FFF
@A01403:26:H72M2DRXY:1:2101:6831:24940 2:N:0:TTACGTGC
CGGACTACAGGGGTTTCTAATCCTGTTCGCTACCCATGCTTTCGAGCCTCAGCGTCAGTTGCAGACCAGAGAGCCGCCTTCGCCACTGGTGTTCTTCCATATATCTACGCATTCCACCGCTACACATGGAGTTCCACTCTCCTCTTCTGCACTCAAGAATGACAGTTTCCGATGCAGTTCCACGGTTGAGCCGTGGGCTTTCACATCAGACTTATCATTCCGCCTGCGCTCGCTTTACGCCCAATAAATCC
+
::FFFFFFFFFFFFFFFFFFFFF:,FFFFF:FFFFFFFFFFF:FFFFFFFFFFFFF:FFFFFFFFFFFFFFFFFFFFF:FFFFFFFFFFFFFFFFFFFFFFFF:FFF,FFF,FFFFFFFFFF:FFFFFFFFFFFFFFFFFFFFF:FF:F:FFFFFF:FF:F,FFFFFF:FFFFFFF,FFFFFF:F,FFFFFF::FFFFFFFFFFFF,FFFF:FFFF,,FF:FFF,:,FFFF:F:FFF:FFFFFFFFFFF,F
@A01403:26:H72M2DRXY:1:2101:12029:25050 2:N:0:TTACGTGC
CGGACTACAGGGGTATCTAATCCTGTTCGCTACCCATGCTTTCGAGCCTCAGCGTCAGTTGCAGACCAGAGAGCCGCCTTCGCCACTGGTGTTCTTCCATATATCTACGCATTCCACCGCTACACATGGAGTTCCACTCTCCTCTTCTGCACTCAAGAATGACAGTTTCCGATGCAGTTCCACGGTTGAGCCGTGGGCTTTCACATCAGACTTATCATTCCGCCTGCGCTCGCTTTACGCCCAATAAATCC
+
FFFFFFFFFFFFFFFFFFFFFFFFFFFFFFFFFFFFFFFFFFFFFFFFFFFFFFFFFFFFFFFFFFFFFFFFFFFFFFFFFFFFFFFFFFFFFFFFFFFFFFFFFFFFFFFFFFFFFFFFFFFFFFFFFFFFFFFFFFFFFFFFFFFFFFFFFFFFFFFFFFFFFFFFFFFFFFFFFFFFFFFFFFFFFFFFFFFFFFFFFFFF:FFFFFF:FFFFFFFFFFFFFFFFFFFFFFFFFFFFFFFFFFFFFFF
@A01403:26:H72M2DRXY:1:2101:26964:25113 2:N:0:TTACGTGC
CGGACTACTGGGGTATCTAATCCTGTTCGCTCCCCACGCTTTCGAGCCTCAGCGTCAGTTACAGACCAGAGAGCCGCTTTCGCCACCGGTGTTCCTCCATATATCTACGCATTTCACCGCTACACATGGAATTCCACTCTCCCCTTCTGCACTCAAGTTTGACAGTTTCCAAAGCGACCTATGGTTGAGCCACAGCCTTTAACTTCAGACTTATCAAACCGCCTGCGCTCGCTTTACGCCCAATAAATCCG
+
FFFFFF:FFFFFFFFFFFFFFFFFFF:FFFFFFFFFFFFFFFFFFFFFFFFFFFFFFFFFFFFFFFFFFFFFFFFFFFFFFFFFFF:FFFFFFFFFFFFFFF,FFF,FFFF,,FFFFFFFFFFFFFFFFF:FFFFFFFFFFFFFFF:FFFFFFFFFFFFFFFFFFFFFFFFFFFFFF,FFFFFFFFFFFFFFFFFFF:FFFFFFFF,FFFFFF:FFFFFFFFF:FFFFFFFFFFFFFFFFFFFFFFFFFFF
@A01403:26:H72M2DRXY:1:2101:1063:25191 2:N:0:TTACGTGC
CGGACTACTAGGGTTTCTAATCCTGTTCGCTACCCATGCTTTCGAGCCTCAGCGTCAGTTGCAGACCAGAGAGCCGCCTTCGCCACTGGTGTTCTTCCATATATCTACGCATTCCACCGCTACACATGGAGTTCCACTCTCCTCTTCTGCACTCAAGAATGACAGTTTCCGATGCAGTTCCACGGTTGAGCCGTGGGCTTTCACATCAGACTTATCATTCCGCCTGCGCTCGCTTTACGCCCAATAAATCC
+
FFFFFFFFFFFFFF:FFFFFFFFFFFFFFFFFFFFFFFFFFFFFFFFFFFFFFFFFFFFFFFFFFFFFFFFFFFFFFFFFFFFFFFFFFFF:FFFFFFFFFFFFFFFFFFFFFFFFFFFFFFF:FFFFFFFFF:F:FF:FFFFFFFFFFFFFFFFFFFFFFFF,FFFFFFFFFFFFFFFFFFFFFFFFFFF:FFFFFFFFFFFFFFFFFF:FFFFFF:FFFFFFFFF:FFFFFFFFFFFFFF,FFFFFFFF
@A01403:26:H72M2DRXY:1:2101:22661:25207 2:N:0:TTACGTGC
CGGACTACCGGGGTTTCTAATCCTGTTCGCTACCCATGCTTTCGAGCCTCAGCGTCAGTTGCAGACCAGAGAGCCGCCTTCGCCACTGGTGTTCTTCCATATATCTACGCATTCCACCGCTACACATGGAGTTCCACTCTCCTCTTCTGCACTCAAGAATGACAGTTTCCGATGCAGTTCCACGGTTGAGCCGTGGGCTTTCACATCAGACTTATCATTCCGCCTGCGCTCGCTTTACGCCCAATAAATCC
+
FFFFFF:FFFFFFFF:FFFFFFFFF:FFFFFFFFFFFFFFFFFFFFFFFFFFFFFFFFFFFFFFFFFFFFFFFFFFFFFFFFFFFF:FFFF:FFFFFFFFFFFFFFFFFFFFFFFFFFFFFFFFFFF:F:FFFFFFFFFFFFFFFFFFFFFFFFFFF:FFF:FFFFFFFF::FFFFFFFFFFFFFFFFFFFFFFFFFFFFFFFFFFFFFFFFFF:FFFFFFFFFFFFFFFFFFFFFFFFFFFFFFFFF:FF
@A01403:26:H72M2DRXY:1:2101:9787:25457 2:N:0:TTACGTGC
CGGACTACACGGGTATCTAATCCTGTTCGCTCCCCACGCTTTCGAGCCTCAGCGTCAGTTACAGACCAGAGAGCCGCCTTCGCCACTGGTGTTCTTCCATATATCTACGCATTCCACCGCTACACATGGAGTTCCACTCTCCTCTTCTGCACTCAAGAATGACAGTTTCCGATGCAGTTCCACGGTTGAGCCGTGGGCTTTCACATCAGACTTATCATTCCGCCTGCGCTCGCTTTACGCCCAATAAATCC
+
FFFFFFFFFFFFFFFFFF:FFFFFFFFFFFFFFFFFFFFFFFFFFFFFFFFFFFFFFFFFFFFFFFFFFFFFFFFFFFFFFFFFFFFFFFFFFF:FFFFFFFFFFFFFFFFFFFFFFFFFFFFFFFFFFFFFFFFFFFFFFFFFFFFFFFFFFF:FFFFFFFFFFFFFFFFFFFFFFFFFFFFFFFFFFFF:FFFFFFF,FFFFFFF:FFFF,FFFFFFFFFFFFFFFFFFFF::FFF:FFFF:F:FFFFF
@A01403:26:H72M2DRXY:1:2101:3694:25645 2:N:0:TTACGTGC
CGGACTACTGGGGTATCTAATCCTGTTCGCTACCCATGCTTTCGAGCCTCAGCGTCAGTTGCAGACCAGAGAGCCGCCTTCGCCACTGGTGTTCTTCCATATATCTACGCATTCCACCGCTACACATGGAGTTCCACTCTCCTCTTCTGCACTCAAGAATGACAGTTTCCGATGCAGTTCCACGGTTGAGCCGTGGGCTTTCACATCAGACTTATCATTCCGCCTGCGCTCGCTTTACGCCCAATAAATCC
+
FFFFFFFFFFFFFFFFFFFFFFFFFFFFFFFFFFFFFFFFFFFFFFFFFFFFFFFFFFFFFFFFFFFFFFFFFFFFFFFFFFFFFFFFFFFFFFFFFFFFFFFFFFFFFFFFFFF:FFFFFFFFFFFFFFFFFFFFFFFFFFFFFFFFFFFFFFFFFFFFFF:FFFFFFFFFFFFFFFFFFFFFFFFFFFFFFFFFFFFF:FFFFFFFFFF:FFFFFFFFFFFFFFFFFFFFFFFFFFFFFFFFFFFFFF:
@A01403:26:H72M2DRXY:1:2101:24361:25645 2:N:0:TTACGTGC
CGGACTACTCGGGTTTCTAATCCTGTTCGCTCCCCACGCTTTCGAGCCTCAGCGTCAGTTACAGACCAGAGAGCCGCTTTCGCCACCGGTGTTCCTCCATATATCTACGCATTTCACCGCTACACATGGAATTCCACTCTCCCCTTCTGCACTCAAGTTTGACAGTTTCCAAAGCGAACTATGGTTGAGCCACAGCCTTTAACTTCAGACTTATCAAACCGCCTGCGCTCGCTTTACGCCCAATAAATCCG
+
FFFFFFFFFFFFFFFFFFFFFFFFFFFFFFFFFFFFFFFFFFFFFFFFFF:FFFFFFFFFFFFFFFFFFFFFFFFFFF:FFFFFFFFFFFFF,FFFFFFFFFFFFFFFFF:FFFFFFFFFFFF,FFFFFFFFFFFFFFFFFFFF,FFFFFFFFFFFFFFFFFFFFFFFFFFFFFFFFFFFFFF:FFFFFFFFFFFFFFFFFFFFFFFFF:FFF,FFFFFFFFF:FFFFFFFFFFFFFFFFFFFFFFFFFFF
@A01403:26:H72M2DRXY:1:2101:13838:25801 2:N:0:TTACGTGC
CGGACTACCCGGGTTTCTAATCCTGTTCGCTACCCATGCTTTCGAGCCTCAGCGTCAGTTGCAGACCAGAGAGCCGCCTTCGCCACTGGTGTTCTTCCATATATCTACGCATTCCACCGCTACACATGGAGTTCCACTCTCCTCTTCTGCACTCAAGAATGACAGTTTCCGATGCAGTTCCACGGTTGAGCCGTGGGCTTTCACATCAGACTTATCATTCCGCCTGCGCTCGCTTTACGCCCAATAAATCC
+
FFF,FFFFF:FFFFFFFFFFFFFFFFFFFFFFFFFFFFFFFFFFFFFFFFF:FFFFFFFFFFFFFFFF:FFFFFFFFFFFFFFFFFFFFFFFFFFFFFFFFFFFFFFFFFFFFFFFFFFFFFFFFFFFFFFFFFFFFFFFFFFFFFFFFFFFFFFFFFFFF,FFFFFFFFFFF:FFFFFFFFFFFFFFFFFFFFFFFFFFFFFFFFFFFFF:FFFFFFFFFFFFFFFFFFFFFFFFFFFFFFFFFF:,FFF
@A01403:26:H72M2DRXY:1:2101:28953:25958 2:N:0:TTACGTGC
CGGACTACTAGGGTATCTAATCCTGTTCGCTACCCATGCTTTCGAGCCTCAGCGTCAGTTGCAGACCAGAGAGCCGCCTTCGCCACTGGTGTTCTTCCATATATCTACGCATTCCACCGCTACACATGGAGTTCCACTCTCCTCTTCTGCACTCAAGAATGACAGTTTCCGATGCAGTTCCACGGTTGAGCCGTGGGCTTTCACATCAGACTTATCATTCCGCCTGCGCTCGCTTTACGCCCAATAAATCC
+
FFFFFFFFFFFFFFFFFFFFFFFFFFFFFFFFFFFFFFFFFFFFFFFFFFFFFFFFFFFFFFFFFFFFFFFFFFFFFFFFFFFFFFFFFFFFFFF:FFFFFFFFFFFFFFFFFFFFFFFFFFF:FFFFFFFFFFFFFFFFFFFFFFFFFFFFFFFFFFFFFFFFFFFFFFFFFFFFFFF,FFFFFFF:FFFFFFFFFFFFFF:FFFFFFFFFFFFFFFFFFFFFFFFFFFFFFFFFFFFFFFFFFFFFFFF
@A01403:26:H72M2DRXY:1:2101:29026:25958 2:N:0:TTACGTGC
CGGACTACTAGGGTATCTAATCCTGTTCGCTACCCATGCTTTCGAGCCTCAGCGTCAGTTGCAGACCAGAGAGCCGCCTTCGCCACTGGTGTTCTTCCATATATCTACGCATTCCACCGCTACACATGGAGTTCCACTCTCCTCTTCTGCACTCAAGAATGACAGTTTCCGATGCAGTTCCACGGTTGAGCCGTGGGCTTTCACATCAGACTTATCATTCCGCCTGCGCTCGCTTTACGCCCAATAAATCC
+
FFFFFFFFFFFFFFFFFFF:FFFFFFFFFFFFFFFFFFFFFFFFFFFFFFFFFFFFFFFFFFFFFFFFFFFFFFFFF:FFFFFFFFFFF:FFF:FFFFFFFF:FFFFFFFFFFFFFFFFFFFFFFFFFFFFFFFF,FFFFFFFFFF:FFFFF:FFFFF:FF:FFFFFFFFFFFFFFFFFFFFFFFFFFFFFFF:FFFFFFFFFFFFFFF:FFFF:FFF:FFFFFFFFFFF:FFFFFF:FFFFF:FFF,FFF
@A01403:26:H72M2DRXY:1:2101:28944:25974 2:N:0:TTACGTGC
CGGACTACTAGGGTATCTAATCCTGTTCGCTACCCATGCTTTCGAGCCTCAGCGTCAGTTGCAGACCAGAGAGCCGCCTTCGCCACTGGTGTTCTTCCATATATCTACGCATTCCACCGCTACACATGGAGTTCCACTCTCCTCTTCTGCACTCAAGAATGACAGTTTCCGATGCAGTTCCACGGTTGAGCCGTGGGCTTTCACATCAGACTTATCATTCCGCCTGCGCTCGCTTTACGCCCAATAAATCC
+
FFFF:FFFFFFFF:FFFFFFFFFFFFF:FFFFF:FFFFFFFFFFFFFFFF:FFFFFFFFFFFFFFFFFF:F:FFFFFFFFFFFFFFFFFFFFFF,,FFFFFFFFF:FFFFFFFFFFFFFFF:FFF:FFFFFFFFF:FFFFFFFFFFFFFFFFFFFFFFFFFFFFFFFFFFFFFFF,FFFFF:FFFFF,FFFFFFFFFF,FF:FFFFFFFFFFFFFFFFFFFFFFFFFFFFFFFF:FFFFFFFF:,FFFFFF
@A01403:26:H72M2DRXY:1:2101:11822:26130 2:N:0:TTACGTGC
CGGACTACTAGGGTATCTAATCCTGTTCGCTACCCATGCTTTCGAGCCTCAGCGTCAGTTGCAGACCAGAGAGCCGCCTTCGCCACTGGTGTTCTTCCATATATCTACGCATTCCACCGCTACACATGGAGTTCCACTCTCCTCTTCTGCACTCAAGAATGACAGTTTCCGATGCAGTTCCACGGTTGAGCCGTGGGCTTTCACATCAGACTTATCATTCCGCCTGCGCTCGCTTTACGCCCAATAAAACC
+
FFFFFFFFFFFFFFFFFFFFFFFFFFFFFFFFFFFFFFFFFFFFFFFFFFFFFFFFFFF,FFFFFFFFFFFFFF:FFF:FFFFFF,FFFFFFFF:FFFF:FFFFFFFFFFFFFFFFFFFFFFF:FFFFF,FFFFFFFFFFFFFFFFF:FFFFFFFFFFF:FFFFFFFFF:FFFFFFF:FFFF:FFFFFFFFFFF::F::FFFFFFFFF,F,FF:F:F::FFFFFFFFFFFFFFFFFF,FFFF:F:FFF,,F
@A01403:26:H72M2DRXY:1:2101:6976:26256 2:N:0:TTACGTGC
CGGACTACCGGGGTATCTAATCCTGTTCGCTCCCCACGCTTTCGAGCCTCAGCGTCAGTTACAGACCAGAGAGCCGCTTTCGCCACCGGTGTTCCTCCATATATCTACGCATTCCACCGCTACACATGGAGTTCCACTCTCCTCTTCTGCACTCAAGAATGACAGTTTCCGATGCAGTTCCACGGTTGAGCCGTGGGCTTTCACATCAGACTTATCATTCCGCCTGCGCTCGCTTTACGCCCAATAAATCC
+
F:FFFFFFFFFFFFFFFFFFFFFFFFFFFFFFFFFFFFFFFFFFFFFFFFFFFFFFFFFFFFFFFFFFFFFFFFFFFFFFFFFFFFFFFFFFFFFFFFFFFFFFFFFFFFF:FFFFFFFFF:FFFFFFFFFFFFF:FFFFFFFFFFFFFFFFFFFFFFFFFFFFFFFFFFFFFFF:FFFFFFFFFFFFFFFFFFFFFFFFFFFFFFF,FFFF,FFFFFFFFFFFFFFFFFFFFF:FFFFFFFFFFFF,FFF
@A01403:26:H72M2DRXY:1:2101:21097:26349 2:N:0:TTACGTGC
CGGACTACTGGGGTATCTAATCCTGTTCGCTACCCATGCTTTCGAGCCTCAGCGTCAGTTGCAGACCAGAGAGCCGCCTTCGCCACTGGTGTTCTTCCATATATCTACGCATTCCACCGCTACACATGGAGTTCCACTCTCCTCTTCTGCACTCAAGAATGACAGTTTCCGATGCAGTTCCACGGTTGAGCCGTGGGCTTTCACATCAGACTTATCATTCCGCCTGCGCTCGCTTTACGCCCAATAAATCC
+
FFFFFFFFFFFFFFFFFFFFFFFFFFF:FFFFFFFFFFFFFFFFF:FFFFFFFFFFFFFFFFFFFFFFFFFFFFFFFF:FFFFFFF:FFFFFFFFF:FFFFFFFFFFFFFFFFFFFFFFFFFFFFFFFFFFFFFFFFFFFFFFFFFFFFFFFFFFFFFF:F:FFF:FFFFFFFFFFFFF:FFF:FFFFFF,FFFFFFFFFFFFFFF:FF:FFFFFFFFFF:FFFF:FFFFFFFFFFF,FFFF,FFFFFFFF
@A01403:26:H72M2DRXY:1:2101:7717:26412 2:N:0:TTACGTGC
CGGACTACCGGGGTTTCTAATCCTGTTCGCTACCCATGCTTTCGAGCCTCAGCGTCAGTTGCAGACCAGAGAGCCGCCTTCGCCACTGGTGTTCTTCCATATATCTACGCATTCCACCGCTACACATGGAGTTCCACTCTCCTCTTCTGCACTCAAGAATGACAGTTTCCGATGCAGTTCCACGGTTAAGCCGTGGGCTTTCACATCAGACTTATCATTCCGCCTGCGCTCGCTTTACGCCCAATAAATCC
+
FFFFFFFFFFFFFFFFFFFFFFFFFFFFFFFFFFFFFFFFFFFF:FFFFFFFFFFFFFFFFFFFFFFFFFFFFFFFFFFFFFFFFFFFFFFFFFFFFFFFFFFFFFFFFFFFFFFFFFFFFFFFFFFFFFFFFFFFFFFFFFFFFFFFFFFFFFFFFFFFFFFFFFFFFFFFFFFFFFFFFFFFFFFFFFFFFFFFFFFFFFFFFFFFFFFFFFFFFFFFFFFFFFFFFFFFFFFFFFFFFFF,FFFF:FF
@A01403:26:H72M2DRXY:1:2101:24994:26459 2:N:0:TTACGTGC
CGGACTACCAGGGTATCTAATCCTGTTCGCTACCCATGCTTTCGAGCCTCAGCGTCAGTTGCAGACCAGAGAGCCGCCTTCGCCACTGGTGTTCTTCCATATATCTACGCATTTCACCGCTACACATGGAATTCCACTCTCCCCTTCTGCACTCAAGTTTGACAGTTTCCAAAGCGAACTATGGTTGAGCCACAGCCTTTAACTTCAGACTTATCAAAACGCCAGCGCTCGCTTTACGCCCAATAAATCCG
+
:,:FF,FFFFFFF,:,FFF,,FFFF,FFFFFFFFFF::FF:FFF,FFF,F:FFFFF::FFFFF,FFFF,F,F:F::FF:FF,FFFF:FF,:,:FF:F:F,FFFF,FF:FFF,FFFFF:FFFFFFFF,F:F:FFFFFF,FFF,FFFFFF,FFF:FFF:FFFFF:FFFFFFFFFF:F:FFFFF:,FFFFFF,FF:F,FFF:FFF:,FF:,FF,FFF:FFF,FFF:,,FFFFF:,F,FFF,,FFFF,FFF:FFF
@A01403:26:H72M2DRXY:1:2101:21260:26663 2:N:0:TTACGTGC
CGGACTACTGGGGTATCTAATCCTGTTCGCTACCCATGCTTTCGAGCCTCAGCGTCAGTTGCAGACCAGAGAGCCGCCTTCGCCACTGGTGTTCTTCCATATATCTACGCATTCCACCGCTACACATGGAGTTCCACTCTCCTCTTCTGCACTCAAGAATGACAGTTTCCGATGCAGGTCCACGGTTGAGCCGTGGGCTTTCACATCAGACTTATCATTCCGCCTGCGCTCGCTTTACGCCCAATAAATCC
+
FF:FF:F,,FFFFFF:,FFF:FFFFFFFFF:FFFFFFF,FFFF,F:F,,F:FFF:FFFFF,FF:FFFFF:,FFFFFFFF,F,F:FF:F,::FFFFFFFFFFFF:FFFFFFFF,FFFF:FFF:F:F,:FFFFF,FF,F,F,F:FFF,FFFF,,::FFFF:FFFFFF,FF:FFFFFF,F,FF:FFF,:FFF:F,:,FFFFFF,FFF,FFF:FFF,F,FFFFFFFF:F:FFF:FFFFF,F:FFF:F,:FF,,F:
@A01403:26:H72M2DRXY:1:2101:30192:26663 2:N:0:TTACGTGC
CGGACTACAGGGGTTTCTAATCCTGTTCGCTACCCATGCTTTCGAGCCTCAGCGTCAGTTGCAGACCAGAGAGCCGCCTTCGCCACTGGTGTTCTTCCATATATCTACGCATTCCACCGCTACACATGGAGTTCCACTCTCCTCTTCTGCACTCAAGTTTGACAGTTTCCAAAGCGAACTATGGTTGAGCCACAGCCTTTAACTTCAGACTTATCAAACCGCCTGCGCTCGCTTTACGCCCAATAAATCCG
+
FFFFFFFFFFFFFFFFFFFFFFFFFFFFFFFFFFFFFFF:FFFFFFFFFFFFFFFFFFFFFFFFFFFFFFFFFFFFFFFFFFFFFFFFF,FFFFFFFFFFFFFFFFFFFFFFFFFFFFFFFFFFFFFFFFFFFFFFFFFFFFFF:FFFFFFFFFFFF:FFFFFFFFFFFFFFFFFFFFFF:FFFFFFFFFFFFFFFFFFFFFFFFFFFFFFFFFFF,FFFFFFFFFFFFFFFFFFFFFFFFFFFFFFFFFF
@A01403:26:H72M2DRXY:1:2101:4200:26710 2:N:0:TTACGTGC
CGGACTACTCGGGTTTCTAATCCTGTTCGCTACCCATGCTTTCGAGCCTCAGCGTCAGTTGCAGACCAGAGAGCCGCCTTCGCCACTGGTGTTCTTCCATATATCTACGCATTCCACCGCTACACATGGAGTTCCACTCTCCTCTTCTGCACTCAAGAATGACAGTTTCCGATGCAGTTCCACGGTTGAGCCGTGGGCTTTCACATCAGACTTATCATTCCGCCTGCGCTCGCTTTACGCCCAATAAATCC
+
FFFFFFFFFFFFFFFFFFFFFFFFFFFFFFFFFFFFFFFFFFFFFFFFFFFFFFFFFFFFFFFFFFFFFFFFFFFFFFFFFFFFFFFFFFFFFFFFFFFFFFFFFFFFFFFFFFFFFFFFFFFFF,FFFFFFFFFFFFFFFFFFFFFFFFFF:FFFFFFFF:FFFFFFFFF:FFFFFFFFFFFFFFFFFFFFFFFFFFFFFFFFF,FFFFFF:FFFFFFFFFFF:FFFFFFFFFFFFFFFFFFFFFFFFFF
@A01403:26:H72M2DRXY:1:2101:14877:26725 2:N:0:TTACGTGC
CGGACTACTGGGGTTTCTAATCCTGTTCGCTACCCATGCTTTCGAGCCTCAGCGTCAGTTGCAGACCAGAGAGCCGCTTTCGCCACCGGTGTTCCTCCATATATCTACGCATTTCACCGCTACACATGGAATTCCACTCTCCCCTTCTGCACTCAAGTTTGACAGTTTCCAAAGCGAACTATGGTTGAGCCACAGCCTTTAACTTCAGACTTATCAAACCGCCTGCGCTCGCTTTACGCCCAATAAATCCG
+
FFFFFFFFFFFFFFFFFFFFFFFFFFFFFFFFFFFFFFFFFFFFFFFFFFFFFFFFFFFFFFFFFFFFFFFFFFFFFFFFFFFFFFFFFFFFFFFFFFFFFFFFFFFFFFFFFFFFFFFFFFFFFFFFFFFFFFFFFFFFFFFFFFFFFFFFFFFFFFFFFFFFFFFFFFFF:FFFFFFFFFFFFFFFFFFFFFFFFFFFFFFFFFFFFFFFFFFFFFFFFFF:FFFFFFFFFFFFFFFFFFFFFFFFFFF
@A01403:26:H72M2DRXY:1:2101:9977:26944 2:N:0:TTACGTGC
CGGACTACTAGGGTTTCTAATCCTGTTCGCTACCCATGCTTTCGAGCCTCAGCGTCAGTTACAGACCAGAGAGCCGCTTTCGCCACCGGTGTTCCTCCATATATCTACGCATTTCACCGCTACACATGGAATTCCACTCTCCCCTTCTGCACTCAAGTTTGACAGTTTCCAAAGCGAACTATGGTTGAGCCACAGCCTTTAACTTCAGACTTATCAAACCGCCTGCGCTCGCTTTACGCCCAATAAATCCG
+
FFFFFFFFFFFFFFFFFFFFFFFFFFFFFFFFFFFFFFFFFFFFFFFFFFFFFFFFFFFFFFFFFFFFFFFFFFFFFFFFFFFFFFFFFFFFFFFFFFFFFFFFFFFFFFFFFFFFFFFFFFFFFFFFFFFFFFFFFFFFFFFFFFFFFFFFFFFFFFFF:FFFFFFFFFFFFFFFFFFFFFFFFFFFFFFFFFFFFFFFFFFFFFF:F:F:FF,FFFFF:FFFFFFFFFFFFFFFFFFFFFFFFFFFFFF
@A01403:26:H72M2DRXY:1:2101:23484:26976 2:N:0:TTACGTGC
CGGACTACAGGGGTTTCTAATCCTGTTCGCTACCCATGCTTTCGAGCCTCAGCGTCAGTTGCAGACCAGAGAGCCGCCTTCGCCACTGGTGTTCTTCCATATATCTACGCATTCCACCGCTACACATGGAGTTCCACTCTCCTCTTCTGCACTCAAGAATGACAGTTTCCGATGCAGTTCCACGGTTGAGCCGTGGGCTTTCACATCAGACTTATCATTCCGCCTGCGCTCGCTTTACGCCCAATAAATCC
+
FF,,:FFFF:FF::F,,:FFFFFFFFFFF:FFFF:FF:,FF:F,FFFF::F:FFFFFFFFFFFFFFFF:FFFFFF,FFF:FFF:FFFFF:FF:FFFFFFFFFFF:FFFF,FFFF,FFFFFFFF:F:F,FF:FFFFFFFFFFF:,FFFFFF:,FFFFFF:F:F:F:FF:F:F:FF,FFFFFFFFF,FF:FFFFFFFFF:FF::FFFFFFFF:FFFFFF:FF::F:FFFFFFFFFFF:F:FFFFF,,FF:FFF
@A01403:26:H72M2DRXY:1:2101:30445:26976 2:N:0:TTACGTGC
GGGCTAAAAAGGTTTAAAAAAAAATTAACAACACCAAAATTAAAACCAAAAAAAAAATTTAAAAAAAAAAAACCCCCCAACCCAAAAGTGTTATTAAAAAAAAAAAAACCAAAAAACCCCAAACAAAAAAATACAAAAAAAAAAAAAAAAAACAAAAAAAAAAAATTAACAAAACAAAACACACGTTATACCAGGGCATTAACAAAACAAAAATAAAAAAACCAAACCACCCCTTAAACCCCAAAAAAAAC
+
FF,,,F,,F:,,,,,F,,F:F,F,,:,,,,F,,,,F:FF,,:,,,,F,,F:,,,,F:,,,,,,F:::,F:F,,,,FF,,:,FF,,F,,,:F:,,,:FFFF,F:FFFF:,,FF,,,,,,F,,FF,,FF,:,,FF,,,F,FF,,,FFF:,,F:F,::FFFFF:F:,:,::,,F,,FFF:,,,:,:,,F,F,,F,,,,F,,,,,F,,FFF,F:F:F,FFF,F:,,FF,,,FF,,:,,,:F,,,,,,FFFFF:,,
@A01403:26:H72M2DRXY:1:2101:2573:26991 2:N:0:TTACGTGC
CGGACTACAAGGGTTTCTAATCCTGTTCGCTACCCATGCTTTCGAGCCTCAGCGTCAGTTGCAGACCAGAGAGCCGCCTTCGCCACTGGTGTTCTTCCATATATCTACGCATTCCACCGCTACACATGGAGTTCCACTCTCCTCTTCTGCACTCAAGAATGACAGTTTCCGATGCAGTTCCACGGTTGAGCCGTGGGCTTTCACATCAGACTTATCATTCCGCCTGCGCTCGCTTTACGCCCAATAAATCC
+
FFFFFFFFFFFFFFFF:FFFFFFFFFFFFFFFFFFFF,FFFFF:F:FFFFFFFFFFF::FFFFFFFFFFF:FFFFF:,FFFFFFFFFFFFFFFFFFFFFFFFFF:FFFFFFFFFFFFFFFFF:FFFFFFFFFFFFFFF:FFFFFFFFFFFFFF:FFFFFF:F,FFFFFFF:FFFFFFFFFFFFFFFFFFFFFF:FFFFFFFFFFFFFFFF:,FFFFF,F::FFFF:,,:FF,:F::FF,,FFFF,F:F:F,
@A01403:26:H72M2DRXY:1:2101:25717:26991 2:N:0:TTACGTGC
CGGACTACAAGGGTATCTAATCCTGTTCGCTACCCATGCTTTCGAGCCTCAGCGTCAGTTGCAGACCAGAGAGCCGCCTTCGCCACTGGTGTTCTTCCATATATCTACGCATTCCACCGCTACACATGGAGTTCCACTCTCCTCTTCTGCACTCAAGAATGACAGTTTCCGATGCAGTTCCACGGTTGAGCCGTGGGCTTTCACATCAGACTTATCAAACCGCCTGCGCTCGCTTTACGCCCAATAAATCC
+
FFFFFF:FFFFFFFFFFFFFFFFFFFFFFF:FFFFFFFFFF:FFFFFFFFFFFFFFFFFFFFFFFFFFFFFFFFFFFFFFFFFFFFFFF:FFFF:FFFFFFFFFFFFFFFFFFFFFFFFFFFFFFFFFFF:FFFFFFFFFFFFFFFFFFFFFFFF,FFFFF:FFFFFFFFFFFFFFFFFFFFFFFFFFFFFFFFFFFFFFFFFF:FFFFFFF:,,FFFFFFFFFFFFFFFFFFFFFFFFFFFFFFF:,:FF
@A01403:26:H72M2DRXY:1:2101:30436:26991 2:N:0:TTACGTGC
GGGCTACAATTGTATAAAAAAAATTTAGCAAACCCAACATTAAAACCACACCGTCAAATTCAAAAAAAAAAAACCCCCAAACCACAAATGTTAATAAAAAAAAAAAAACAATAAAACCCAACACAAAGAGTTAAACAAAACAAATATTCAAACAAAAAAAAAAAATTACCAATAAAATAAACAGATTAACCCAAGGCATTAACAAAAAACATATAAAAAAACCACCACACCCATTAAGACCCAAAAAAACG
+
FF,,,:,:F,,:,,,:FFF:F,::,,,,,:F,,,,F,,,,FF,F,,,F,F,,,,,F,,:,,F,FF,:,F:::,F,FF,,F,,F,:F,,:,,F,,F:,FFF,F,:::F:F,F,F,,,F,F,F:F,:F,,F,:F:,FFFFF,,F,F,,,,,F,F,FFFFF:F,FFF,,,F:,F:::,,,,:,F,:,FFFF,,,,:,F,,,,:,:,:F,F,F,,,F:FFF,F:,F:F,F,:,,,,,,F:F::F,,FFFF:FF,,
@A01403:26:H72M2DRXY:1:2101:14145:27023 2:N:0:TTACGTGC
CGGACTACCGGGGTATCTAATCCTGTTCGCTACCCATGCTTTCGAGCCTCAGCGTCAGTTGCAGACCAGAGAGCCGCCTTCGCCACTGGTGTTCTTCCATATATCTACGCATTCCACCGCTACACATGGAGTTCCACTCTCCTCTTCTGCACTCAAGAATGACAGTTTCCGATGCAGTTCCACGGTTAAGCCGTGGGCTTTCACATCAGACTTATCATTCCGCCTGCGCTCGCTTTACGCCCAATAAATCC
+
FFFFFFFFFFFFFFFFFFFFFFFFFFFFFFFFFFFFFFFFFFFFFFFFFFFFFFFFFFFFFFFFFFFFFFFFFFFFFFFFFFFFFFFFFFFFFFFFFFFFFFFFFFFFFFFFFFFFFFFFFFFFFFFFFFFFFFFFFFFFFFFFFFFFFFFFFF,FFFFFF,FFFFFFFFFFFFFFFFFF,FFFFFFFFFFFFFFFFFFFFFFFFFFFFFFF,:FFFFFFF:FFFFFFFFFFFF,FFFFFFFF,FF,,FFF
@A01403:26:H72M2DRXY:1:2101:17255:27211 2:N:0:TTACGTGC
CGACTAACTGGGTATATAATACTGTTATCTACCCATGCTTTCGATCCTCAGCGTCAGTTTAAGAACAGATAGCCGCCTTCGCCACAGGTGTTCTACCATATATCAACGCATTAAACCGCAACAAATGGAGTTACACTATCCTAATCAGCACTCAAGAATGACAGTTTACCATGCAGTTCAACGGTTGAGCCGTGGCCTTTCACATCAGACTTATCAATCCGCCTGCGCTCGCTTTACGCCCAATAAATCCG
+
FF,,,F,F:FFFFF::,FF,,F,:FF,,,,:FFFF,,F,FF,:F,FF,::,F,F,:,FF,,F,,,FF::,,,FF,:F,F,::FF,,,F:,,F,,,,F:FF:F,,,:,,FF,F:F:,F,:,F,:,:F,FF:,F:F:,,,,,F,,,FF,,FF,,,:F:FFF,FFF,,FFFF,FFF,,:F,F,FF:FFFF:F:FFF,F,FFFFFFFFFFF:FFFFF,,F,,F:,FFF,FFFFF:FFFFFFFFF:F::FF:FFFF
@A01403:26:H72M2DRXY:1:2101:3070:27352 2:N:0:TTACGTGC
CGGACTACCAGGGTTTCTAATCCTGTTCGCTACCCATGCTTTCGAGCCTCAGCGTCAGTTGCAGACCAGAGAGCCGCCTTCGCCACTGGTGTTCTTCCATATATCTACGCATTCCACCGCTACACATGGAGTTCCACTCTCCTCTTCTGCACTCAAGAATGACAGTTTCCGATGCAGTTCCACGGTTGAGCCGTGGGCTTTCACATCAGACTTATCATTCCGCCTGCGCTCGCTTTACGCCCAATAAATCC
+
FFFFFFFFFFFFFFFFFFFFFFFFFFFFFFFFFFFFFFFFFFFFFFFFFFFFFFFFFFFFFFFFFFFFFFFFFFFFFFFFFFFFFFFFF:FFFFFFFFFF:FFFFFFFFF:FFFFFFFFFFFFFFFFFFFFFFFF,FFFFFFFFFFFFFF,FFFFFFFFFFFFFFFFFFFF:FFFFFFFFFFFFFFFF:FFFFFFFFFFFFFFFF:FFFFFF,FFFFFFFFFFF:FFFFFFFFFFFFFFFFFF::FF,FFF
@A01403:26:H72M2DRXY:1:2101:3043:27398 2:N:0:TTACGTGC
CGGACTACCAGGGTTTCTAATCCTGTTCGCTACCCATGCTTTCGAGCCTCAGCGTCAGTTGCAGACCAGAGAGCCGCCTTCGCCACTGGTGTTCTTCCATATATCTACGCATTCCACCGCTACACATGGAGTTCCACTCTCCTCTTCTGCACTCAAGAATGACAGTTTCCGATGCAGTTCCACGGTTGAGCCGTGGGCTTTCACATCAGACTTATCATTCCGCCTGCGCTCGCTTTACGCCCAATAAATCC
+
FFFFFFFFFFFFF,FFFFFFFFFFFFFFFFFFFFFFFFFFFFFFFFFFFFFFFFFFFFFFFFFFFFFFFFFFFFFFFFFFFFFFFFFFFFFFFFFFFFFFFFFFFFFFFF:FFFFFFFFFFFFFFFFFFFFFFFFFFFFFFFFFFFFFFFFFFFFFFFFFF,FFFFFFFFFFFFFFFFFFFFFFFFFFFFFFFFFFFFFF:FFFFFFFFFFFFFFFF:FFFFFFFFFFFFFFFFFFFFFFF:FFFF:FFFF
@A01403:26:H72M2DRXY:1:2101:28646:27461 2:N:0:TTACGTGC
CGGACTACTGGGGTTTCTAATCCTGTTCGCTCCCCACGCTTTCGAGCCTCAGCGTCAGTTACAGACCAGAGAGCCGCTTTCGCCACCGGTGTTCCTCCATATATCTAAGCATTTCACCGCTACACATGGAATTCCACTCTCCCCTTCTGCACTCAAGTTTGACAGTTTCCAAAGCGAACTATGGTTGAGCCACAGCCTTTAACTTCAGACTTATCAAACCGCCTGCGCTCGCTTTACGCCCAATAAATCCG
+
FFFF:FFFFFFFFFFFFFFFFFFFFFFFF,F:FFFFFFFFFFFFFFFFFFFFF:FFFFFF:FF::FF:FFFFF::F:FFFFFF:FFFFF:FFF:,:FFF:FFFFF:F,F:F:FFFFFFF:FFFFFFFFFFFFFFFFFF,:,::FF::FFFFFFF:F::F,FFFF:FFF:FFF:FFFFF,,FFFFFFFFFFF:FF:F,FFFFFF,FFF,FFF,,FFF,F::FFFFFFFF,FFF:FF:FFFFFFFFF:FFFFF
@A01403:26:H72M2DRXY:1:2101:25346:27508 2:N:0:TTACGTGC
CCGACTAATAGGGTATCTAATCCACAACGCTACCCATGCTTTCTAGCCTCAGCGTCAGTTGCAGACCAGAGAGCCGCCTTCGCCACTGGTGTTCTTCCATATATCTACGCATTCCACCGCTACACATGGAGTTCCACTCTCCACTTCTGCACTCAACAATGACAGGTTCCGATGCAGTTCCACGGTTGAGCCGTGGGGTTTCACATCAGAATTATCATTCCGCCTGCGCTCGCATTACGCCCAATAAATCC
+
F,,FFFF,,,,,,F,F,F,F,,F,,,,:,F,F,,FFF,::FFF,F,F,,,FF,:F,F:FF::F,F,FF,FFFF::FFFF,F:FFF,,::::,,:FF,:FF:FFFFFFF:FF,FFFFFFFF,,FF,:F:FFF,FFFFF,FFFF:F,,FFFF:FF,FF,F:,:FFF,,,FFFFFFF:FF,FF,FF,::,F:F,FF,FFF,,,FF,:,F,F::,,F:FFF:F:F:FF:F,F,FFFF,,:,FF,:F:FF,FF,,F
@A01403:26:H72M2DRXY:1:2101:22453:27633 2:N:0:TTACGTGC
CGGACTACCCGGGTTTCTAATCCTGTTCGCTCCCCACGCTTTCGAGCCTCAGCGTCAGTTACAGACCAGAGAGCCGCTTTCGCCACCGGTGTTCCTCCATATATCTACGCATTCCACCGCTACACATGGAGTTCCACTCTCCTCTTCTGCACTCAAGAATGACAGTTTCCGATGCAGTTCCACGGTTGAGCCGTGGGCTTTCACATCAGACTTATCATTCCGCCTGCGCTCGCTTTACGCCCAATAAATCC
+
FFFFFFFFFFFFFFFFFFFFFFFFFFFFFFFFFFFFFFFFFFFFFFFFFFFFFFFFFFFFFFFFFFFFFFFFFFFFFFFFFFFFFFFFFFFFFFFFFFFFFFFFFFFFFFFFFFFFFFFFFFFFFFFFFFFFFFFFFFFFFF:FFFFFFFFFFFFFFFFFF:FFFFFFFFFFFFFFFFFFFFFFFFFFFFFFFFFFFFFFFFFFFFFFFFF:FFFFF:FFFFFFFFFFFFFFFFFFFFFFFFFFFFF::FF
@A01403:26:H72M2DRXY:1:2101:22932:27774 2:N:0:TTACGTGC
CGGACTACACGGGTTTCTAATCCTGTTCGCTACCCATGCTTTCGAGCCTCAGCGTCAGTTGCAGACCAGAGAGCCGCCTTCGCCACTGGTGTTCTTCCATATATCTACGCATTCCACCGCTACACATGGAGTTCCACTCTCCTCTTCTGCACTCAAGAATGACAGTTTCCGATGCAGTTCCACGGTTGAGCCGTGGGCTTTCACATCAGACTTATCATTCCGCCTGCGCTCGCTTTACGCCCAATAAATCC
+
FFFFFFFFFFFFFFFFFFFFFFFFFFFFFFFFFFFFFFFFFFFFFFFFFFFFFFFFFFFFFFFFFFFFFFFFFFFFFFFFFFFFFFFFFFFFFFFFFFFFFFFFFFFFFFFFFFFFFFFFF:FFFFFFFFFFFFFFFFFFFFFFFFFFFFFFFFFFFFFFFFFFFFFFFFFFFFFFFFFFFFFFFFFFFFFFFFFFFFFFFFFFFFFFFF:FFFFFFF,FFFFFFFFFFFFFFFFFFFFFFFFFFFFFFFF
@A01403:26:H72M2DRXY:1:2101:2058:27853 2:N:0:TTACGTGC
CGGACTACTGGGGTTTCTAATCCTGTTCGCTACCCATGCTTTCGAGCCTCAGCGTCAGTTGCAGACCAGAGAGCCGCCTTCGCCACTGGTGTTCTTCCATATATCTACGCATTCCACCGCTACACATGGAGTTCCACTCTCCTCTTCTGCACTCAAGAATGACAGTTTCCGATGCAGTTCCACGGTTGAGCCGTGGGCTTTCACATCAGACTTATCATTCCGCCTGCGCTCGCTTTACGCCCAATAAATCC
+
FFFFFFFFFFFFFFFFFFFFFFFFFFFFFFFFFFFFFFFFFFFFFFFFFFFFFFFFFFFFFFFFFFFFFFFFFFFFFFFFFFFFFFFFFFFFFFFFFFFF:F:FFFFFFFFFFFFFFFFFFFFFFFFFFFFFFFFFFFFFFFFFFFFFFFFFFFFFFFFFFFFFFFFFFFFFFFFFFFFFFFFFFFFFFFFFFFFFFFFFFF:FFFFFFFFFFFFFFFFFFFFFFFFFFFFFFFFFFFFFF:F:FFFFFFF
@A01403:26:H72M2DRXY:1:2101:2094:27853 2:N:0:TTACGTGC
CGGACTACTCGGGTATCTAATCCTGTTCGCTACCCATGCTTTCGAGCCTCAGCGTCAGTTGCAGACCAGAGAGCCGCCTTCGCCACTGGTGTTCTTCCATATATCTACGCATTCCACCGCTACACATGGAGTTCCACTCTCCTCTTCTGCACTCAAGAATGACAGTTTCCGATGCAGTTCCACGGTTGAGCCGTGGGCTTTCACATCAGACTTATCATTCCGCCTGCGCTCGCTTTACGCCCAATAAATCC
+
FFFFFFFFFFFFFFFFFFFFFFFFFFFFFFFFFFFFFFFF:FFFFFFFFFFFFFFFFFFFFFFF:FFFFFFFFFFFFFFFFFFFFF:FF:FFFF,FFFFFFF:FFFFFFFFFFFFFFFFFFFFFF:FFFFF:FFF,FFF,FF:FFFFFFF:FFFFFFFFFFFFFFFFFFFFFFFFF:FFFFFFFFFF,FFFFF,FFFFFFFFFFFFFFFFF,,,FF,,FFFFFFFFFFFFFFFFFFFFFFFFF:FFFFFF:
@A01403:26:H72M2DRXY:1:2101:30635:27931 2:N:0:TTACGTGC
CGGACTACCGGGGTATCTAATCCTGTTCGCTCCCCACGCTTTCGAGCCTCAGCGTCAGTTACAGACCAGAGAGCCGCTTTCGCCACCGGTGTTCCTCCATATATCTACGCATTTCACCGCTACACATGGAATTCCACTCTCCCCTTCTGCACTCAAGTTTGACAGTTTCCAAAGCGAACTATGGTTGAGCCACAGCCTTTAACTTCAGACTTATCAAACCGCCTGCGCTCGCTTTACGCCCAATAAATCCG
+
FFFFFF:FFFFFFFFFFFFFFFFFFFFFFFFFFFFFFFFFFFFFFFFFFFFFFFFFFFFFFFFFFFFFFFF:FFFFFFFFFFFFFFFFFFFFFFFFFFFFFF,FFFFFFFF,FFFFFFFFFFFFFFFFFFFFFFFFFFFFFFFFFFFFFFFFFFFFFFFFFFFFFFFFFFFFFFFF::FFFFFFFFFFFFFFF:FFFFFFFFFFFF:FFF:F:FF:::FFFFFFFFFFFFFF:FFFFFFFFFF:FFFFFFF
@A01403:26:H72M2DRXY:1:2101:2311:28072 2:N:0:TTACGTGC
CGGACTACTCGGGTATCTAATCCTGTTCGCTACCCATGCTTTCGAGCCTCAGCGTCAGTTGCAGACCAGAGAGCCGCCTTCGCCACTGGTGTTCTTCCATATATCTACGCATTCCACCGCTACACATGGAGTTCCACTCTCCTCTTCTGCACTCAAGAATGACAGTTTCCGATGCAGTTCCACGGTTGAGCCGTGGGCTTTCACATCAGACTTATCATTCCGCCTGCGCTCGCTTTACGCCCAATAAATCC
+
FFFFFFFFFFFFF:FFFFFFFFFFFFFFFFFFFFFFFFFFFFFFFFFFFFFFFFFFFFFFFFFFFFFFFFFFFFFFFFFFFFFFFFFFFFFFFFFFFFFFFFFFFFFFFF:FFFFFFFFFFFFFFFFFFFFFF,FFFFFFFFFFFFFFFFFFFFFFF::FF:FFFFFFFFFF:FFFFFFF:FFFFFFFFFFFFFFFFFFFFFFF:FFFFFFF,FFFF,FFFFFFFFFFFFF,FFFFFFFFFFFFFFF,FFF
@A01403:26:H72M2DRXY:1:2101:14543:28181 2:N:0:TTACGTGC
CGGACTACTGGGGTATCTAATCCTGTTCGCTACCCATGCTTTCGAGCCTCAGCGTCAGTTGCAGACCAGAGAGCCGCCTTCGCCACTGGTGTTCTTCCATATATCTACGCATTTCACCGCTACACATGGAATTCCACTCTCCCCTTCTGCACTCAAGTTTGACAGTTTCCAAAGCGAACTATGGTTGAGCCACAGCCTTTAACTTCAGACTTATCAAACCGCCTGCGCTCGCTTTACGCCCAATAAATCCG
+
FFFF,:F,FFFFFFFF::FFF,FFFFFFFFFFFFFFFFFFFFF,FFFF,:F:FFFF::F::FFFFFFF:FFFFFFFFF:FF,FFFF,:FF:FF,FFFFFFF,F::FFF:FF:FFFFFFF:FFF:FFFFFFFFF:F::FFFFFF,:FFFFFFFFFFFFFFFFFFF,FFF:FFFFFFFF:FFFFFFFF:FF:FFFFFFFF,FFFFFF:FF:F:FFFFFFFFFFFFF:,FFFFFFF:FFFFFFFFFFF,F:,,F
@A01403:26:H72M2DRXY:1:2101:5963:28197 2:N:0:TTACGTGC
CGGACTACAGGGGTTTCTAATCCTGTTCGCTCCCCACGCTTTCGAGCCTCAGCGTCAGTTACAGACCAGAGAGCCGCTTTCGCCACCGGAGTTCCTCCATATATCTACGCATTCCACCGCTACACATGGAGTTCCACTCTCCTCTTCTGCACTCAAGAATGACAGTTTCCGATGCAGTTCCACGGTTAAGCCGTGGGCTTTCACATCAGACTTATCATTCCGCCTGCGCTCGCTTTACGCCCAATAAATCC
+
FFFFFFFF::FFFFFFFFFFFFFFFFFFF,F,FFFFFFFFFFFFFFFFFFFFFFFFFFF,FFF,:FF:FFFFFF,FF,FFFFFFF,FFF,FFFF:,FFFFFFFFFFF,FFFFF,FFFFFFFFFFFF::F,FFFFF::F,FF:FFFFF,FFFFFFFFFFFFFFFFFFFFFF:FFFFFFFFF::FFFF:FF:FFFF,FF:FFF:FFF,,,::::FFF,FF:F,FF,F::F::FFFFF:FFFFFFF,,FFFFFF
@A01403:26:H72M2DRXY:1:2101:23466:28197 2:N:0:TTACGTGC
CGGACTACAAGGGTATCTAATCCTGTTCGCTCCCCACGCTTTCGAGCCTCAGCGTCAGTTACAGACCAGAGAGCCGCTTTCGCCACCGGTGTTCCTCCATATATCTACGCATTTCACCGCTACACATGGAATTCCACTCTCCCCTTCTGCACTCAAGTTTGACAGTTTCCAAAGCGAACTATGGTTGAGCCACAGCCTTTAACTTCAGACTTATCAAACCGCCTGCGCTCGCTTTACGCCCAATAAATCCG
+
FFFFFFFFFFFFFFFFFFFFFFFFFFFFFFFFFFFFFFFFFFFFFFFFFFFFFFFFFFFFFFFFFFFFFFFFFFFFFFFFFFFFFFFFFFFFFFFFFFFFF:FFF:FFFFFFFFFFFFFFFFFFF,FFFFFFFFFFFFFFFFFFFFFFFFFFFFFFFFFFFFFFFFFFFFFFFFFFFF:F,FFFFFFFFFFFFFFFFF:FFFFFFFFFFFF:FFFFFF,FFFFFFFFFFFFFFFF:FFFFFFFFFFFFFFF
@A01403:26:H72M2DRXY:1:2101:7907:28244 2:N:0:TTACGTGC
CGGACTACCAGGGTTTCTAATCCTGTTCGCTACCCATGCTTTCGAGCCTCAGCGTCAGTTGCAGACCAGAGAGCCGCCTTCGCCACTGGTGTTCTTCCATATATCTACGCATTCCACCGCTACACATGGAGTTCCACTCTCCTCTTCTGCACTCAAGAATGACAGTTTCCGATGCAGTTCCACGGTTGAGCCGTGGGCTTTCACATCAGACTTATCATTCCGCCTGCGCTCGCTTTACGCCCAATAAATCC
+
FFFFFFFFFFFFFFFFFFFFFFFFFFFFFFFFFFFFFFFFFFFFFFFFF:FFFFFFFFFFFFFFFFFFFFFFFFFFFFFFFFFFFFFFFFFFFFFFFFFF,FFFFFFFFFFFFFFFFFFF:FFFFFFFFFFFF:FF:,FFFFFF:FFFFFFFFFFFFFFFFFFFF:FFFFFFFFFFFFFFFFFFFFFFFFFFFFFFFF:FFFFF,FFFF:FFFF:FFFFFFFFFFFFFFFFFFFFFFFFFFFFFFF:FFFF
@A01403:26:H72M2DRXY:1:2101:5990:28338 2:N:0:TTACGTGC
CGGACTACAGGGGTTTCTAATCCTGTTCGCTCCCCACGCTTTCGAGCCTCAGCGTCAGTTACAGACCAGAGAGCCGCTTTCGCCACCGGTGTTCCTCCATATATCTACGCATTCCACCGCTACACATGGAGTTCCACTCTCCTCTTCTGCACTCAAGAATGACAGTTTCCGATGCAGTTCCACGGTTAAGCCGTGGGCTTTCACATCAGACTTATCATTCCGCCTGCGCTCGCTTTACGCCCAATAAATCC
+
FFFFFFFFFFFFFFFFFFFFFFFFFFFFFFFFFFFFFFFFFFFFFFFFFFFFFFFFFFFFFFFFFFFFFFFFFFFFFFFFFFFFFFFFFFFFFFFFFFFFFFFFFFFFFFFFFFFFFFFFFFFFFFFFFFFFFFFFFFFFFFFFFFFFFFFFFFFFFFFFFFFFFFFFF::FFFFFFFFF,FFF:FFFFFFFFFFFFFFFFFFFFFFFFFFF:FFFFFFFFFFFFFFFFFFFFFFF,FFFFFF:F,FF:FF
@A01403:26:H72M2DRXY:1:2101:1940:28432 2:N:0:TTACGTGC
CGGACTACTCGGGTATCTAATCCTGTTCGCTACCCATGCTTTCGAGCCTCAGCGTCAGTTGCAGACCAGAGAGCCGCCTTCGCCACTGGTGTTCTTCCATATATCTACGCATTCCACCGCTACACATGGAGTTCCACTCTCCTCTTCTGCACTCAAGAATGACAGTTTCCGATGCAGTTCCACGGTTGAGCCGTGGGCTTTCACATCAGACTTATCATTCCGCCTGCGCTCGCTTTACGCCCAATAAATCC
+
FFFFFF:FFFFFFFFFFFFFFFFFF:FFFFF:FFFFFFFFFFFFFFFFFFFFFFFFFFFFFFFFFFFFFFFFFFFFFFFFFFFFFFFFFFFFFFFFFFFFFFFFFFFFFFFFFFFFFFFFFFFFFFFFFFFFFFFFFFFFFFFFFFFFFFFFFFFFFFFFF:FFFFFFFFFF:FFFF:FFFFFFFFFFFFFFFFFFFFFFFFFFFFFFFFFF,FFFFFFFFFFFFFFFFFF:F:FFFFFFFFF,FFF:FFF
@A01403:26:H72M2DRXY:1:2101:30807:28510 2:N:0:TTACGTGC
CGGACTACTAGGGTATCTAATCCTGTTCGCTACCCATGCTTTCGAGCCTCAGCGTCAGTTACAGACCAGAGAGCCGCCTTCGCCACTGGTGTTCTTCCATATATCTACGCATTCCACCGCTACACATGGAGTTCCACTCTCCTCTTCTGCACTCAAGAATGACAGTTTCCGATGCAGTTCCACGGTTGAGCCGTGGGCTTTCACATCAGACTTATCATTCCGCCTGCGCTCGCTTTACGCCCAATAAATCC
+
FFFFFFFFFFFFFFFFFFFFFFFFFFFFFFFFFFFFFFFFFFFFFFFFFFFFFFFFFFFFFFFFFFFFFFFFFFFFFFFFFFFFFFFFFFFFFFFFFFFFFFFFFFFFFFFFFFFFFFFFFFFFFFFFFFFFFFFFFFFFFFFFFFFFFFFFFFFFFFFFFFFFFFFFFFFFFFFFFFFFFFFFFFFFFFFFFFFFFFFFFFFF:FFFFFFFFFFFFFFFFFFFFFFFFFFFFF:FFFFFFFFF:FFFFFF
@A01403:26:H72M2DRXY:1:2101:19316:28588 2:N:0:TTACGTGC
CGGACTACTAGGGTATCTAATCCTGTTCGCTACCCATGCTTTCGAGCCTCAGCGTCAGTTGCAGACCAGAGAGCCGCCTTCGCCACTGGTGTTCTTCCATATATCTACGCATTCCACCGCTACACATGGAGTTCCACTCTCCTCTTCTGCACTCAAGAATGACAGTTTCCGATGCAGTTCCACGGTTGAGCCGTGGGCTTTCACATCAGACTTATCATTCCGCCTGCGCTCGCTTTACGCCCAATAAATCC
+
FFFF:FFFFFFFFFFFFFFFFFFFFFFFFFFFFFFFFFFFFFFFFFF:FFFFFFFFFFFFFFFFFFFFFFFFFFFFFFFFFFFFFFFFFFFFFFFFFFFFFFFFFFFFFFFFFFFFFFFFFFFFFFFFFFFFFFFFFFFFFFFFFFFFFFFFFFFFFFFFF:FFFFFFFFFF:FFFFFFFFFFFFFFFFFFFFFFFFFFFFFFFFFFFFFFFFFFFF:FFFFFFFFFFFFFFFFFFFFFFFFFFFFFFFFF
@A01403:26:H72M2DRXY:1:2101:6560:28604 2:N:0:TTACGTGC
CGGACTACCGGGGTATCTAATCCTGTTCGCTACCCATGCTTTCGAGCCTCAGCGTCAGTTGCAGACCAGAGAGCCGCCTTCGCCACTGGTGTTCTTCCATATATCTACGCATTCCACCGCTACACATGGAGTTCCACTCTCCTCTTCTGCACTCAAGAATGACAGTTTCCGATGCAGTTCCACGGTTGAGCCGTGGGCTTTCACATCAGACTTATCATTCCGCCTGCGCTCGCTTTACGCCCAATAAATCC
+
FFFFFFFFFFFFFFFFFFFFFFFFFFFFFFFFFFFFFFFFFFFFFFFFFFFFFFFFFFFFFFFFFFFFFFFFFFFFFFFFFFFFFFFFFFFFFFFFFFFF:FFFFFFFFFFFFFF:FFFFF:FFFFFFFFFFFFF:FFFFF,FFFFFFFFFFFFFFFFFFFFFFFFFFFFFFFFFFFFFFFFFFFFFFFFFFFFFFFFFFFFFFFFFFFFFFFFFFFFFFFFFFFFFFFFFFFFFFFFFFFFFFFFFFFFF
@A01403:26:H72M2DRXY:1:2101:26892:28682 2:N:0:TTACGTGC
CGGACTACTAGGGTATCTAATCCTGTTCGCTACCCATGCTTTCGAGCCTCAGCGTCAGTTGCAGACCAGAGAGCCGCCTTCGCCACTGGTGTTCTTCCATATATCTACGCATTCCACCGCTACACATGGAGTTCCACTCTCCTCTTCTGCACTCAAGAATGACAGTTTCCGATGCAGTTCCACGGTTGAGCCGTGGGCTTTCACATCAGACTTATCATTCCGCCTGCGCTCGCTTTACGCCCAATAAATCC
+
FFFFFFFFFFFFF:FFFFFFFFFFFFFFFFFFFFFFFFFFFFFFFFFFFFFFFFFFFFFFFFFFFFFFFFFFFFFFFF,FFFFFFFFFFFF,FFFFFFFFFFFFFFFFFFFFFFFFFFFFFFFFFFFFFFFFFFFFFFFFFFFFFFFFFFFFFFFFFFFFFFFFFF:FFFFFFFFFFFFFFFFFFFFFFFFFFFFFFFFFFFFFFFFFFFFFFFFFF:FFFFFFFFFFFFFFFFFFFFFFFFF:FFFFFFF
@A01403:26:H72M2DRXY:1:2101:3043:28808 2:N:0:TTACGTGC
CGGACTACCCGGGTTTCTAATCCTGTTCGCTCCCCACGCTTTCGAGCCTCAGCGTCAGTTACAGACCAGAGAGCCGCTTTCGCCACCGGTGTTCCTCCATATATCTACGCATTTCACCGCTACACATGGAATTCCACTCTCCCCTTCTGCACTCAAGTTTGACAGTTTCCAAAGCGAACTATGGTTGAGCCACAGCCTTTAACTTCAGACTTATCAAACCGCCTGCGCTCGCTTTACGCCCAATAAATCCG
+
FFFFFFFFFFFFFFFFFFFFFFFFFFFFFFFFFFFFFFFFFFFFFFFFFFFFFFFFFFFFFFFFFFFFFFFFFFFFFFFFFFFFFFFFFFFFFFFFFFFFFFFFFFFFFFFFFFFFFFFFFFFFFFFFFFFFFFFFFFFFFFFFFFFFFFFFFFFFFFFFFFFFFFFFFFFFFFFFFFFFFFFFFF:FFFFFFFFFFFFFFFFFFFFFFFF:FFFF:FFFFFFFFFFFFFFFFFFFFFFFFFFFFFFFFFF
@A01403:26:H72M2DRXY:1:2101:30535:28886 2:N:0:TTACGTGC
CGGACTACCGGGGTTTCTAATCCTGTTCGCTACCCATGCTTTCGAGCCTCAGCGTCAGTTGCAGACCAGAGAGCCGCCTTCGCCACTGGTGTTCTTCCATATATCTACGCATTCCACCGCTACACATGGAGTTCCACTCTCCTCTTCTGCACTCAAGAATGACAGTTTCCGATGCAGTTCCACGGTTAAGCCGTGGGCTTTCACATCAGACTTATCATTCCGCCTGCGCTCGCTTTACGCCCAATAAATCC
+
FFFFFF:FFFFFFFFFFFFFFFFFFFFFFFFFFFFFFFFFFFFFFFFFFFFFFFFFFFFFFFFFFFFFFFFFFFFFFFFFFFFFF:FFFFFFFFFFFFFFFFFFFF:FFFFFFFFFFFFFFFFFFFFFFFFFFFFFFFFFFFF:F:FFFFFFFFFFFFFFFFFFFFFFFFFFFFFFFFFFFFFFFFFFFFFFFFFFFFFFFFFFFFFFFFFFF:FFFFFFFFFFFFFFFFFFFFFF:FFFFFFFFFFFFFF
@A01403:26:H72M2DRXY:1:2101:11171:28917 2:N:0:TTACGTGC
CGGACTACCGGGGTTTCTAATCCTGTTCGCTACCCATGCTTTCGAGCCTCAGCGTCAGTTGCAGACCAGAGAGCCGCCTTCGCCACTGGTGTTCTTCCATATATCTACGCATTCCACCGCTACACATGGAGTTCCACTCTCCTCTTCTGCACTCAAGAATGACAGTTTCCGATGCAGTTCCACGGTTGAGCCGTGGGCTTTCACATCAGACTTATCATTCCGCCTGCGCTCGCTTTACGCCCAATAAATCC
+
FFFFFFFFFFFFF:FFFFFFFFFFFFFFFFFFFFFFFFFFFFFFFFFFFFFFFFFFFFFFFFFFFFFFFFFFFFFFFFFFFFFFFFFFF:FFFFFFFFFFFFFFFFFFFFFFFFFFFFFFFFFFFFFFF:FFFFFFFFFFFFFFFFFFFFFFFFFFFFFFFFFFFFFF:FFFF:FFFFFFFFFFFFFFFFFFFFFFFFFFFFFFFFFFFFF,FFFFFFFFFF:FFFFFFFFFFFFFFFFFFFFFF,FFFFF
@A01403:26:H72M2DRXY:1:2101:24867:29121 2:N:0:TTACGTGC
GGGGGGGGGGGGGGGGGGGGGGGGGGGGGGGGGGGGGGGGGGGGGGGGGGGGGGGGGGGGGGGGGGGGGGGGGGGGGGGGGGGGGGGGGGGGGGGGGGGGGGGGGGGGGGGGGGGGGGGGGGGGGGGGGGGGGGGGGGGGGGGGGGGGGGGGGGGGGGGGGGGGGGGGGGGGGGGGGGGGGGGGGGGGGGGGGGGGGGGGGGGGGGGGGGGGGGGGGGGGGGGGGGGGGGGGGGGGGGGGGGGGGGGGGGG
+
FFFFFFFFFFFFFFFFFFFFFFFFFFFFFFFFFFFFFFFFFFFFFFFFFFFFFFFFFFFFFFFFFFFFFFFFFFFFFFFFFFFFFFFFFFFFFFFFFFFFFFFFFFFFFFFFFFFFFFFFFFFFFFFFFFFFFFFFFFFFFFFFFFFFFFFFFFFFFFFFFFFFFFFFFFFFFFFFFFFFFFFFFFFFFFFFFFFFFFFFFFFFFFFFFFFFFFFFFFFFFFFFFFFFFFFFFFFFFFFFFFFFFFFFFFF
@A01403:26:H72M2DRXY:1:2101:12698:29152 2:N:0:TTACGTGC
CGGACTACTCGGGTTTCTAATCCTGTTCGCTACCCATGCTTTCGAGCCTCAGCGTCAGTTGCAGACCAGAGAGCCGCCTTCGCCACTGGTGTTCTTCCATATATCTACGCATTCCACCGCTACACATGGAGTTCCACTCTCCTCTTCTGCACTCAAGAATGACAGTTTCCGATGCAGTTCCACGGTTGAGCCGTGGGCTTTCACATCAGACTTATCAAACCGCCTGCGCTCGCTTTACGCCCAATAAATCC
+
FFFFFFFFFFFFFFFFFFFFFFFFFFFFFFFFFFFFFFFFFFFFFFFFFFFFFFFFFFFFFFFFFFFFFFFFFFFFFFFFFFFFFFFFFFFFFFFFFFFFFFFFFFFFFFFFFFFFFFFFFFFFFFFFFFFFFFFFFFFFFFFFFFFFFFFFFFFFFFFFF,FFFFFFFFFFFFFFFFFFFFFFF:FFFFFFFFFFFFFFFFFFFFFFFFFFFFFFFFFFFFFFFFFFFFFFFFFFFFFFFFFFFFFFFFF
@A01403:26:H72M2DRXY:1:2101:15727:29262 2:N:0:TTACGTGC
CGGACTACTGGGGTATCTAATCCTGTTCGCTACCCATGCTTTCGAGCCTCAGCGTCAGTTGCAGACCAGAGAGCCGCCTTCGCCACTGGTGTTCTTCCATATATCTACGCATTCCACCGCTACACATGGAGTTCCACTCTCCTCTTCTGCACTCAAGAATGACAGTTTCCGATGCAGTTCCACGGTTGAGCCGTGGGCTTTCACATCAGACTTATCATTCCGCCTGCGCTCGCTTTACGCCCAATAAATCC
+
FFFFFFFFFFFFFFFFFFFFFFFFFFFFFFFFFFFFFFFFFFFFFFFFFFFFFFFFFFFFFFFFFFFFFFFFFFFFFFFFFFFFFFFFFFFFFFFFFFFFFFFFFFFFFFFFFFFFFFFFFFFFFFFFFFFFFFFFFFFFFFFFFFFFFFFFFFFFFFFFF:FFFFFFFFFFFFFFFFFFFFFFFFFFFFFFFFFFFFFFFFFFFFF:FFFFFFFFFFFFFFFFFFFFFFFFFFFFFFFFFFFFFFFFFFF
@A01403:26:H72M2DRXY:1:2101:30969:29262 2:N:0:TTACGTGC
CGGACTACTAGGGTATCTAATCCTGTTCGCTCCCCACGCTTTCGAGCCTCAGCGTCAGTTACAGACCAGAGAGCCGCTTTCGCCACCGGTGTTCCTCCATATATCTACGCATTTCACCGCTACACATGGAATTCCACTCTCCCCTTCTGCACTCAAGTTTGACAGTTTCCAAAGCGAACTATGGTTGAGCCACAGCCTTTAACTTCAGACTTATCAAACCGCCTGCGCTCGCTTTACGCCCAATAAATCCG
+
FFFFFFFFFFFFF:FFFFFFFFFFFFFFFFFFFFFFFFFFFFFFFFFFFFFFFFFFFFFFFFFFFFFFFFFFFFFFFFFFFFFFFFFFFFF:FFFFFFFFFFFFFFFFFFFFFFFFFFFFFFFFFFFFFF,FFFFFFFFFFFFFFFFFFFFFFFFFF:FFFFFFFFFFF:FFFFFFFFF,F,FFFF:FFFF:FFFFFFFFFFFF:FFFF,,FFFFFFFFFFFFF,::FFFFFFFF:FFFFF,FFFFFFFFF
@A01403:26:H72M2DRXY:1:2101:15673:29293 2:N:0:TTACGTGC
CGGACTACTGGGGTATCTAATCCTGTTCGCTACCCATGCTTTCGAGCCTCAGCGTCAGTTGCAGACCAGAGAGCCGCCTTCGCCACTGGTGTTCTTCCATATATCTACGCATTCCACCGCTACACATGGAGTTCCACTCTCCTCTTCTGCACTCAAGAATGACAGTTTCCGATGCAGTTCCACGGTTGAGCCGTGGGCTTTCACATCAGACTTATCATTCCGCCTGCGCTCGCTTTACGCCCAATAAATCC
+
FFFFFFFFFFFFFFFFFFFFFFFFFFFFFFFFFFFFFFFFFFFFFFFFFFFFFFFFFFFFFFFFFFFFFFFFFFFFFFFFFFFFFFFFF:FFFFFFFFFFFFFFFFFFFFFFFFF:FFFFFFFFFFFFFFFFFFFFFFFFFFFFFFFFFFFFFFFFFFFFFFFFFFFFFFFFFFFFF:FFFFFFFFFFFFFFFFFFFFFFFFFFFFFFFFFFFFFFFFFFFFFFFFFFFFFFFFFF:FFFFFFFFFFFFFF
@A01403:26:H72M2DRXY:1:2101:29957:29293 2:N:0:TTACGTGC
CGGACTACTCGGGTTTCTAATCCTGTTCGCTACCCATGCTTTCGAGCCTCAGCGTCAGTTGCAGACCAGAGAGCCGCCTTCGCCACTGGTGTTCTTCCATATATCTACGCATTCCACCGCTACACATGGAGTTCCACTCTCCTCTTCTGCACTCAAGAATGACAGTTTCCGATGCAGTTCCACGGTTGAGCCGTGGGCTTTCACATCAGACTTATCATTCCGCCTGCGCTCGCTTTACGCCCAATAAATCC
+
FFFFFFFFFFFFFFFFFFFFFFFFFFFFFFFFFFFFFFFFFFFFFFFFFFFFFFFFFFFFFFFFFFFFFFFFFFFFFFFFFFFFFFFFFFFFFFFFFFFFFF:FFFFFFFFFFFFFFFFFFFFFFFFFFFFFFFFFFFFFFFFFFFFFFFFFFFFFFFFFFF:F:FFFFFFFFFFFFFFF,FFFFFFFFFFFFFFFFFFFFFFFF:F,FFFFFFFFFFFFFFFFFFFFFFFFF:FFFFFFFFFFF,FFFFF
@A01403:26:H72M2DRXY:1:2101:26756:29356 2:N:0:TTACGTGC
CGGACTACACGGGTTTCTAATCCTGTTCGCTCCCCACGCTTTCGAGCCTCAGCGTCAGTTACAGACCAGAGAGCCGCTTTCGCCACCGGTGTTCCTCCATATATCTACGCATTTCACCGCTACACATGGAATTCCACTCTCCCCTTCTGCACTCAAGTTTGACAGTTTCCAAAGCGAACTATGGTTGAGCCACAGCCTTTAACTTCAGACTTATCAAACCGCCTGCGCTCGCTTTACGCCCAATAAATCCG
+
FFFFFFFFFF:FF::,FFFF:FFF:FFFFFFFFFFFFFFF,,FFFFFF,FFFF,,FFF::FFF:FF:FFFFFFF:FF,F,F,F,FFF,F,:::F:,FFFFFFFFFFFF:FF:,::F:F:FFFFFFF:,FFF:,F:FF:FF,,FF:FFF:,FF:FFF:,:,FF:FF:FFFFFFF:FFFFF,F,,FF::FFFFFFFFF::FFFFFFFFFFFF,,FFFFFFF,FFF,FF:FFF:FF,FFF,FFFFF,FFF,FF:
@A01403:26:H72M2DRXY:1:2101:12861:29403 2:N:0:TTACGTGC
CGGACTACTCGGGTTTCTAATCCTGTTCGCTACCCATGCTTTCGAGCCTCAGCGTCAGTTGCAGACCAGAGAGCCGCCTTCGCCACTGGTGTTCTTCCATATATCTACGCATTCCACCGCTACACATGGAGTTCCACTCTCCTCTTCTGCACTCAAGAATGACAGTTTCCGATGCAGTTCCACGGTTGAGCCGTGGGCTTTCACATCAGACTTATCAAACCGCCTGCGCTCGCTTTACGCCCAATAAATCC
+
FFFFFFFFFFFFFFFFFFFFFFFFFFFFFFFFFFFFFFFFFFFFFFFFFFFFFFFFFFFFFFFFFFFFFFFFFFFFFFFFFFFFFFFFFFFFFFFFFFFFFFFFFFFFFFFFFFFFFFFFFFFFFFFFFFFFFFFFFFFFFFFFFFFFFFFFFFFFF,FFFFFFFFFFF:FFFFFF:FFF,FFFFFFFFFFFFFF:FFFFF:FFFFFFFFFFFFF,,FFFFFFFFFF,FFFFFFFFFFFFF:FFFFFFFFF
@A01403:26:H72M2DRXY:1:2101:3794:29450 2:N:0:TTACGTGC
CGGACTAATCGGGTATCTAATCCTGTTCGCTACCCATGATTACGAGCCTCAGCGACAGTTGCAGACCAGAGAGCCGCCTTCGCCACTGGTGTTCTTCCATATATCTACGCATTCCACCGCTACACATGGAGTTCCACTCTCCTCTTCTGCACTCAAGAATGACAGTTTCCGATGCAGTTCCACGGTTGAGCCGTGGGCTTTCACATCAGACTTATCATTCCGCCTGCGCTCGCTTTACGCCCAATAAATCC
+
FF,:,FF,FFFF,:F,,,FF:,,F,F,F,:,FFF,FF::FF:F:FFF:,,F:FF,F,,F::,F,FF,F,F:F,FF:F:F,F:FFF:FF:::F,FFFF,FFFFF,,,,F,F,F:FFFFF:,:F,:FFFF,F:F,F,,:,F:FF,FFF,FF,FF,FFFFFFFFF:FFFF,FFF,F,:FFF,F:FFF::F:FFFFFFFF,FFF,FFF:FFF:F:,FFFFF,,FFF:FF::F::FF,FF,F:FFFFFFFFFFFFF
@A01403:26:H72M2DRXY:1:2101:12545:29450 2:N:0:TTACGTGC
CGGACTACTCGGGTTTCTAATCCTGTTCGCTCCCCACGCTTTCGAGCCTCAGCGTCAGTTACAGACCAGAGAGCCGCTTTCGCCACCGGTGTTCCTCCATATATCTACGCATTTCACCGCTACACATGGAATTCCACTCTCCCCTTCTGCACTCAAGTTTGACAGTTTCCAAAGCGAACTATGGTTGAGCCACAGCCTTTAACTTCAGACTTATCAAACCGCCTGCGCTCGCTTTACGCCCAATAAATCCG
+
FFFFFFFFFFFFFFFFFFFFFFFFFFFFFFFFFFFFFFFFFFFFFFFFFFFFFFFF:FFFFFFFFFFFFFFFFFFFFFFFFFFFFFFFFFFFFFFFFFFFFFFFFFFFFFFFFFFFFFFFFFFFFFFFFFFFFFFFFFFFFFFFFFFFFFFFFFFFFFFFF,:FFFFFFFFFFFFFFFFFFFFFFFFFFFFFFFFFFFFFFFFFFFFFFFFFFFFFF:FFFFFFFFFFFFFFFFF:FFFFFFFF:FFFFF:
@A01403:26:H72M2DRXY:1:2101:21169:29512 2:N:0:TTACGTGC
CGGACTACCGGGGTTTCTAATCCTGTTCGCTCCCCACGCTTTCGAGCCTCAGCGTCAGTTGCAGACCAGAGAGCCGCCTTCGCCACTGGTGTTCTTCCATATATCTACGCATTCCACCGCTACACATGGAGTTCCACTCTCCTCTTCTGCACTCAAGAATGACAGTTTCCGATGCAGTTCCACGGTTGAGCCGTGGGCTTTCACATCAGACTTATCATTCCGCCTGCGCTCGCTTTACGCCCAATAAATCC
+
FFFFFFFFFFFFFFFFFFFFFFFFFFFFFFFFFFFFFFFFFFFFFFFFFFFFFFFFFFFFFFFFFFFFFFFFFFFFFFFFFFFFFFFFF:F:FF,FFFFFFFFFFFFFFFFFFFFFFFFF:FFFFFFFFFFFFFFFFFFFFFFFFFFFF:FFFFFFFFFFFFFFFFFFFFFFFFFFFFFFFFFFFFFFFFFFFFFFFFFFFFFFFFFFFFFFF:FFFFFF:FFFFFFFFFFFFFFFFFFFFFFFFFFFFFF
@A01403:26:H72M2DRXY:1:2101:31213:29528 2:N:0:TTACGTGC
CGGACTACCGGGGTATCTAATCCTGTTCGCTACCCATGCTTTCGAGCCTCAGCGTCAGTTGCAGACCAGAGAGCCGCCTTCGCCACTGGTGTTCTTCCATATATCTACGCATTCCACCGCTACACATGGAGTTCCACTCTCCTCTTCTGCACTCAAGAATGACAGTTTCCGATGCAGTTCCACGGTTGAGCCGTGGGCTTTCACATCAGACTTATCATTCCGCCTGCGCTCGCTTTACGCCCAATAAATCC
+
FFFFFFFFFFFFFFFFFFFFFFFFFFFFFFFFFFFFFFFFFFFFFFFFFFFFFFFFFFFFFFFFFFFFFFFFFFFFFFFFFFFFFFFFF:FFFFFFFFF:FFFFFFFFFFFFFFFFFFFFFFFFFFFFFFF:FFFFFFFFFFFFFFFFFF:FFFFFFF,FFFFFFFFFFFFFFFFFFFFFFFFFFFFFFFFFFFFFFFFFFFFFFFFFFFFFFFFFFFFFFFFFFFFFFFFFFFFFFF:F:FFFFFFFFFF
@A01403:26:H72M2DRXY:1:2101:20446:29543 2:N:0:TTACGTGC
CGGACTACAGGGGTATCTAATCCTGTTCGCTACCCATGCTTTCGAGCCTCAGCGTCAGTTGCAGACCAGAGAGCCGCCTTCGCCACTGGTGTTCTTCCATATATCTACGCATTCCACCGCTACACATGGAGTTCCACTCTCCTCTTCTGCACTCAAGAATGACAGTTTCCGATGCAGTTCCACGGTTGAGCCGTGGGCTTTCACATCAGACTTATCATTCCGCCTGCGCTCGCTTTACGCCCAATAAATCC
+
FFFF,FFFFF:FFFF,FFFFFFFFFFFFFFFFFFFFFF,FF:FFFFFFFFFFFFF:FFFFFFFFFFFFFFF::FFFFFF:FFFFFFFF:FFF::FFFFFFFFFFFFFFFFFFFFFFFFFFFFFFFFFFFFFFFFFFFFFFFFFFFFFFFF:FF:FFFFFFF:FFFFFFFFFFFFFFFFFF:FFFFFFFFFFFFFFFFFFF:FFFFFFFFFFFFFFFFFFFFFFFFFFFFFF:FFFFFFFFFFFFFFFFFFF
@A01403:26:H72M2DRXY:1:2101:15727:29575 2:N:0:TTACGTGC
CGGACTACTGGGGTATCTAATCCTGTTCGCTACCCATGCTTTCGAGCCTCAGCGTCAGTTGCAGACCAGAGAGCCGCCTTCGCCACTGGTGTTCTTCCATATATCTACGCATTCCACCGCTACACATGGAGTTCCACTCTCCTCTTCTGCACTCAAGAATGACAGTTTCCGATGCAGTTCCACGGTTGAGCCGTGGGCTTTCACATCAGACTTATCATTCCGCCTGCGCTCGCTTTACGCCCAATAAATCC
+
FFFFFFFFFFFFFFF:FFFFFFFFFFFFFFFFFFFFFFFFFFFF:FFFFFFFFFFFFFFFFFFFFFFFFFFFFFFFFFFFFFFFFFFFFFFF:FFFFFFFFFFFFFFFFFFFFFFFFFFFFFFFFFFF::FFFFFFFFFFFFFFFFFFFFFFFFFFFFFFFFFFFFFFFFFFFFFFFFFFFFFFF:FFFFFFFFFFFFFFFFFFFFFFFF:F,FFFFFFFFFF:FFFFFFFFF:FFF:FFFFF:FF::FFF
@A01403:26:H72M2DRXY:1:2101:16315:29684 2:N:0:TTACGTGC
CGGATACTGGGGTATCTAATCCTGTTCGCTCCCCACGCTTTCGAGCCTCAGCGTCAGTTACAGACCAGAGAGCCGCTTTCGCCACCGGTGTTCCTCCATATATCTACGCATTTCACCGCTACACATGGAATTCCACTCTCCCCTTCTGCACTCAAGTTTGACAGTTTCCAAAGCGAACTATGGTTGAGCCACAGCCTTTAACTTCAGACTGATCAAACCGCCTGCGCTCGCTTTACGCCCAATAAATCCGG
+
FFF,:FFFFFFFFFFFFFFFFFF,FF:FFFFFFFFFFF:FFFFFFFFFFFFFFFFFFFFFFFFFFF,FFFFFF:FFFFFFFFFFFFFFFFFFFFFFFFFFFFF:FFFFFFFFFFFFFFFFFF:F,FFFFFFFFFFFFFFFFFFFFFFFFFFF:FF:FFFFFFFFFFFFFFFFFFF,,FFFFFFFF,FFFFFF:FFFF,FFFFF,,,FFFF,FFFF:FFFFFFFFFFF:FFFFFFFFFFFFFFF:FFFFFFF
@A01403:26:H72M2DRXY:1:2101:20518:29857 2:N:0:TTACGTGC
CGGACTACAGGGGTATCTAATCCTGTTCGCTACCCATGCTTTCGAGCCTCAGCGTCAGTTGCAGACCAGAGAGCCGCCTTCGCCACTGGTGTTCTTCCATATATCTACGCATTCCACCGCTACACATGGAGTTCCACTCTCCTCTTCTGCACTCAAGAATGACAGTTTCCGATGCAGTTCCACGGTTGAGCCGTGGGCTTTCACATCAGACTTATCATTCCGCCTGCGCTCGCTTTACGCCCAATAAATCC
+
FFFFFFFFFFFFFFFFFFFFFFFFFFFFFFFFFFFFFFFFFFFFFFFFFFFFFFFFFFFFFFFFFFFFFFFFFFFFFFFFFFFFFFFFF:F,FFFFFFFFFFFFFFFFFFFFFFFFFFFFFFFFFFFFF:FFFFFFFFFFFFFFFFFFFFFFFFFFFFFFFFFFFFFFFFFFFFFFFFFFFFFFFFF:FFFFFFFFFFFFFFFFFFFF:FF,FFFFFFFF:F:FFFFFFFFFFFFFFFFFFFFFFFFFFFF
@A01403:26:H72M2DRXY:1:2101:30798:30091 2:N:0:TTACGTGC
CGGACTACTGGGGTTTCTAATCCTGTTCGCTACCCATGCTTTCGAGCCTCAGCGTCAGTTGCAGACCAGAGAGCCGCCTTCGCCACTGGTGTTCTTCCATATATCTACGCATTCCACCGCTACACATGGAGTTCCACTCTCCTCTTCTGCACTCAAGAATGACAGTTTCCGATGCAGTTCCACGGTTGAGCCGTGGGCTTTCACATCAGACTTATCATTCCGCCTGCGCTCGCTTTACGCCCAATAAATCC
+
FFFFFFFFFFFFFFFFFFFFFFFFFFFFFFFFFFFFFFFFFFFFFFFFFFFFFFFFFFFFFFFFFFFFFFFFFFFFFFFFFFFFFFFFFFFFFFFFFFFF:F:FFFFFFFFFFFFFFFFFFFFFFFFFFFFFFFFFFFFFFFFFFFFFFFFF:FFFFFFFF:FFFFFFFFFFFFFFF:F:FFFFFFFFFFFFFFFFFFFFFFFFFFFFFFFF:FFFFFFFFFFFFFFFFFFFFFFF:FFFFFF,F:FF:FF
@A01403:26:H72M2DRXY:1:2101:17951:30170 2:N:0:TTACGTGC
CGGACTACCGGGGTATCTAATCCTGTTCGCTACCCATGCTTTCGAGCCTCAGCGTCAGTTGCAGACCAGAGAGCCGCCTTCGCCACTGGTGTTCTTCCATATATCTACGCATTCCACCGCTACACATGGAGTTCCACTCTCCTCTTCTGCACTCAAGAATGACAGTTTCCGATGCAGTTCCACGGTTGAGCCGTGGGCTTTCACATCAGACTTATCATTCCGCCTGCGCTCGCTTTACGCCCAATAAATCC
+
FFFFFFFFFFFFFFFFFFFFFFFFFFFFFFFFFFFFFFFFFFFFFFFFFFFFFFFFFFFFFFFFFFFFFFFFFFFFFFFFFFFFFFFFFFFFFFFFFFFFFFFFFFFFFFFFFFFFFFFFFFFFFFFFFFFFFF:FFFFFFFFFFFFFFFFFFFFFFFFFFFFFF:FFFFFFFFFFFFFFFFFFFFFFFFFFFFFFFFFFFFFF:F:FFFFFFFFFF:FFFFFFFFFFFFFFFFFFFFFFFFFFFFFFFFF
@A01403:26:H72M2DRXY:1:2101:21811:30248 2:N:0:TTACGTGC
CGGACTACTGGGGTATCTAATCCTGTTCGCTACCCATGCTTTCGAGCCTCAGCGTCAGTTGCAGACCAGAGAGCCGCCTTCGCCACTGGTGTTCTTCCATATATCTACGCATTCCACCGCTACACATGGAGTTCCACTCTCCTCTTCTGCACTCAAGAATGACAGTTTCCGATGCAGTTCCACGGTTGAGCCGTGGGCTTTCACATCAGACTTATCATTCCGCCTGCGCTCGCTTTACGCCCAATAAATCC
+
FFFFFFFFFFFFFFFFFFFFFFFFFFFFF:FFFFFFFFFFFFFFFFFFFFFFFFFFFFFFFFFFFFFFF:FFFFFFFFFFFFFFFFFFFFFFFFFFFFFF:FFFFFFFFFFFFFFFFFFFFFFFFFFFFFFFFFFF:FFFFFFFFFFFFFFFFFFFFFFFFFFFFFFFFFF:FFFFFFFFFFFFFFF:FFFFFFFFFFFFFFFFFFF,FFFFFFF,FFFFFFFFFFFFFFFF:,FFFFFFFFFFFFFFFF:
@A01403:26:H72M2DRXY:1:2101:1452:30405 2:N:0:TTACGTGC
CGGACTACTCGGGTTTCTAATCCTGTTCGCTACCCATGCTTTCGAGCCTCAGCGTCAGTTGCAGACCAGAGAGCCGCCTTCGCCACTGGTGTTCTTCCATATATCTACGCATTCCACCGCTACACATGGAGTTCCACTCTCCTCTTCTGCACTCAAGAATGACAGTTTCCGATGCAGTTCCACGGTTGAGCCGTGGGCTTTCACATCAGACTGATCATTCCGCCTGCGCTCGCTTTACGCCCAATAAATCC
+
FFFFFFFFFFFFFFFFFFFFFFFFF::FFFFF:FFFFFFFFFFFFFFF:FFFFFFFFFFFFFFFFFFFFFFFFFFFFFFFFFFFFFFFFFF:FFFFFFFFFFFFFFFFFF:FFFF,FFFFFFFF,FFFF:FFF:FFFFFFFFFFFFFFFFFFFFFF,F:FFFFFFFFFF,F,FF,FF,FF:FF,F,FFFFFFFFFFFFFFFFFFFFFFF:FF,FFF,F:FFF:F:F:FFFFFF,F:FFFF:FFFF,FFFFF
@A01403:26:H72M2DRXY:1:2101:2465:30436 2:N:0:TTACGTGC
CGGACAACTCGGGTTTCAAATCCAGTTCGCTACCCATGCTTTCGAGCCTCAGCGTCAGTAGCAGACCAGAGAGCCGCCTTCGCCACTGGTGTACTTCCATATATCTACGCATTCCACCGCTACACATGGAGTTCCACTCTCCTCTTCTGCACTCAAGAATGACAGTTTCCGATGCAGTTCCACGGTTGAGCCGTGGGCTTTCACATCAGACTTATCAAACCGCCTGCGCTCGCTTTACGCCCAATAAATCC
+
FFFFF,F,FFFF,,F::,F:,FF,:FF,F,:::F,,:,FF:,FFFFFFFFFFF:,FFF,,,FFFFF,FFF,:,FFF:F:FFFFFF,FF,::F,:F,FFFFFFFFFFFFFFFFFFF:FFFFFFFFF::FF,F,:FF:FFF:FFFFF:F:FFFFFFF:F:FFFFF:F,,FF:FF:FFFFF::FFF:FF:FFFFFFF:FFFF:FFFFFF,,F:F,FF,::FFF,FFFFFFFF,FFFFF:FFFFFF,,:F,FFFF
@A01403:26:H72M2DRXY:1:2101:19569:30436 2:N:0:TTACGTGC
CGGACTACCAGGGTATCTAATCCTGTTCGCTACCCATGCTTTCGAGCCTCAGCGTCAGTTGCAGACCAGAGAGCCGCCTTCGCCACTGGTGTTCTTCCATATATCTACGCATTTCACCGCTACACATGGAATTCCACTCTCCCCTTCTGCACTCAAGTTTGACAGTTTCCAAAGCGAACTATGGTTGAGCCACAGCCTTTAACTTCAGACTTATCAAACCGCCTGCGCTCGCTTTACGCCCAATAAATCCG
+
FFFFFFFFFFFFFFFFFFFFFFFFFFFFFFFFFFFFFFFF:FFFFFFFFFFFFFFFFFFFFFFFFFFFFFFFFFFFFFFFFFFFFFFFFFFFFFFFFFFFFFFFFFFFFFFFFFFFFFFFFFFFFFFFFFF,FFFFFFFFFFFF:FFFFFFFFFFFFFFFFF:FFFFFFFFFF:FFF:FFFFFFFFFFF:FFFFFFFFFFFFFFFFFFF:FFFFFFFF:FFFFFFFFFFFFFFFFFFFFFFF:F:FFFFFF
@A01403:26:H72M2DRXY:1:2101:1642:30545 2:N:0:TTACGTGC
CGGACTACTCGGGTTTCTAATCCTGTTCGCTACCCATGCTTTCGAGCCTCAGCGTCAGTTGCAGACCAGAGAGCCGCCTTCGCCACTGGTGTTCTTCCATATATCTACGCATTCCACCGCTACACATGGAGTTCCACTCTCCTCTTCTGCACTCAAGAATGACAGTTTCCGATGCAGTTCCACGGTTGAGCCGTGGGCTTTCACATCAGACTTATCATTCCGCCTGCGCTCGCTTTACGCCCAATAAATCC
+
FFFFFFFFFFFFFFFFFFFFFFFFF:FFFFFFFFFFFFFFFFFFFFFF:FFFFFFFFFFFFFFFFFFFFFFFFFFFFFFFFFFFFFFFFFFFFF:FFFFF:FFFFFFFFFFFFF:FFFFFFFFFFFFFF,:F,FFFFFFFFFFFFF::F:FFFFF::FFFFFFFFFFFFF,FFF:,FFFFFFFFF:FFFFF:FFFFFFF,FFFFFFF:FFFF,F::FF,FF:FF:FFFFFFFF:F:FFFF:FFFF:F,F:F
@A01403:26:H72M2DRXY:1:2101:26431:30921 2:N:0:TTACGTGC
CGGACTACCGGGGTTTCTAATCCTGTTCGCTCCCCACGCTTTCGAGCCTCAGCGTCAGTTACAGACCAGAGAGCCGCTTTCGCCACCGGTGTTCCTCCATATATCTACGCATTTCACCGCTACACATGGAATTCCACTCTCCCCTTCTGCACTCAAGTTTGACAGTTTCCAAAGCGAACTATGGTTGAGCCACAGCCTTTAACTTCAGACTTATCAAACCGCCTGCGCTCGCTTTACGCCCAATAAATCCG
+
FFFFFFFFFFFFFFFFFFFFFFFFFFFFFFFFFFF,FFFFFFFF:FFFFFFFFFFFFF:FFFFFFFFFFFFFFFFFFFFFFFFFF:FFFFFFFFFFFFFFFFFFFFFFFFFFFFFFFFFFFFFFFFFFFFFFFFFFFFFFFFFFFFFFFFFFFFFFFFFFFFFFFFFFFFFF,FFFFFF:FFFFFFFFF:F:FFFFFFFFFFFFFF,::FFFFFFFF,FFFFFFFFFFF:FFFFFFFFFFFFFFFFFFFFF
@A01403:26:H72M2DRXY:1:2101:28980:31266 2:N:0:TTACGTGC
CGGACTACTCGGGTTTCTAATCCTGTTCGCTACCCATGCTTTCGAGCCTCAGCGTCAGTTGCAGACCAGAGAGCCGCCTTCGCCACTGGTGTTCTTCCATATATCTACGCATTCCACCGCTACACATGGAGTTCCACTCTCCTCTTCTGCACTCAAGAATGACAGTTTCCGATGCAGTTCCACGGTTGAGCCGTGGGCTTTCACATCAGACTTATCATTCCGCCTGCGCTCGCTTTACGCCCAATAAATCC
+
FFFFFFFFFFFFFFFFFFFFFFFFFFFFFFFFFFFFFFFFFFFFFFFFFFFFFFFFFFFFFFFFFFFFFFFFFFFFFFFFFFFFFF:FFFFFFFFFFFFFFFFFFFFFFFFFFFFFFFFFFFFFFFFFFFFFFFFFFFFFFFFFFFFFFFFFFFFFFFFFFFFFFFFFFFFFFFFFFFFFFFFFFFFFFFFFFFFFFFFFFFFFFFFFFFFFFFFFFFFFFFFFFFFFFFFFFFFFFFFFFFF:FFFFFFF
@A01403:26:H72M2DRXY:1:2101:13395:31485 2:N:0:TTACGTGC
CGGACTACCAGGGTTTCTAATCCTGTTCGCTACCCATGCTTTCGAGCCTCAGCGTCAGTTGCAGACCAGAGAGCCGCCTTCGCCACTGGTGTTCTTCCATATATCTACGCATTCCACCGCTACACATGGAGTTCCACTCTCCTCTTCTGCACTCAAGAATGACAGTTTCCGATGCAGTTCCACGGTTGAGCCGTGGGCTCTCACATCAGACTTATCATTCCGCCTGCGCTCGCTTTACGCCCAATAAATCC
+
FFFFFFFFFFFF:F:FFFFFFFFFFFF:FFFFFFFFFFFFFFFFFFFF:FFFFFFFFFFFFFFFFFFFFFFFFFFFFFFFFFFFFFFFFFF:FF:FFFFFFFFFFFFF:FF,FFFFFFFF:FFFFF:FFFFFFFFFFFFFFFFF:FFFFFFFFFFFFFFFFFFFFFFFFFFFFFF:FF:FF:FFFFFFFFFFFFFFFFF:FFFFFFFFFFF,FF:FFFFFFFFFFFFFFF:FF,FF:FFFFFFFF,FFFF:
@A01403:26:H72M2DRXY:1:2101:13404:31501 2:N:0:TTACGTGC
CGGACTACCAGGGTTTCTAATCCTGTTCGCTACCCATGCTTTCGAGCCTCAGCGTCAGTTGCAGACCAGAGAGCCGCCTTCGCCACTGGTGTTCTTCCATATATCTACGCATTCCACCGCTACACATGGAGTTCCACTCTCCTCTTCTGCACTCAAGAATGACAGTTTCCGATGCAGTTCCACGGTTGAGCCGTGGGCTCTCACATCAGACTTATCATTCCGCCTGCGCTCGCTTTACGCCCAATAAATCC
+
FFFFFFFFFFFFFFFFFFFFFFFFFFFFFFFFFFFFFFFFFFFFFFFFFFFFFFFFFFFFFFFFFFFFFFFFFFFFFFFFFFFFFFFFFFFFFFF:FFFFFFFFFFFFFFFFFFFFFFFFFFFFFFFFFFFFFFFFFFFFFFFFFFFFFFFFFFFFFF,FFFFFFFFFFFFFFFFFFFFFFFFFFFFFFFFFFFFFFFFFFFFFFFFFFFFFFFFFFFFFFFFFFFFFFFFFFFFFFFFFFFFFFFFFFFF
@A01403:26:H72M2DRXY:1:2101:27868:31563 2:N:0:TTACGTGC
CGGACTACTCGGGTATCTAATCCTGTTCGCTACCCATGCTTTCGAGCCTCAGCGTCAGTTGCAGACCAGAGAGCCGCCTTCGCCACTGGTGTTCTTCCATATATCTACGCATTCCACCGCTACACATGGAGTTCCACTCTCCTCTTCTGCACTCAAGAATGACAGTTTCCGATGCAGTTCCACGGTTGAGCCGTGGGCTTTCACATCAGACTTATCATTCCGCCTGCGCTCGCTTTACGCCCAATAAATCC
+
FFFFFFFFFFFFFFFFFFFFFFFFFFFFFFFFFFFFFFFFFFFFFFFFFFFFFFFFFFFFFFFFFFFFFFFFFFFFFFFFFFFFFFFFFFFFFFFFFFFFFFFFFFFFFFFFFFFFFFFFFFFFFFFFFFFFFFFFFFFFFFFFFFFFFFFFFFFFFFFFFFFFFFFFFFFFFFFFFFFFFFFFFFFFFFFFFFFFFFFFFFFFFFFFFFFFFFFFFFFFFFF:FFFFFFFFFFFFFFFFFFFFFFFFFFF
@A01403:26:H72M2DRXY:1:2101:27227:31735 2:N:0:TTACGTGC
CGGACTACTCGGGTATCTAATCCTGTTCGCTACCCATGCTTTCGAGCCTCAGCGTCAGTTGCAGACCAGAGAGCCGCCTTCGCCACTGGTGTTCTTCCATATATCTACGCATTCCACCGCTACACATGGAGTTCCACTCTCCTCTTCTGCACTCAAGAATGACAGTTTCCGATGCAGTTCCACGGTTGAGCCGTGGGCTTTCACATCAGACTTATCATTCCGCCTGCGCTCGCTTTACGCCCAATAAATCC
+
FFFFFFFFFFFFFFFFFFFFFFFFFFFFFFFFFFFFFFFFFFFFFFFFFFFFFFFFFFFFFFFFFFFFFFF:FFFFFFFFFF:FF:FFFFFFFF,FFFF:FFFFFF,FF:F,FFFFFFFF::FFFFFFFFFFF:FFF:FFFFFFFFFFF:FFFF:FF:FFFFFFFFFF:FFFF:FF:FFFFFFFFF:FFFFFF:FFFFF:FFFFFF:FFFFFFFFFFFFFFFFF:FFFFFFFF::FFFFF:FFFF:FFFFF
@A01403:26:H72M2DRXY:1:2101:18285:31751 2:N:0:TTACGTGC
CGGACTACCCGGGTTTCTAATCCTGTTCGCTACCCATGCTTTCGAGCCTCAGCGTCAGTTGCAGACCAGAGAGCCGCCTTCGCCACTGGTGTTCTTCCATATATCTACGCATTCCACCGCTACACATGGAGTTCCACTCTCCTCTTCTGCACTCAAGAATGACAGTTTCCGATGCAGTTCCACGGTTGAGCCGTGGGCTTTCACATCAGACTTATCATTCCGCCTGCGCTCGCTTTACGCCCAATAAATCC
+
F,,FF,FF,FFF,:,,FFFFFFF,FFFFFFFFFFFF::FFFFFFFFFF:FF:FFFFF:FFFFF:FF,FFFFF:F:FFFF:FFFFFFFF,F:F:FFFFFF,FFF:FFF,FFFFFFFFFFFFFFFFFFFFFF,FFFF:F,FFFFF:FFFFFFFFFFFF,FFFFFFFFFFFFF,,,F,,F:FFFFFFF,FFF,F:FFFFFFFFFF:F,,FF:FFF:F,,F:FFFFFF,FFF:FFFFF::FF,F,FF,FFF,:FF
@A01403:26:H72M2DRXY:1:2101:21332:31767 2:N:0:TTACGTGC
CGGACTACCAGGGTTTCTAATCCTGTTCGCTACCCATGCTTTCGAGCCTCAGCGTCAGTTGCAGACCAGAGAGCCGCCTTCGCCACTGGTGTTCTTCCATATATCTACGCATTCCACCGCTACACATGGAGTTCCACTCTCCTCTTCTGCACTCAAGAATGACAGTTTCCGATGCAGTTCCACGGTTGAGCCGTGGGCTTTCACATCAGACTTATCATTCCGCCTGCGCTCGCTTTACGCCCAATAAATCC
+
FFFFFFFFFFFFFFFFFFFFFFFFF:FFFFFFFFFFFFFFFFFFFFFFFFFFFFFFFFFFFFFFFFFFFFFFFFFFFFFFFFFFFFFFFFFFF:FFFFFFFF:FFF:FFFFFFFFFFFFFFFFFFFFFFFFFFFFFFFFFFFFFFFFFFFFFFFFFF:FFF:FFFFFFFFFFFFFFFFFFFFFFFFFFFFFFFF:FFFFFFFFFFFFFFFFFFFFFFFFFFFFFF:FFFFFFFFFFFFFFFFFFFFFFFFF
@A01403:26:H72M2DRXY:1:2101:27190:31767 2:N:0:TTACGTGC
CGGACTACTCGGGTATCTAATCCTGTTCGCTACCCATGCTTTCGAGCCTCAGCGTCAGTTGCAGACCAGAGAGCCGCCTTCGCCACTGGTGTTCTTCCATATATCTACGCATTCCACCGCTACACATGGAGTTCCACTCTCCTCTTCTGCACTCAAGAATGACAGTTTCCGATGCAGTTCCACGGTTGAGCCGTGGGCTTTCACATCAGACTTATCATTCCGCCTGCGCTCGCTTTACGCCCAATAAATCC
+
FFFFFFFFFFFFFFFFFFFFFFFFFFFFFFFFFFFFFFFFF:FFFFFFFFFFFFFFFFFFFFFFFFFFFFFFFFFFFFFFFFFFFFFFFFFFFFFFFFFFFFFFFFFFFFFFFFFFFFFFFFFFFFFFFFFFFFFFFFFFFFFFFF:FFFFFFF:FFFFFFFFFFFFFFFFFFFFFFFFFFFFFFFFFFFFFFFFFFFFFFFFFF:FFFFFFFFFFFFFFFFFFFFFFFFFFFFFF:FFFFFFFFFFFFFF
@A01403:26:H72M2DRXY:1:2101:8766:31829 2:N:0:TTACGTGC
CGGACTACTGGGGTATCTAATCCTGTTCGCTCCCCACGCTTTCGAGCCTCAGCGTCAGTTGCAGACCAGAGAGCCGCCTTCGCCACTGGTGTTCTTCCATATATCTACGCATTCCACCGCTACACATGGAGTTCCACTCTCCTCTTCTGCACTCAAGAATGACAGTTTCCGATGCAGTTCCACGGTTAAGCCGTGGGCTTTCACATCAGACTTATCATTCCGCCTGCGCTCGCTTTACGCCCAATAAATCC
+
FFFFFFFFFFFFFFFFFFFFFFFFFFFFFFFFFFFFFFFFFFFFFFF:FFFFF:FF:FFFFFFFFFFFFFFFFFFFFFFFFFFFFFFFFFFFFFFFFFFFFFF:FFFFFFF:FFFFFFFFFFFFFFFFFFFFFFFFFFFFFFFFFFFFFFFFFFFFFF,FFF,F:FFFFFFFFFFFFFFFF:F:FFFFFFFFFFF,FFFFFFFFFFFF:FFFFFFFFFF:::::FFFF:FFFF:FF,FFF:::FFFFFF:,
@A01403:26:H72M2DRXY:1:2101:10384:31970 2:N:0:TTACGTGC
CGGACTACTGGGGTATCTAATCCTGTTCGCTACCCATGCTTTCGAGCCTCAGCGTCAGTTGCAGACCAGAGAGCCGCCTTCGCCACTGGTGTTCTTCCATATATCTACGCATTTCACCGCTACACATGGAATTCCACTCTCCCCTTCTGCACTCAAGTTTGACAGTTTCCAAAGCGAACTATGGTTGAGCCACAGCCTTTAACTTCAGACTTATCAAACCGCCTGCGCTCGCTTTACGCCCAATAAATCCG
+
FFFFFFFFFFFFFFFFFFFFFFFFFFFFFF:F:FFFFFFFFFFFFFFFFFFFFFFFFFFFFFF:FFFFFFFFFFFFFFFF:FFFFFFFFFF,FFF:FFFFFFFFFFFFFFFFFFFFFFFFFFFFF:,FFF,FFFFFFFFFFFF:,:F:FF:FFFFFF:F:F,FFFF:FFFF:,FFFFFFFFFFFFFFFFFFFFFFFFF:F:FFFFFFF:FF::FFF,,FFFFFFFFFFF:FF:,F,FFFFFF:FFF,FFFF
@A01403:26:H72M2DRXY:1:2101:3866:32049 2:N:0:TTACGTGC
CGGACTACCAGGGTTTCTAATCCTGTTCGCTACCCATGCTTTCGAGCCTCAGCGTCAGTTGCAGACCAGAGAGCCGCCTTCGCCACTGGTGTTCTTCCATATATCTACGCATTCCACCGCTACACATGGAGTTCCACTCTCCTCTTCTGCACTCAAGAATGACAGTTTCCGATGCAGTTCCACGGTTGAGCCGTGGGCTTTCACATCAGACTTATCATTCCGCCTGCGCTCGCTTTACGCCCAATAAATCC
+
FFFFFFFFFFFFFFFFFFFFFFFFFFFFFFFFFFFFFFFFFFF:FFFFFF:FFFFFFFFFFFFFFFFFFFFFFFFFFFFF:FFFFFFFFFFFFFFFFFFFFFFFFFFFFFFFFFFFFFFFFFFFFFF::FF:FFFFFFFFFFFFFFFFFF:FFFFF:FFFFFFFFFFFFFFF:FFF:FFFFF:FFFF,FF,FFFFFFFFF:FFFFFFFF,,,FFFFF::FFFFFFFFFFFF:FFFFFFFFFFFFFFFFF:F
@A01403:26:H72M2DRXY:1:2101:19162:32049 2:N:0:TTACGTGC
CGGACTACTAGGGTATCTAATCCTGTTCGCTACCCATGCTTTCGAGCCTCAGCGTCAGTTGCAGACCAGAGAGCCGCCTTCGCCACTGGTGTTCTTCCATATATCTACGCATTCCACCGCTACACATGGAGTTCCACTCTCCTCTTCTGCACTCAAGAATGACAGTTTCCGATGCAGTTCCACGGTTGAGCCGTGGGCTTTCACATCAGACTTATCATTCCGCCTGCGCTCGCTTTACGCCCAATAAATCC
+
FFFFFFF,:FFFFFFFFFFFF:F,F:::FFFFF:FFF::F,FFFFFFFFFFFF:FFF:FFFF:FF:FF:FFFFFFFFFFFFF:,FF,FFFF,F:FFFFFFFFFFFF:F,FFF:FFFFFF:F:FFF:,F,FFFFFFFFF,F:FFFFFF::FFF,FFFF:FFF:FFF:FFF,FFFFF::FF,FFFFF,FFFFF,FFF,FF:,:FFFFFFFFF:FFFF:FF:F,:F,FF,FFFFFFFF:F:FFF:FFFF:FFFF
@A01403:26:H72M2DRXY:1:2101:22155:32064 2:N:0:TTACGTGC
CGGACTACCAGGGTTTCTAATCCTGTTCGCTCCCCACGCTTTCGAGCCTCAGCGTCAGTTGCAGACCAGAGAGCCGCCTTCGCCACTGGTGTTCTTCCATATATCTACGCATTCCACCGCTACACATGGAGTTCCACTCTCCTCTTCTGCACTCAAGAATGACAGTTTCCGATGCAGTTCCACGGTTGAGCCGTGGGCTTTCACATCAGACTTATCATTCCGCCTGCGCTCGCTTTACGCCCAATAAATCC
+
FFFFFFF:FFFFFFFFFFFFFFFFF:FFFFFFFFFFFFFFFFFF,FFFFFFFFFFFFFFFFFFFFFFFFFFFFFFFFFFFFFFFFFFFFFFFFFFFFFFFFFFFFFFFFFFFFFFFFFFFFFFFFFFFFFFFFFFFFFFFFFFFFFFFFFFFFFFFFFFFFFFFFFFFFFFFFFF,FFFFFFFFF:FFFFFFFFFFFFFFFFFFFFF:FFF,FFFFFFFFFFFFF,FFFFFFFFFFFFFFFFF,FFF:FFF
@A01403:26:H72M2DRXY:1:2101:3016:32330 2:N:0:TTACGTGC
CGGACTCTAGGGTTTCTAATCCTGTTCGCTACCCATGCTTTCGAGCCTCAGCGTCAGTTGCAGACCAGAGAGCCGCCTTCGCCACTGGTGTTCTTCCATATATCTACGCATTCCACCGCTACACATGGAGTTCCACTCTCCTCTTCTGCACTCAAGAATGACAGTTTCCGATGCAGTTCCACGGTTGAGCCGTGGGCTTTCACATCAGACTTATCATTCCGCCTGCGCTCGCTTTACGCCCAATAAATCCG
+
FFFFFFFFFFFFFFFFFFFFFFFFFFFFFFFFFFFFFFFFFFFFFFFFFFFFFFFFFFFFFFFFFFFFFFFFFFFFFFFFFFFFFFFFFFFFFFFFFFFFFFFFFFFFFFFFFFFFFFFFFFFFFFFFFFFFFFFFFFFFFFFFFFFFFFFFFFFFFFFFFFFFFFFFFFFFFFFFFFFFFFFFFFFFFFFFFFFFFFFFFFFFFFFFFFF,FFFFFFFFFFFFFFFFFFFFFFFFFFFFFFFFFFFFFFF
@A01403:26:H72M2DRXY:1:2101:31340:32534 2:N:0:TTACGTGC
CGGACTACTAGGGTATCTAATCCTGTTCGCTACCCATGCTTTCGAGCCTCAGCGTCAGTTGCAGACCAGAGAGCCGCCTTCGCCACTGGTGTTCTTCCATATATCTACGCATTCCACCGCTACACATGGAGTTCCACTCTCCTCTTCTGCACTCAAGAATGACAGTTTCCGATGCAGTTCCACGGTTGAGCCGTGGGCTTTCACATCAGACTTATCATTCCGCCTGCGCTCGCTTTACGCCCAATAAATCC
+
FFF,FFFFFFFFFFFFFF,FFFFFFFFFFFF:FFFFFFFFFFFFF:FFFFFFFFFFFFFFFFFFFFFFFFFFFFFFFFF:FFFFFFFFFFF,:FFFFFFFFFFFFFFFFFFFFFFFFFFFFFFFFFFFFFFFFFF,FFFFFFFFFFFFFFFFFFF:FFFFFFFFFFFFFFFFFFFFFFFFFFFF::FFFFFFFFFFFFFFFFFFFFFFFFFFFFFFFFFFFF:F:FFFFFFFFFFFFFFFFFF:FFFFFFF
@A01403:26:H72M2DRXY:1:2101:1777:32847 2:N:0:TTACGTGC
CGGACTACTGGGGTATCTAATCCTGTTCGCTACCCATGCTTTCGAGCCTCAGCGTCAGTTGCAGACCAGAGAGCCGCCTTCGCCACTGGTGTTCTTCCATATATCTACGCATTCCACCGCTACACATGGAGTTCCACTCTCCTCTTCTGCACTCAAGAATGACAGTTTCCGATGCAGTTCCACGGTTGAGCCGTGGGCTTTCACATCAGACTTATCATTCCGCCTGCGCTCGCTTTACGCCCAATACATCC
+
FFFFFFFFFFFFFF:FFFFFFFFFFFFFFFFFFFF:FFFFFFFFFFFFFFFFFFFFFFFFFFFFFFFFFFFFFFFFFFFFFFFFFFFFF:F,FFFFFFFFFFFFF:FFFFF:FFFFFFFFFFFFFFFF:FFFFFFFFFFFFFFF:FFFFFFFFFFFFFFFFFFFFFFFFFFFFFFFFF:FFFF,FFFFFFFFF:FFFF:FFFFFFFFFFFFFFFF,FFFFFFFFFFFFFFFFFF,F,FFFF::FFF,F,:F
@A01403:26:H72M2DRXY:1:2101:24912:32957 2:N:0:TTACGTGC
CGGACTACTGGGGTTTCTAATCCTGTTCGCTCCCCACGCTTTCGAGCCTCAGCGTCAGTTACAGACCAGAGAGCCGCTTTCGCCACCGGTGTTCCTCCATATATCTACGCATTTCACCGCTACACATGGAATTCCACTCTCCCCTTCTGCACTCAAGTTTGACAGTTTCCAAAGCGAACTATGGTTGAGCCACAGCCTTTAACTTCAGACTTATCAAACCGCCTGCGCTCGCTTTACGCCCAATAAATCCG
+
FFFFFFFFFFFFFFFFFFFFFFFFFFFFFFFFFFFFFFFFFFFFFFFFFFFFFFFFFFFFFFFFFFFFFFFFFFFFFFFFFFFFFFFFFFFFFFFFFFFFFFFFFFFFFFFFFFFFFFFF,FFFFFFFFFFFFFFFFFFFFFFFFFFFFFFFFFFFFFFFFFFFFFFFFFFFFFFFFFFFFFFFFFFFFFFFFFFFFFFFFFFFFFFFFFF:FFFFFFFFFFFFFFFF,FFFFFFFFFFFFFFFFFFFFFF
@A01403:26:H72M2DRXY:1:2101:28212:33411 2:N:0:TTACGTGC
GGGGGGGGGGGGGGGGGGGGGGCTGTTTGGGGGCGCCACATTAGAGCCACCGGGTCAGGGGGACGACAGGAGACCGGCGGGGGCGACCGAGGGCCGACGGAACAAAAAGAAAAACACAGAAAAACAAAGGAATACACATAACGAACCCGGACACGGAGCAAAGAGTATAAAACGCAAAAGAGAAATGTGTTGCCAGGAGGTGAGGTAGGAGTAGTCAGACGGCGAAAGCGCACAAGACACCGAGAAAAACA
+
:FFFFFF,,,F:F:,,,,:,,,,,,,,,,,,,,,,,,,,,,,::,,,,,,,,,,,,,,,,,,,,,,,,,,,,,,,,,,,,,,,,,,,,,,:,,,,,,,,,,,,,,,,,,,,:,,,,,:,,,,,:,,:,,,,,,,,,,,,,,,,,,,,:,,,,F,,,,,,:,F,,,,,,:,,,,,,,,,,,,,,,,,,,,,,,,,,,,,,,,,,:,,,,,,,,,,,,,,,,,,,,,,,,,,,,,,,:,,:,,,,,:,,,:,,
@A01403:26:H72M2DRXY:1:2101:6262:33505 2:N:0:TTACGTGC
CGGACTACTCGGGTATCTAATCCTGTTCGCTACCCATGCTTTCGAGCCTCAGCGTCAGTTGCAGACCAGAGAGCCGCCTTCGCCACTGGTGTTCTTCCATATATCTACGCATTCCACCGCTACACATGGAGTTCCACTCTCCTCTTCTGCACTCAAGAATGACAGTTTCCGATGCAGTTCCACGGTTGAGCCGTGGGCTTTCACATCAGACTTATCATTCCGCCTGCGCTCGCTTTACGCCCAATAAATCC
+
FFFFFFFFFFFFFFFFFFFFFFFFFFFFFFFFFFFFFFFFFFFFFFFFFFFFFFFFFFFFFFFFFFFFFF:FFFFFFFFFFFFFFFFFFFF:FFFFFF:F:FFFFFFFFFFFFFFFFFFFFFFFFFFFFFFF:FFFFFFFFFFF:FFFFF,F:FFFFFFFF:FF:FFFFFFFFFFFFFFFFFFFF:FFFFF:FFFFFFFF:,FFFFF,F:FFFF:FFFFFFFFF,FFFFFFFF:FFFFFFFFF,FFFFFFF
@A01403:26:H72M2DRXY:1:2101:19452:33520 2:N:0:TTACGTGC
CGGACTACTAGGGTATCTAATCCTGTTCGCTACCCATGCTTTCGAGCCTCAGCGTCAGTTGCAGACCAGAGAGCCGCCTTCGCCACTGGTGTTCTTCCATATATCTACGCATTCCACCGCTACACATGGAGTTCCACTCTCCTCTTCTGCACTCAAGAATGACAGTTTCCGATGCAGTTCCACGGTTGAGCCGTGGGCTTTCACATCAGACTTATCATTCCGCCTGCGCTCGCTTTACGCCCAATAAATCC
+
FFFFFFFFFFFFFFFFFFFFFFFFFFFFFFFFFFFFFFFFFFFFFFFFFFFFFFFFFFFFFFFFFFFFFFFFFFFFFFFFFFFFFFFFFFFFFFFFFFFFFFFFFFFFFFFFFFFFFFFFFFFFFFFFFFFFFFFFFFFFFFFFFFFFFFFFFFFFFFFFFFFFF:FFFFFFFFFFFFFFFFFFFFFFFFFFFFFFFFFFFFFFFFFFFFFFFFFFFFFFFFFFFFFFFFFFFFFFFFFFFFFFFFFFFFF
@A01403:26:H72M2DRXY:1:2101:14000:33567 2:N:0:TTACGTGC
CGGACTACCCGGGTTTCTAATCCTGTTCGCTACCCATGCTTTCGAGCCTCAGCGTCAGTTGCAGACCAGAGAGCCGCCTTCGCCACTGGTGTTCTTCCATATATCTACGCATTCCACCGCTACACATGGAGTTCCACTCTCCTCTTCTGCACTCAAGAATGACAGTTTCCGATGCAGTTCCACGGTTGAGCCGTGGGCTTTCACATCAGACTTATCATTCCGCCTGCGCTCGCTTTACGCCCAATAAATCC
+
FFFFFFFFFFFFFFFFFFFFFFFFFFFFFFFFFFFFFFFFFFFFFFFFFFFFFFFFFFFFFFFFFFFFFFFFFFFFFFFFFFFFFFFFFFFFFFFFFFFFFFFFFFFFFFFFFFFFFFFFFFFFFFFFFFFFFFFF:FFFFF:FFFFFFFFFFFFFFFFFF:FFFFFFFFFFFFFFFFFF:FFFFFFFFFFFFFFFFFFFFFFFFFFFFF::FFFFFFFFF:F:FFFFFFFFFFFFFFFFFFFFF:FFFFF
@A01403:26:H72M2DRXY:1:2101:22064:33599 2:N:0:TTACGTGC
CGGACTACCCGGGTTTCTAATCCTGTTCGCTCCCCACGCTTTCGAGCCTCAGCGTCAGTTACAGACCAGAGAGCCGCTTTCGCCACCGGTGTTCCTCCATATATCTACGCATTTCACCGCTACACATGGAATTCCACTCTCCCCTTCTGCACTCAAGTTTGACAGTTTCCAAAGCGAACTATGGTTGAGCCACAGCCTTTAACTTCAGACTTATCAAACCGCCTGCGCTCGCTTTACGCCCAATAAATCCG
+
FFF,FFFFFFFFFFFFFFFFFFFFFFFFFFFFFFFFFFFFFFFFFFFFFFFFFFFFFFFFFFFFFFFFFFFFFFFFFFFFFFFFFFFFFFFFFF,FFFFFFFFFFFFFFFFFFFFFFFFFF:F,FFFFFFFFFFFFFFFFFFFFFFFFFFFFFFFFFFFFFFFFFFFFFFFFFFFFFFFFFFFFFFFF:FFFFFFFFFFFFFFFFFFFFFFFFFFFF:FFFFFFFFFFFFF:FFF:FFFFFFFFFFF:FF,
@A01403:26:H72M2DRXY:1:2101:29532:33692 2:N:0:TTACGTGC
CGGACTACCGGGGTTTCTAATCCTGTTCGCTACCCACGCTTTCGAGCCTCAGCGTCAGTTACAGACCAGAGAGCCGCTTTCGCCACCGGTGTTCCTCCATATATCTACGCATTTCACCGCTACACATGGAATTCCACTCTCCCCTTCTGCACTCAAGTTTGACAGTTTCCAAAGCGAACTATGGTTGAGCCACAGCCTTTAACTTCAGACTTATCAAACCGCCTGCGCTCGCTTTACGCCCAATAAATCCG
+
FFFFFFFFFFFFFFFFFFFFFFFFFFFFFFFFFFFFFFFFFFFFFFFFFFFFFFFFFFFFFFFFFFFFFFFFFFFFFFFFFFFFFFFFFFFFFFFFFFFFFFFFFFFFFFFFFFFFFFFFFFFFFFFFFFFFFFFFFFFFFFFFFFFFFFFFFFFFFFFF:FFFFFFFFFF:F:FFFFFFFF:FFF:FFFFFF:FFFFFFFFFFFFF:F:FFFF:FFF,FFFFF:FFFFFFFFFFFFFFFFFFFFFFFF:F
@A01403:26:H72M2DRXY:1:2101:25870:33802 2:N:0:TTACGTGC
CGGACTACTAGGGTTTCTAATCCTGTTCGCTACCCATGCTTTCGAGCCTCAGCGTCAGTTGCAGACCAGAGAGCCGCCTTCGCCACTGGTGTTCTTCCATATATCTACGCATTCCACCGCTACACATGGAATTCCACTCTCCCCTTCTGCACTCAAGTTTGACAGTTTCCAAAGCGAACTATGGTTGAGCCACAGCCTTTAACTTCAGACTTATCAAACCGCCTGCGCTCGCTTTACGCCCAATAAATCCG
+
F:FFFF:FFFFFFFFFFFFFFFFFF:FFFFFFFFFFFFFFFFFFF:FFFFFFFFFFFFFFFFFF:FFFFFFFFFFFFFFFFFFFFFFFFFFFFF,FFFFF:FFFFFFFFFF:FFFFFFFF:FFFF:FFFF:FFFFFFFFFFFFFFFFFFFFFFFFFFFFFFFFFFFFFFF:FFFFFF:FFFFFFFFFFFF:FFFFFFFFFFFFFFFFFFF:FFFFFFFF:FFFFFFFFFFFFF,:FFFFFFFF,F:FFFFF
@A01403:26:H72M2DRXY:1:2101:29297:33818 2:N:0:TTACGTGC
CGGACTACCGGGGTTTCTAATCCTGTTCGCTACCCACGCTTTCGAGCCTCAGCGTCAGTTACAGACCAGAGAGCCGCTTTCGCCACCGGTGTTCCTCCATATATCTACGCATTTCACCGCTACACATGGAATTCCACTCTCCCCTTCTGCACTCAAGTTTGACAGTTTCCAAAGCGAACTATGGTTGAGCCACAGCCTTTAACTTCAGACTTATCAAACCGCCTGCGCTCGCTTTACGCCCAATAAATCCG
+
FFFFFFFFFFFFFFFFFFFFFFFFFFFFFFFFFFFFFFFFFFFFFFFFFFFFFFFFFFFFFFFFFFFFFFFFFFFFFFFFFFFFFFFFFFFFFFFFFFFF:FFFF:FFFFFFFFFFFFFFFFFFFF:FFFFFFFFFFFFFFFFFFFF:FFFFFFFF:FFFFFFFFFFFFFFFFFF:F:FFFFFFFFFFFFFFFFFFF:FFFFFFFFFFFFF,FFFFFFFFF:FFFFFF:FFFFFFFFFFFFFFFFFF:FFF
@A01403:26:H72M2DRXY:1:2101:10863:33927 2:N:0:TTACGTGC
CGGACTACCGGGGTTTCTAATCCTGTTCGCTACCCATGCTTTCGAGCCTCAGCGTCAGTTGCAGACCAGAGAGCCGCCTTCGCCACTGGTGTTCTTCCATATATCTACGCATTCCACCGCTACACATGGAGTTCCACTCTCCTCTTCTGCACTCAAGAATGACAGTTTCCGATGCAGTTCCACGGTTGAGCCGTGGGCTTTCACATCAGACTTATCATTCCGCCTGCGCTCGCTTTACGCCCAATAAATCC
+
FFFFFFFFFFFFFFFFFFFFFFFFFFFFFFFFFFFFFFFFFFFFFFFFFFFFFFFFFFFFFFFFFFFFFFFFFFFFFFFFFFFFFFFFFFFFFFFFFFFFFFFFFFFFFFFFFFFFFFFFFFFFFFFFF:FFFFFFFFFFFFFFFFFFFFFFFFFFFFFF::FFFFFFFFFFFFFFFFFFFFFFFFFFFFFFF:FFFFFFFFFFFFFFFFF:FFFF:FF:FFFFFFFFFFFFFFFF:F:FFFFFFFFFFFF
@A01403:26:H72M2DRXY:1:2101:26738:34147 2:N:0:TTACGTGC
CGGACTACCGGGGTTTCTAATCCTGTTCGCTCCCCACGCTTTCGAGCCTCAGCGTCAGTTACAGACCAGAGAGCCGCTTTCGCCACCGGTGTTCCTCCATATATCTACGCATTTCACCGCTACACATGGAATTCCACTCTCCCCTTCTGCACTCAAGTTTGACAGTTTCCAAAGCGACCTATGGTTGAGCCACAGCCTTTAACTTCAGACTTATCAAACCGCCTGCGCTCGCTTTACGCCCAATAAATCCG
+
FFFFFF:FF::F:FFFF,FFFFFFFFFFFFFFF:FFFFFFFF:FFFFFFFFFFF,FFF,FFFFF:FFFFFFFFFF:FFFFFFFFF:FFFFFFFFFFFFF:F,,FFFFFFFF::FFFFFFFF:FFFF,FFFFF,FFFFF:FFFFFFFF,:FFFFFFFFF:FFFFF:F:FFF:FFFFFF,F,FFFF:FFFFFFFFFFF:F,FFFFFFFFFF:,:FFFFFFFFFFFFFFFFFFFFFFFF:FFFFFFFFFF::F,
@A01403:26:H72M2DRXY:1:2101:18801:34272 2:N:0:TTACGTGC
CGGACTACCCGGGTATCTAATCCTGTTCGCTCCCCACGCTTTCGAGCCTCAGCGTCAGTTACAGACCAGAGAGCCGCTTTCGCCACCGGTGTTCCTCCATATATCTACGCATTCCACCGCTACACATGGAGTTCCACTCTCCTCTTCTGCACTCAAGAATGACAGTTTCCGATGCAGTTCCACGGTTGAGCCGTGGGCTTTCACATCAGACTTATCATTCCGCCTGCGCTCGCTTTACGCCCAATAAATCC
+
FFFFFFFFFFFFFFFFFFFFFFFFFFFFFFFFFFFFFFFFFFFFFFFFFFFFFFFFFFFFFFFFFFFFFFFFFFFFFFFFFFFFFFFFFFFFFFFFFFFFFFFFFFFFFFFFFFFFFFFFFFF:FFFFFFFFFFFFFFFFFFFFFFFFFFFFFFFFFFFFFFFFFFFFFFFFFFFFFFFFF:FFFFFFFFFFFFFFFFFFFFFFFFFFFFF,FFFF:FFFFFFFFFFFFFFFFFFFFFFFFFFFFFFFFFF
@A01403:26:H72M2DRXY:1:2101:19642:34287 2:N:0:TTACGTGC
CGGACTACTCGGGTTTCTAATCCTGTTCGCTACCCATGCTTTCGAGCCTCAGCGTCAGTTGCAGACCAGAGAGCCGCCTTCGCCACTGGTGTTCTTCCATATATCTACGCATTCCACCGCTACACATGGAGTTCCACTCTCCTCTTCTGCACTCAAGAATGACAGTTTCCGATGCAGTTCCACGGTTGAGCCGTGGGCTTTCACATCAGACTTATCATTCCGCCTGCGCTCGCTTTACGCCCAATAAATCC
+
FFFFFFFFFFFFFFFFFFFFFFFFFFFFFFFFFFFFFFFFFFFFFFFFFFFFFFFFFFFFFFFFFFFFFFFFFFFFFFFFFFFFFFFFFFFFFFFFFFFFFFFFFFFFFFFFFFFFFFFFFFFFFFFFFFFFF:FFFFFFFFFFFFFFFFFFFFFFFFFFF:FFFFFFFFFFFFFFFFFFFFFFFFFFFFFFFFFFFFFFFFFFFF:FFFFFFFFFF,FFFFFFFFFFFFF:FFFF:FFFFFFFFF:F:FF
@A01403:26:H72M2DRXY:1:2101:25491:34397 2:N:0:TTACGTGC
CGGCTACTCGGGTTTCTAATCCTGTTCGCTACCCATGCTTTCGAGCCTCAGCGTCAGTTGCAGACCAGAGAGCCGCCTTCGCCACTGGTGTTCTTCCATATATCTACGCATTCCACCGCTACACATGGAGTTCCACTCTCCTCTTCTGCACTCAAGAATGACAGTTTCCGATGCAGTTCCACGGTTGAGCCGTGGGCTTTCACATCAGACTTATCATTCCGCCTGCGCTCGCTTTACGCCCAATAAATCCG
+
FFFFFFFFFFFF:FFFFFFFFFFFFFFFFFFFFFFFFFFFFFFFFFFFFFFFFFFFFFFFFFFFFFFFFFFFFFFFFFFFFFFFFFFFFFFFFFFFFFFFFFFFFFFFFFFFFFFFFFFFFFFFFFFFFFFFFFFFFFFFFFFFFFFFFFFFFFFFFFFFFFFFFFFFFFFFFFFFFFFFFFFFFFFFFFFFF:FFFFFFFFFFFF,FFFFFFF:FFFFFFFFFFFFFFFFFFFFF:FFFFFFFFFFFFF,
@A01403:26:H72M2DRXY:1:2101:1434:34444 2:N:0:TTACGTGC
CGGACTACACGGGTATCTAATCCTGTTCGCTCCCCACGCTTTCGAGCCTCAGCGTCAGTTGCAGACCAGAGAGCCGCTTTCGCCACCGGTGTTCCTCCATATATCTACGCATTTCACCGCTACACATGGAATTCCACTCTCCCCTTCTGCACTCAAGTTTGACAGTTTCCAAAGCGAACTATGGTTGAGCCACAGCCTTTAACTTCAGACTTATCAAACCGCCTGCGCTCGCTTTACGCCCAATAAATCCG
+
FFFFFFFFFFFFF,FFFFFFFFFFFFFFFFFFFFFFFFFFF:FFFFFFFF:FFFFFFF:FFFFFFFFFFFFFFFFFFFFFFFFFFFFFFFFF:FFFFFFFFFFFFFFFFFFFFFF:FFFFFFFFFFFFFFFFFFFF::FFFFFFFFFFFFFFFFFFFFFFFFFFFFFF:FFF:FFFFFFFFF:FFF,FFFFFFFFFFFFFFFFFFFFF::FFFF:,FFFFFFFFFFFFFFFFFFF,:FFFFF:FFF:FFFF
@A01403:26:H72M2DRXY:1:2101:16369:34507 2:N:0:TTACGTGC
CGGACTACAAGGGTTTCTAATCCTGTTCGCTACCCATGCTTTCGAGCCTCAGCGTCAGTTGCAGACCAGAGAGCCGCCTTCGCCACTGGTGTTCTTCCATATATCTACGCATTCCACCGCTACACATGGAGTTCCACTCTCCTCTTCTGCACTCAAGAATGACAGTTTCCGATGCAGTTCCACGGTTGAGCCGTGGGCTTTCACATCAGACTTATCATTCCGCCTGCGCTCGCTTTACGCCCAATAAATCC
+
FFFFFFFFFFFFFFFFFF:FFFFFFFFFFFF:FFFFFFFFFFFFFFFFFFFFFFFFFFFFFFFFFFFFFFFFFFFFFFFFFFFFFFFFFFFFFFFFFFFFFFFFFFFFFFFFFFFFFFFFFFFFFFFFFFFFFFFFFFFFFFFFFFFFFFFFFFFFFFFFF:FFFFFFFFFFFFFFFFFF,FFFFFFFFFFFF:FFFFF,FFFFFFF:FFFFFFFF:FFFFFFFFFFFFFF:F:FFFFFFFFF,F:,FFFF
@A01403:26:H72M2DRXY:1:2101:1380:34757 2:N:0:TTACGTGC
CGGACTACCCGGGTTTCTAATCCTGTTCGCTACCCATGCTTTCGAGCCTCAGCGTCAGTTGCAGACCAGAGAGCCGCCTTCGCCACTGGTGTTCTTCCATATATCTACGCATTCCACCGCTACACATGGAGTTCCACTCTCCTCTTCTGCACTCAAGAATGACAGTTTCCGATGCAGTTCCACGGTTGAGCCGTGGGCTTTCACATCAGACTTATCATTCCGCCTGCGCTCGCTTTACGCCCAATAAATCC
+
F,FFFFFFFFFFFF:FFFFFFFFFFFFFFFFFFFFFFFFFFFFFFFFFFFFFFFFFFFFFFFFFFFFFFFFFFFFFFFFFFFFFFFFFFFFFFFFFFFFFFFFFFFFFFFFFFFFFFFFF:FFFFFFFFFFFFFFFFFFFFFFFFFF:FFFFFFFFFFF:FFFFFFFFFFFFF:FFF:FFFFFFFFFFFFFFFFFFFF:FFFFFFFFFFFFFFFF:FFFF:FFFFFFFFFFFFFFFF,FFFFFFFFFFFFF
@A01403:26:H72M2DRXY:1:2101:19804:34851 2:N:0:TTACGTGC
CGGACTACAGGGGTTTCTAATCCTGTTCGCTACCCATGCTTTCGAGCCTCAGCGTCAGTTGCAGACCAGAGAGCCGCCTTCGCCACTGGTGTTCTTCCATATATCTACGCATTCCACCGCTACACATGGAGTTCCACTCTCCTCTTCTGCACTCAAGAATGACAGTTTCCGATGCAGTTCCACGGTTGAGCCGTGGGCTTTCACATCAGACTTATCATTCCGCCTGCGCTCGCTTTACGCCCAATAAATCC
+
FFFFFFFFFFFFFF:FFFFFFFFFFFFFFFFFFFFFFFFFFFFFFFFFFFFFFFFFFFFFFFFFFFFFFFFFFFFFFFFFFFFFFFFFFFFFFFFFFFFFFFFFFFFFFFFFFFFFFFFFFFFFFFFFFFFFFFFFFFFFFFFFFFFFFF:FFFFFFFFFFFFFFFFF:FFFFFFFFFFFFFFFFF:FFFF:FFFFFFFFFFFF,FFFFFFF:::FF,FFFFFFFFFFFFFFF::FFFFF:FF,,,,,FFF
@A01403:26:H72M2DRXY:1:2101:14859:34867 2:N:0:TTACGTGC
CGGACTACAGGGGTATCTAATCCTGTTCGCTCCCCACGCTTTCGAGCCTCAGCGTCAGTTACAGACCAGAGAGCCGCTTTCGCCACCGGTGTTCCTCCATATATCTACGCATTTCACCGCTACACATGGAATTCCACTCTCCTCTTCTGCACTCAAGAATGACAGTTTCCGATGCAGTTCCACGGTTGAGCCGTGGGCTTTCACATCAGACTTATCATTCCGCCTGCGCTCGCTTTACGCCCAATAAATCC
+
FFFFFFFFFFFFFFFFFFFFFFFFFFFFFFFFFFFFFFFFFFFFFFFFFFFFFFFFFFFFFFFFFFFFFFFFFFFFFFFFFFFFFFFFFFFFFFFFFFFFFFFFFFFFFFFFFFFFFFF::FFFFFFFFFFFFFF,:F:FFFF:FFFFFFFFFFF:FFFF:FFFFFFFFFF,FFF:FFFF::FFF:FFFF:FFFFFF:FFFFFFFF,:FFFFFFFFFFF:FFFF:FF:F:FF:FFFF:FFFFFFFFFFFFF
@A01403:26:H72M2DRXY:1:2101:16062:35008 2:N:0:TTACGTGC
GGGGGGCGTGGGTGTGTTATAAATGACGAAGCCCTGAAAATCCAGCGCCACAACAGGAGGCAATACAAGAACACCCCCCCCCCCCATAAGGTATAAAAAAAAAATATTAAAAAAACCCCAAAAAAAAGAGTGCGAAATCACAGTATATGACAAAAAAAAAAAAGGAAAGAATGGGGATCGAGGAGAAAAACTGGGGGTTCTGAAAAAAGCACAAAAAAGGACCACGGCGGAGGGTGGGCACCCAACAACAT
+
F,,,,,:,,F:F,,,,,,,,,,F,,,,,,,,,,,,,,::F,,,,,,,,:,,,,,,,,:,,,,F,,::F,,,,,:,F,,,,::,,F:,,,,,,,,,,,::,,,,,,::,:F:,,,,,,,,,,,:,F,,,:,,,,,,:,,,,,F,,,,,,,,,,FF,,FFF,,,F,,,,,,,,,,,,,,,,,:,,,,,,,:,::,,,:,,,,,,,F,F,F,,:,::,:,,,,,,,,,,,,:,,,,,,,,:F,F:,::,FF,:,
@A01403:26:H72M2DRXY:1:2101:23023:35008 2:N:0:TTACGTGC
CGGACTACCGGGGTTTCTAATCCTGTTCGCTCCCCACGCTTTCGAGCCTCAGCGTCAGTTGCAGACCAGAGAGCCGCCTTCGCCACTGGTGTTCTTCCATATATCTACGCATTCCACCGCTACACATGGAGTTCCACTCTCCTCTTCTGCACTCAAGAATGACAGTTTCCGATGCAGTTCCACGGTTGAGCCGTGGGCTTTCACATCAGACTTATCATTCCGCCTGCGCTCGCTTTACGCCCAATAAATCC
+
FFFFFFFFFFFFFFFFFFFFFFFFFFFFFFFFFFFFFFFFFFFFFFFFFFFFFFFFFFFFFFFFFFFFFFFFFFFFFFFFFFFFFFFFF:FFFFFFFFFFFFFFF:FFFFF,FFFFFFFF,FFFF,FFFFFFFFF:FFFFFFFFFFFFFFFFFF:FFFFFFFF,FFFFFFFFFFFFFFFFFFFFFFFFFFFFFFFFFFFFFFFFFFF:FFFFF:FFFFFFFFFF,FFFFFFFF,,FFFFFFFFFF:FF:FF
@A01403:26:H72M2DRXY:1:2101:14760:35070 2:N:0:TTACGTGC
CGGACTACCAGGGTTTCTAATCCTGTTCGCTACCCATGCTTTCGAGCCTCAGCGTCAGTTGCAGACCAGAGAGCCGCCTTCGCCACTGGTGTTCTTCCATATATCTACGCATTCCACCGCTACACATGGAGTTCCACTCTCCTCTTCTGCACTCAAGAATGACAGTTTCCGATGCAGTTCCACGGTTAAGCCGTGGGCTTTCACATCAGACTTATCATTCCGCCTGCGCTCGCTTTACGCCCAATAAATCC
+
FFFFFFFFFFFFF,FFFFFFFFFFFFFFFFFFFFFFFFFFFFFFFFFFFFFFFFFFFF,FFFFFFFFFFFFFFFFFFFFFFFFFF:FFFFFFFF:FFFFFFFFFFFFFFFFFFFFFFFFFFFFFFFFFFFFFFFFFFFFFFFFFFFFFFFFFFFFFFFFFF:FFFFFFFFFFFFFFFFFFFFFFFFF:FFFFFFFFFFFFFFFFFFFFFFFF:FFFFFFFFFFFFFFFFFF:F:F:FFFFFFFFF:FFFFF
@A01403:26:H72M2DRXY:1:2101:25581:35180 2:N:0:TTACGTGC
CGGACTACTAGGGTTTCTAATCCTGTTCGCTACCCATGCTTTCGAGCCTCAGCGTCAGTTGCAGACCAGAGAGCCGCCTTCGCCACTGGTGTTCTTCCATATATCTACGCATTCCACCGCTACACATGGAGTTCCACTCTCCTCTTCTGCACTCAAGAATGACAGTTTCCGATGCAGTTCCACGGTTAAGCCGTGGGCTTTCACATCAGACTTATCATTCCGCCTGCGCTCGCTTTACGCCCAATAAATCC
+
FFFFFFFFFFFFFFFFFFFFFFFFFFFFFFFFFFFFFFFFFFFFFFFFFFFFFFFFFFFFFFFFFFFFFFFFFFFFFFFFFFFFFFFFFFFFFFFFFFFFFF,FFFFFFFFFFFFFFFFFFFFFFFFFFFFFFFF:FFFFFFFFFFFFFFFFFFFFFFFFF:FFFFFFFFFFFFFFF:FFFFFFFFF:FFFFFFFFFFFFFFFFFFFFFFFFFFFFFFFFFF,FFFFFFFFFFF:FFFFFFFFFFFFFFF:
@A01403:26:H72M2DRXY:1:2101:18059:35211 2:N:0:TTACGTGC
CGGACTACCAGGGTTTCTAATCCTGTTCGCTACCCATGCTTTCGAGCCTCAGCGTCAGTTGCAGACCAGAGAGCCGCCTTCGCCACTGGTGTTCTTCCATATATCTACGCATTCCACCGCTACACATGGAGTTCCACTCTCCTCTTCTGCACTCAAGAATGACAGTTTCCGATGCAGTTCCACGGTTGAGACGTGGGCTTTCACATCAGACTTATCATTCCGCCTGCGCTCGCTTTACGCCCAATAAATCC
+
FFFFFFFFFFFFFFFFFFFFFFFFFFFFFFFFFFFFFFFFFFFFFFFFFFFFFFFFFFFFFFFFFFFFFFFFFFFFFFFFFFFFFFFFFFFFFFFFFFFFFFFFFFFFFFFFFFFFFFFFFFFFFFFFFFFFFFFFFFFFFFFFFFFFFFFFFFFFFFFFF:FFFFFFFFFFFFFFFFFFFFFFFFFFFFFFFFFFFFFFFFFFFFFFFFFF:FFFFFFFFFF:FFFFFFFFFFFFF:FFFFF:FFFFFFF
@A01403:26:H72M2DRXY:1:2101:24569:35336 2:N:0:TTACGTGC
CGGACTACTGGGGTATCTAATCCTGTTCGCTACCCATGCTTTCGAGCCTCAGCGTCAGTTGCAGACCAGAGAGCCGCCTTCGCCACTGGTGTTCTTCCATATATCTACGCATTCCACCGCTACACATGGAGTTCCACTCTCCTCTTCTGCACTCAAGAATGACAGTTTCCGATGCAGTTCCACGGTTGAGCCGTGGGCTTTCACATCAGACTTATCATTCCGCCTGCGCTCGCTTTACGCCCAATAAATCC
+
FFFFFFFFFFFFFFFFFFFFFFFFFFFFFFFFFFFFFF:FFFFFFFFFF,FFFFFFFFFFFFFFFFFFFFFF,FFFFFFFFFFFFFFFFFFFFFFFFFFFFFFF:FFFFFFFFFFFFFFFFFFFFF:FFFFFFFFF:FFFFFFFFFF:FFFFFFFFFFFFFFFFFFFFFFFFFFFFFFFFFFFFFFFFFFFFFFFFFFFFFF:F,FFFFFF:FFF:FFFFFFFFFFFFFFFFFFFFFFFFFFFFFFFFF:F
@A01403:26:H72M2DRXY:1:2101:15555:35477 2:N:0:TTACGTGC
CGGACTACTCGGGTATCTAATCCTGTTCGCTACCCATGCTTTCGAGCCTCAGCGTCAGTTGCAGACCAGAGAGCCGCCTTCGCCACTGGTGTTCTTCCATATATCTACGCATTCCACCGCTACACATGGAGTTCCACTCTCCTCTTCTGCACTCAAGAATGACAGTTTCCGATGCAGTTCCACGGTTAAGCCGTGGGCTTTCACATCAGACTTATCATTCCGCCTGCGCTCGCTTTACGCCCAATAAATCC
+
FFFFFFFFFFFFFF:FFFFFFFFFFFFFFFFFFFFFFFFFFFFFFFFFFFFFFFFFFFFFFFFFFFFFFFFFFFFFFFFFFFFFFFFFFFFFFFFFFFFFFFFFFFFFFFFFFFFFFFFFFFFFFFFFFFFFFFFFFFF:FFFFFFFFFFFFFFFFFFFFFFFFFFFFFFFFFFFFFFFFFFFFFFFFFFFFFFFFFFFFFFFFFFFFFFFFFFFFFFFFFFFFFFFFFFFFFFFFFFFFFFFFFFFFFFF
@A01403:26:H72M2DRXY:1:2101:20690:35477 2:N:0:TTACGTGC
CGGACTACTAGGGTTTCTAATCCTGTTCGCTACCCATGCTTTCGAGCCTCAGCGTCAGTTGCAGACCAGAGAGCCGCCTTCGCCACTGGTGTTCTTCCATATATCTACGCATTCCACCGCTACACATGGAGTTCCACTCTCCTCTTCTGCACTCAAGAATGACAGTTTCCGATGCAGTTCCACGGTTGAGCCGTGGGCTTTCACATCAGACTTATCATTCCGCCTGCGCTCGCTTTACGCCCAATAAATCC
+
FFFFFFFFFFFFFFFFFFFFFFFFFFFFFFFFFFFFFFFFFFFFFFFFFFFFFFFFFFFFFFFFFFFFFFFFFFFFFFFFFFFFFFFFFFFFFFFFFFFFFFFFFFFFFFFFFFFFFFFFFFFFFF:FFFFFFFFFFFFFFFFF,FFFFFFFFFFFFFFFF:FFFFFFFFFFFFFFFFFF:FFFFFFFFFFFFFFFFFFFFFFFFFFFFFFFFFFFFFFFFFFFFFFFFFFFFFFFFFFFFFFFFFFFFFF
@A01403:26:H72M2DRXY:1:2101:27118:35524 2:N:0:TTACGTGC
CGGACTACTAGGGTATCTAATCCTGTTCGCTCCCCACGCTTTCGAGCCTCAGCGTCAGTTACAGACCAGAGAGCCGCTTTCGCCACCGGTGTTCCTCCATATATCTACGCATTTCACCGCTACACATGGAATTCCACTCTCCCCTTCTGCACTCAAGTTTGACAGTTTCCAAAGCGAACTATGGTTGAGCCACAGCCTTTAACTTCAGACTTATCAAACCGCCTGCGCTCGCTTTACGCCCAATAAATCCG
+
FFFFFFFFFFFFFFFFFFFFFFFFFFFFFFFFFFFFFFFFFFFFFFFFFFFFFFFFFFFFFFFFFFFFFFFFFFFFFFFFFFFFFFFFFFF,FFFFFFFFFFFFFFFFFFFFFFFFFFFFFFFFFFFFFFFFFFFFFF,FFFFF:FFF:FFFFFFFFFFFFFFFFFFF:FFFFFFFF:FFFFFFFFFFFFFFFFFFFFFFFFFFFFFFFFFFFFFFFF:FFFFFFFFFFFFFFFFFFFFFFFFFFFFFFFF
@A01403:26:H72M2DRXY:1:2101:28944:35650 2:N:0:TTACGTGC
CGGACTACTGGGGTTTCTAATCCTGTTCGCTACCCATGCTTTCGAGCCTCAGCGTCAGTTGCAGACCAGAGAGCCGCCTTCGCCACTGGTGTTCTTCCATATATCTACGCATTCCACCGCTACACATGGAGTTCCACTCTCCTCTTCTGCACTCAAGAATGACAGTTTCCGATGCAGTTCCACGGTTGAGCCGTGGGCTTTCACATCAGACTTATCATTCCGCCTGCGCTCGCTTTACGCCCAATAAATCC
+
FFFFFFFFFFFFFFFFFFFFFFFFF:FFFF:FFFFFFFFFFFFFFFFFFFFFFFFFFFFFFFFFFFFFFFFFFFFFFFFFFFFFFFFFFFFFFFFFFFFFFFFFFFFFFFFFFFFFFFFFFFFFFFFFFFFFFFFFFFFFFFFFFFFFFFFFFFFFFFFFF:FFFFFFFFFFFFFFFFFFFFFFFFFFFFFFFFFFFFFFFFFFFFFFFFFFFFFFFFFFFFFFFFFFFFFFFFFFFFFFF:FFFFFFFFF
@A01403:26:H72M2DRXY:1:2101:31584:36025 2:N:0:TTACGTGC
CGGACTACTCGGGTATCTAATCCTGTTCGCTACCCATGCTTTCGAGCCTCAGCGTCAGTTGCAGACCAGAGAGCCGCCTTCGCCACTGGTGTTCTTCCATATATCTACGCATTCCACCGCTACACATGGAGTTCCACTCTCCTCTTCTGCACTCAAGAATGACAGTTTCCGATGCAGTTCCACGGTTGAGCCGTGGGCTTTCACATCAGACTTATCATTCCGCCTGCGCTCGCTTAACGCCCAATAAATCC
+
FF,F:,FFFFFFF,F,FFFFFFFFFFFFFFFFFFFF:FFF:FFFFFFF,FF,FF,FFFFFFFF,FFF,FF,FFFFFFF,,FFFFF,F:FFF:,F:,FFFFF,F,:FF,FF:FF,FFFF,FFFFFFFFF,F,:FF,FFF,:FFFFF::F:FFF,:FF:FFF:FF,FFFF:FFFFF,FF,,F,,F:FFF:FFFF,FFF:FFF:FF,,,F:FFF:FF,,F,:FFFF,:FFFF:FFFFF,FFF::FFF:F:F,:F
@A01403:26:H72M2DRXY:1:2101:17598:36135 2:N:0:TTACGTGC
CGGACTACTGGGGTATCTAATCCTGTTCGCTCCCCACGCTTTCGAGCCTCAGCGTCAGTTGCAGACCAGAGAGCCGCCTTCGCCACTGGTGTTCTTCCATATATCTACGCATTCCACCGCTACACATGGAGTTCCACTCTCCTCTTCTGCACTCAAGAATGACAGTTTCCGATGCAGTTCCACGGTTGAGCCGTGGGCTTTCACATCAGACTTATCATTCCGCCTGCGCTCGCTTTACGCCCAATAAATCC
+
FFFFFFFFFFFFFFFFFFFFFFFFFFFFFFFFFFFFFFFFFFFFFFFFFF:FFFFFFFFFFFFFFFFFFFFFFFFFFFFFFFFFF:FFFFFFFFFFFFFFFFFFFFFFFFFFFFFFFFFFFFFFFFFFFFFFFFF,FFFFF:FFFFFFFFFFFFFFFFFFF:FFFFFFFFFF:FFFFFFFFFFFFFFF:FFFFFFFFFF:FFFFF:F:FF:F:FFFFFFFFFFFFFFFFFFFFFFF:FFFFFF:F:F:FFF
@A01403:26:H72M2DRXY:1:2101:21630:36166 2:N:0:TTACGTGC
CGGACTACCCGGGTTTCTAATCCTGTTCGCTCCCCACGCTTTCGAGCCTCAGCGTCAGTTACAGACCAGAGAGCCGCTTTCGCCACCGGTGTTCCTCCATATATCTACGCATTTCACCGCTACACATGGAATTCCACTCTCCCCTTCTGCACTCAAGTTTGACAGTTTCCAAAGCGAACTATGGTTGAGCCACAGCCTTTAACTTCAGACTTATCAAACCGCCTGCGCTCGCTTTACGCCCAATAAATCCG
+
FFFFFF,FFFFFFFFFFFFFFFFFFFFFFFFFFFFFFFFFFFFFFFFFFFFFFFFFFFFFFFFFFFFFFFFFFFFFFFFFFFFFFFFFFFFFFFFFFFFFFFFFFF:FFFFFFFFFFFFFFFFFFFFFFFFFFFFFFFFFFFFFFFFFFFFFFFFFFFFF:FFFFFFFF,FFFFFFFFFFFFF:FFFFFFFFFFFFF:F:FFFFFFFFFFFFFFFFFFFFFFFF:FFFFFFFFFFFFFFFFFFFFF:FFFF
@A01403:26:H72M2DRXY:1:2101:15528:36777 2:N:0:TTACGTGC
CGGACTACTCGGGTATCTAATCCTGTTCGCTACCCATGCTTTCGAGCCTCAGCGTCAGTTGCAGACCAGAGAGCCGCCTTCGCCACTGGTGTTCTTCCATATATCTACGCATTCCACCGCTACACATGGAGTTCCACTCTCCTCTTCTGCACTCAAGAATGACAGTTTCCGATGCAGTTCCACGGTTAAGCCGTGGGCTTTCACATCAGACTTATCATTCCGCCTGCGCTCGCTTTACGCCCAATAAATCC
+
FFFFFFFFFFFFFFFFFFFFFFFFFFFFFFFFFFFFFFFFFFFFFFFFFFFFFFFFFFFFFFFFFFFFFF:FFFFFFFFFFFFFFFFFFFFFFFFFFFFFFF:FFFFFFFFFFFFFFFFFFFF:FFFFFFFFFFFFFFFFFFFFFFFFFFFFFFFFFFFFF:FFFFFFFFFFFFFFF:FFFFFFFFFFFFFFFFFFFFFFFFFFFFF:FFFFFFFFFFFFFFF,FFFFFFFFFF:FFFFFFFF,,FF,FFF
@A01403:26:H72M2DRXY:1:2101:23375:36871 2:N:0:TTACGTGC
CGGACTACCGGGGTTTCTAATCCTGTTCGCTCCCCACGCTTTCGAGCCTCAGCGTCAGTTACAGACCAGAGAGCCGCTTTCGCCACCGGTGTTCCTCCATATATCTACGCATTTCACCGCTACACATGGAATTCCACTCTCCCCTTCTGCACTCAAGTTTGACAGTTTCCAAAGCGAACTATGGTTTAGCCCCAGCCTTTAACTTCAGACTTATCAAACCGCCTGCGCTCGCTTTACGCCCAATAAATCCG
+
FFFFFFFFFFFFFFFFFFFFFFFFFFFFFFFFFFFFFFFFFFFFFFFFFFFFFFFFFFFFFFFFFFFFFFFFFFFFFFFFFFFFFFFFFFFFFFFFFFFFFFFFFFFFFFFFFFFFFFFFFFFFFFFFFFFFFFFFFFFFFFFF:FFFFFFFFFFFFFFFFFFF:FFFFFFFFFFFF:FFFFFFFF,FFFF,FFFFF:FFFFFF:FFFFF,FFFFFFFFFFFF:FFFFFFFFF:F:FFFFFFF,FFFF:FF
@A01403:26:H72M2DRXY:1:2101:26883:36933 2:N:0:TTACGTGC
CGGACTACAAGGGTTTCTAATCCTGTTCGCTACCCATGCTTTCGAGCCTCAGCGTCAGTTACAGACCAGAGAGCCGCTTTCGCCACCGGTGTTCCTCCATATATCTACGCATTTCACCGCTACACATGGAATTCCACTCTCCCCTTCTGCACTCAAGTTTGACAGTTTCCAAAGCGAACTATGGTTGAGCCACAGCCTTTAACTTCAGACTTATCAAACCGCCTGCGCTCGCTTTACGCCCAATAAATCCG
+
FFFFFFFFFFFFFFFFFFFFFFFFFFFFFFFFFFFFFFFFFFFFFFFFFFFFFFFFFFFFFFFFFFFFFFFFFFFFFFFFFFFFFFFFFFFFFFFFFFFFFFFFFFFFFFFFFFFFFFFFFFFFFFFFFFFFFFFFFFFFFFFFFFFFFFFFFFFFFFFFFFFFFFFFFFFFF:FFFF,FFFFFFFFFFFFFFFFFFFFFFFFFFFFFFFFFFFFFFFFFFFFFFFFFFFFFFFFFFFFFFFFFFFFFFFF
@A01403:26:H72M2DRXY:1:2101:17101:36965 2:N:0:TTACGTGC
GGGCAAAAAAGGGTTATAATAAAGTTTGCACACCAAAAATTAGAGCCCCACCCTAAAGTTAAGAACAAATATCCCCCCTCGCCAAAAGGTTTTTTAAAAATAAAAAACCAATAAACCCCAAAAAAATGAGTTAAAAAAAACACTTGTGCACTAAAAAAAAAAAGTTTAACAAGAAATTACACCGGTTAGCCCATGGCTTTAAAAACAGAAATATAAATACCCCCCCGCAAGCGTTGAGCCCACAAAAACAG
+
FF,,,F,,FF,,,,F,,FF,,,F,:F,:,:,FFF:,,,F,,,,F:,:,F,,F,F,F,,FF,:,,,F,,F,F,,,,,FF,:,:F,,F,:,,F,,,F,,::F,F,F,FF::,:,F,,,,:F,F,F:FF:,:::F,,F,:F,,,,,::,,,,F,,,FF,FFF:,FF,,FFFF,F,F,,,,::FF,,:,F,,,,FF,,,F,F,F::,::,F,:,,F:F:F:FF,,:F,,,,F,,,,,,F,::FFF::,FFF,,F,
@A01403:26:H72M2DRXY:1:2102:17192:1047 2:N:0:TTACGTGC
GGGCAAAAAAGGTTTAAAAAACAGTTCGCAACCCAATCTTTAGAACCACAACCTCACATGAAAACCCACAAACCCCCCTACCCCAATGGGTTATTACAAAAAAATAAACAAAACAACCCAAAACCAAGAGATACAAAAAACACATAAGCACAAAAAAAAAAAAATATACAAATAACAAACACAGGTTAACACTTGGGTTTAAAATCAAAAATATAAATAAGCCATCGCAACCCTTAACACCCAAAAAAACA
+
FF,:,F,,F,,F,FF,,FF,F:F,:F,,,FF,,:,F,,,,F,,F,,FFFF,F,,:,,,F,,F,:,F,,,,F,F::FF,::,FFF,:,,,:F,F,F,FFFF:F,F,:F,:FF,F,F,:,F,F,F:,:::F,,FF,:,:F:FF:,,,F:,,F,,,,:,,FF,:FF,,,FF:,F,,,F:,,FFF,,,,:,:,:,:,,,F,,FF,FF,,,F,FF,,F,,FF:,,,:FF,,,F,:,::FF,F,,FFFFFFFF,:::
@A01403:26:H72M2DRXY:1:2102:16143:1141 2:N:0:TTACGTGC
GGGGGGGGGGGGGGGGGGGGGGCTGTTGGGGGGCGCCCCCATGGGGGCCGGGCGGGGGGGGGGGGAGGGCGGGAGGCGTGCGCGCCCCGGGGGCAGCGGGAGGAAGATAGGAAAGGTACGCACCAAAAAAAACACATAAACACCCGAAAAAAAAGAAGGAAAGAGTGGAAAGGGAAAAAGAAAGAAGAGGGGAAGGAAACACAGACAGAAGTATAAAAAACGAGACGCGGCCGGTGGGGCCGAAACAAACA
+
FFFFFFF:,FF:F:,::,,,,,,,,,,,,,,,,,,,,,,,,,,,,,,,,,,,,,,,,,,,,,,,,,,,,,,,,,,,,,,,,,,,,,,,,,,,,,,,,,,,,,,,,,,,,,,,:,,,,,,,,,,,,,,,,,,,,,,,,,,,,,,,,,,,,,,,,,,,:,,,,,,,,,,,,,,,,,,,,,,,,F:,,,,,,,,,,,,,,,,,,,,,,,,,,,,,,,,,,,,,,,,,,,,,,,,,,,,,,,,,,,,,,,,,,,,
@A01403:26:H72M2DRXY:1:2102:28528:1423 2:N:0:TTACGTGC
CGGACTACAAGGGTTTCTAATCCTGTTCGCTACCCATGCTTTCGAGCCTCAGCGTCAGTTACAGACCAGAGAGCCGCTTTCGCCACCGGTGTTCCTCCATATATCTACGCATTTCACCGCTACACATGGAATTCCACTCTCCCCTTCTGCACTCAAGTTTGACAGTTTCCAAAGCGAACTATGGTTGAGCCACAGCCTTTAACTTCAGACTTATCAAACCGCCTGCGCTCGCTTTACGCCCAATAAATCCG
+
FFFFFFFFFFFFFFFFFFFFFFFFFFFFFFFFFFFFFFFFFFFFFFFFFFFFFFFFFFFF:FFFFFFFFFFFFFFFFF:FFFFFFFFFFFFFFFFFFFFFFFFFF:FFFFFFFFFFFFFFFFFFFFFFFFFFF:FFFFFFFFFFFFFFFFFFFFFFFFFFF,FFFFFF:FFFFFFFFFFFFFFFFFFFFFFFFFFFFFFFFFFF,FFFFFFFFFFFFFFFFFFFFFFFFFFF,FFFFFFFFFFF:FFFFFF
@A01403:26:H72M2DRXY:1:2102:17210:1642 2:N:0:TTACGTGC
CGGACTACTCGGGTTTCTAATCCTGTTCGCTACCCATGCTTTCGAGCCTCAGCGTCAGTTGCAGACCAGAGAGCCGCCTTCGCCACTGGTGTTCTTCCATATATCTACGCATTCCACCGCTACACATGGAGTTCCACTCTCCTCTTCTGCACTCAAGAATGACAGTTTCCGATGCAGTTCCACGGTTGAGCCGTGGGCTTTCACATCTGACTTATCATTCCGCCTGCGCTCGCTTTACGCCCAATAAATCC
+
FFFFFFFFFFFFFFFFFFFFFFFFFFFFFFFFFFFFFFFFFFFFFFFFFFFFFFFFFFFFFFFFFFFFFFFFFFFFFFFFFFFFFFFFFFFFFFFFFFFFFF,FFFFFFFFFFFFFFFFFFFFFFFFFFFFFFFFFFFFFF:FFFF:FFFFFFFFFFFFFFFFFFFFFFF:FFFFFFFFFFFFFFFFFFFFFF:FFFFFFFFFFFFF,FFFFF,FFFFFFFFF,FFFFF:FFFF:FFFFFF,F,FF,,FFF
@A01403:26:H72M2DRXY:1:2102:32108:1673 2:N:0:TTACGTGC
CGGACTACCGGGGTATCTAATCCTGTTCGCTACCCATGCTTTCGAGCCTCAGCGTCAGTTGCAGACCAGAGAGCCGCCTTCGCCACTGGTGTTCTTCCATATATCTACGCATTCCACCGCTACACATGGAGTTCCACTCTCCTCTTCTGCACTCAAGAATGACAGTTTCCGATGCAGTTCCACGGTTGAGCCGTGGGCTTTCACATCAGACTTATCATTCCGCCTGCGCTCGCTTTACGCCCAATAAATCC
+
FFFFFFFFFFFFFFFFFFFFFFFFFFFFFFFFFFFFFFFFFFFFFFFFFFF:FFFFFFFFFFFFFFFFFFFFFFFFFFFFFFFFFFFFFFFFFFFF:FFFFFFFFFFFFFFFFFFFFFFFFFFFF:FFFFFFFFFFFFFFFFFFFFFFF:FFFFFFFFFFFFFFFFFFFFFFFFFFFFFFFFFFFFFFFFFFFFFFFFFFFFFF,FFFFFFFFFFFFFFFFFFFFFFFFFFFFFFFFFFFFFFFFFFFFFF
@A01403:26:H72M2DRXY:1:2102:12617:1830 2:N:0:TTACGTGC
CGGACTACTCGGGTTTCTAATCCTGTTCGCTACCCATGCTTTCGAGCCTCAGCGTCAGTTGCAGACCAGAGAGCCGCCTTCGCCACTGGTGTTCTTCCATATATCTACGCATTCCACCGCTACACATGGAGTTCCACTCTCCTCTTCTGCACTCAAGAATGACAGTTTCCGATGCAGTTCCACGGTTGAGCCGTGGGCTTTCACATCAGACTTATCATTCCGCCTGCGCTCGCTTTACGCCCAATAAATCC
+
FFFFFFFFFFFFFFFFFFFFFFFFFFFFFFFFFFFFFFFFFFFFFFFFFFFFFFFFFFFFFFFFFFFFFFFFFFFFFFFFFFFFFFFFFFFFFFFFFFFFFFFFFFFFFFFFFFFFFFFFFFFFFFFFFFFFFFFFFFF:FFFFFFFFFF:FFFFFFFFFFFFFFFFFF:FFFFFFFFFFFFFFFFFFFFFFFFFFFFFFFFFFFFFFFFF,FFFFFFFFFFFFFFFFFFFFFFFFFFFFFFFFFFFFFFF
@A01403:26:H72M2DRXY:1:2102:9941:1955 2:N:0:TTACGTGC
CGGACTACCGGGGTATCTAATCCTGTTCGCTACCCATGCTTTCGAGCCTCAGCGTCAGTTGCAGACCAGAGAGCCGCCTTCGCCACTGGTGTTCTTCCATATATCTACGCATTCCACCGCTACACATGGAGTTCCACTCTCCTCTTCTGCACTCAAGAATGACAGTTTCCGATGCAGTTCCACGGTTGAGCCGTGGGCTTTCACATCAGACTTATCATTCCGCCTGCGCTCGCTTTACGCCCAATAAATCC
+
FFFFFFFFFFFFFFFFFFFFFFFFFFFFFFFFFFFFFFFFFFFFFFFFFFFFFFFFFFFFFFFFFFF:FFFFFFFFFFFFFFFFFFFFFFFFFF:FFFF:FFFFFFFFFFFFFFFFFFFFFFFFFFFFFFFFFFFFFFFFFFFFFFFFFFFFFFFFF:FFF,FFFFFFFFFFFFFFFFF:FFFFFFFFFFFFFFFFFFFFFFFFFFFFFFFFFFFFFFFFFFFFFFFFFFFFFFFFF:FFFFFFFFFFFFF
@A01403:26:H72M2DRXY:1:2102:17155:1986 2:N:0:TTACGTGC
CGGACTACTCGGGTTTCTAATCCTGTTCGCTACCCATGCTTTCGAGCCTCAGCGTCAGTTGCAGACCAGAGAGCCGCCTTCGCCACTGGTGTTCTTCCATATATCTACGCATTCCACCGCTACACATGGAGTTCCACTCTCCTCTTCTGCACTCAAGAATGACAGTTTCCGATGCAGTTCCACGGTTGAGCCGTGGGCTTTCACATCAGACTTATCATTCCGCCTGCGCTCGCTTTACGCCCAATAAATCC
+
FFFFFFFFFFFFFFFFFFFFFFFFFFFFFFFFFFFFFFFFFFFFFFFFFFFFFFFFFFFFFFFFFFFFFFF:FFFFFFFFFFFFFFFFF:F:FFFFFFFFFFFFFFFFFFFFFFFFFFFFFFFFFFFFFFFFFFFFFFFFFFFFFFFFFFFFFFFFFF,FFFFFFFFFFFFFFFFFFFFFFFFFFFFFFFFFFFFFFFFFFFFF:FFFFFFFFFFFFFFFFFFFFFFFFFFFFFFFFFFFFFFFFFFFFFF
@A01403:26:H72M2DRXY:1:2102:32099:2033 2:N:0:TTACGTGC
CGGACTACCGGGGTATCTAATCCTGTTCGCTACCCATGCTTTCGAGCCTCAGCGTCAGTTGCAGACCAGAGAGCCGCCTTCGCCACTGGTGTTCTTCCATATATCTACGCATTCCACCGCTACACATGGAGTTCCACTCTCCTCTTCTGCACTCAAGAATGACAGTTTCCGATGCAGTTCCACGGTTGAGCCGTGGGCTTTCACATCAGACTTATCATTCCGCCTGCGCTCGCTTTACGCCCAATAAATCC
+
FFFFFFFFFFFFFFFFFFFFFFFFFFFFFFFFFFFFFFFFFFFFFFFFFFFFFFFFFFFFFFFFF:FFFFFFFFFFFFFFFFFFFFFFF:FFFFFFFFFFFFFFFFFFFFFFFFFFFFFFFFFFFFFFFFFFFFFFFFFFFFFFFFFFFFFFFFFFFFFFFFFFFFFFFFFFFFFFFFFFFFFFFFFF:FFFFFFFFF:FFFFFFFFFF,FFFFFFFFFFFFFFFFFFFFFFFF:FFFFFFFFFFF:FFFF
@A01403:26:H72M2DRXY:1:2102:24388:2112 2:N:0:TTACGTGC
CGGACTACCCGGGTTTCTAATCCTGTTCGCTACCCATGCTTTCGAGCCTCAGCGTCAGTTGCAGACCAGAGAGCCGCCTTCGCCACTGGTGTTCTTCCATATATCTACGCATTCCACCGCTACACATGGAGTTCCACTCTCCTCTTCTGCACTCAAGAATGACAGTTTCCGATGCAGTTCCACGGTTAAGCCGTGGGCTTTCACATCAGACTTATCATTCCGCCTGCGCTCGCTTTACGCCCAATAAATCC
+
FFFFFFFFFFFFFFFFFFFFFFFFFFFFFFFFFFFFFFFFFFFFFFFFFFFFFFFFFFFFFFFFFFFFFFFFFFFFFFFFFFFFFFFFFFFFFFFFFFFFFFFFFFFFFFFFFFFFFFFFFFFFFFFFFFFFFFFFFFFFFFFFFFFFFFFFFFFFFFFFF:FFFFFFFFFFFFFFFFFFFFFFFFF:FFFFFFFFFFFFFFFFFFFFFFFFFFFFFFFFFFFFFFFFFFFFFFFFFFFFFFFFFFFFFFF
@A01403:26:H72M2DRXY:1:2102:16134:2159 2:N:0:TTACGTGC
CGGACTACTAGGGTTTCTAATCCTGTTCGCTCCCCACGCTTTCGAGCCTCAGCGTCAGTTACAGACCAGAGAGCCGCTTTCGCCACCGGTGTTCCTCCATATATCTACGCATTTCACCGCTACACATGGAATTCCACTCTCCCCTTCTGCACTCAAGTTTGACAGTTTCCAAAGCGAACTATGGTTGAGCCACAGCCTTTAACTTCAGACTGATCAAACCGCCTGCGCTCGCTTTAAGCCCAATAAATCCG
+
FFFFFFFFFFFFFFFFFFFFFFFFFFFFFFFFFFFFF:FFFFFFFFFFFFFFFFFFFFFFFF,FFFFFFFFFFFFFFFFFFFFFFFFFFFF:FFFFFFFFFFFFFFFFFFFFFFFFFFFFFFF,FFFFFFFFFFFFFFFFFFFFFFFFFFFFFFFFFFFFFFFFFFFFFF:FFFFF:FFFFFFFFFFFF:FFFFFF:FF:FFFFFFFFFFF,FFF:F:FFFF:,F,FFFFFF:FF,,:FFF,FFFFF:FFF
@A01403:26:H72M2DRXY:1:2102:10556:2237 2:N:0:TTACGTGC
CGGACTACTCGGGTTTCTAATCCTGTTCGCTCCCCACGCTTTCGAGCCTCAGCGTCAGTTACAGACCAGAGAGCCGCCTTCGCCACTGGTGTTCTTCCATATATCTACGCATTCCACCGCTACACATGGAGTTCCACTCTCCTCTTCTGCACTCAAGAATGACAGTTTCCGATGCAGTTCCACGGTTGAGCCGTGGGCTTTCACATCAGACTTATCATTCCGCCTGCGCTCGCTTTACGCCCAATAAATCC
+
FFFFFFFFFFFFFFFFFFFFFFFFFFFFFFFFFFFFFFFFFFFFFFFFFFFFFFFFFFFFFFFFFFFFFFFFFFFFFFFFFFFFFFFFFFFF:FFFFFFFFFFFFFFFFFFFFFFFFFFFFFFFFFFFFFFFFFFFFFFFFFFFFFFFFFFFFFFFFFFFF:FFFFFFFFFFFFFFFFFFFFFFFFFFFFFFFFFFFFFFFFFFFFFFFFFFFFFFF:FFFFFFFFFFFFF:FFFFFFFFFFF:FFFFFFF
@A01403:26:H72M2DRXY:1:2102:31765:2237 2:N:0:TTACGTGC
CGGACTACTAGGGTATCTAATCCTGTTCGCTACCCATGCTTTCGAGCCTCAGCGTCAGTTGCAGACCAGAGAGCCGCCTTCGCCACTGGTGTTCTTCCATATATCTACGCATTCCACCGCTACACATGGAGTTCCACTCTCCTCTTCTGCACTCAAGAATGACAGTTTCCGATGCAGTTCCACGGTTGAGCCGTGGGCTTTCACATCAGACTTATCATTCCGCCTGCGCTCGCTTTACGCCCAATAAATCC
+
FFFFFFFFFFFFFFFFFFFFFFF::FFFFFFFFFFFFFFFFFFFFFFFFFFFFFFFFFFFFFFFFFFFFFFFFFFFFFFFFFFFFFFFFFF:FFFFFFFFFFFFFFFFFFFFFFFFFFF:FFF:FFFFFFFFFFFFFFFFFFFFFFFFFFFFFFF:FFFFFFFFFFFFFFFFFFFFFFFFFFFFFFF:FFF:FFFFFFFFFFFFFFF:FFFFFFFF:FFFFFFFFFFFFFFFFFFFFFFFFFFFFFFFFFF
@A01403:26:H72M2DRXY:1:2102:18530:2268 2:N:0:TTACGTGC
CGGACTACAAGGGTATCTAATCCTGTTCGCTACCCATGCTTTCGAGCCTCAGCGTCAGTTGCAGACCAGAGAGCCGCCTTCGCCACTGGTGTTCTTCCATATATCTACGCATTCCACCGCTACACATGGAGTTCCACTCTCCTCTTCTGCACTCAAGAATGACAGTTTCCGATGCAGTTCCACGGTTAAGCCGTGGGCTTTCACATCAGACTTATCATTCCGCCTGCGCTCGCTTTACGCCCAATAAATCC
+
FFFFFFFFFFFFFFFFFFFFFFFFFFFFFFFFFFFFFFFFFFFFFFFFFFFFFFFFFFFFFFFFFFFFFFFFFFFFFFFFFFFFFFFFFFFFFFFFFFFFFFFFFFFFFFFFFFFFFFFFFFFFFFFFFFFFFFFFFFFFFFFFFFFFFFFFFFFFFFFFFFFFFFFFFFF:FFFFFFFFFFFFFFFFFFFF:FFFFFFFFFFFFFFFFFFF,FFFFFFFFFFFFFFFFFF:FFFFFFFFFFFFFFF,FFF
@A01403:26:H72M2DRXY:1:2102:22571:2409 2:N:0:TTACGTGC
CGGACTACAAGGGTTTCTAATCCTGTTCGCTCCCCACGCTTTCGAGCCTCAGCGTCAGTTACAGACCAGAGAGCCGCTTTCGCCACCGGTGTTCCTCCATATATCTACGCATTTCACCGCTACACATGGAATTCCACTCTCCCCTTCTGCACTCAAGTTTGACAGTTTCCAAAGCGAACTATGGTTGAGCCACAGCCTTTAACTTCAGACTTATCAAACCGCCTGCGCTCGCTTTACGCCCAATAAATCCG
+
FFFFFFFFFFFFFFFFFFFFFFFFFFFFFFFFFFFFFFFFFFFFFFFFFFFFFFFFFFFFFFFFFFFFFFFFFFFFFFFFFFFFFFFFFFFFFFFFFFFFFFFFFFFFFFFFFFFFFFFFFFFFFFFFFFFFFFFFFFFFFFFFFFFFFFFFFFFFFFFFFFFFFFFFF,FFF:FFFFFFFFFFFFFFFFFFFFFFFFFFFFFFFFFFFFFFFFFFFFFFFFFFFFFFFFFFFFFFFFFFFF:FF:FFFFF
@A01403:26:H72M2DRXY:1:2102:5810:2440 2:N:0:TTACGTGC
CGGACTACTAGGGTTTCTAATCCTGTTCGCTCCCCACGCTTTCGAGCCTCAGCGTCAGTTACAGACCAGAGAGCCGCTTTCGCCACCGGTGTTCCTCCATATATCTACGCATTTCACCGCTACACATGGAATTCCACTCTCCCCTTCTGCACTCAAGTTTGACAGTTTCCAAAGCGAACTATGGTTGAGCCACAGCCTTTAACTTCAGACTTATCAAACCGCCTGCGCTCGCTTTACGCCCAATAAATCCG
+
FFFFFFFFFFFFFFFFFFFFFFFFFFFFFFFFFFFFFFFFFFFFFFFFFFFFFFFFFFFFFFFFFFFFFFFFFFFFFFFFFFFFFFFFFFFFFFFFFFFFFFFFFFFFFFFFFFFFFFFFFFFFFFFFFFFFFFFFFFFFFFFFFFFFF:FFFFFFFFFFFFFFFFFFFFFFFFFF:FFFFFFFFFF:FFFFFFFFFFFFFFFFFFFFFFFFFFFFFFFFFFFFFFFFFFFFFFFFFFFF:FFFFFFFFFF
@A01403:26:H72M2DRXY:1:2102:6849:2550 2:N:0:TTACGTGC
CGGACTACCCGGGTTTCTAATCCTGTTCGCTACCCATGCTTTCGAGCCTCAGCGTCAGTTGCAGACCAGAGAGCCGCCTTCGCCACTGGTGTTCTTCCATATATCTACGCATTCCACCGCTACACATGGAGTTCCACTCTCCTCTTCTGCACTCAAGAATGACAGTTTCCGATGCAGTTCCACGGTTGAGCCGTGGGCTTTCACATCAGACTTATCATTCCGCCTGCGCTCGCTTTACGCCCAATAAATCC
+
FFFFFFFFFFFFFFFFFFFFFFFFFFFFFFFFFFFFFFFFFFFFFFFFFFFFFFFFFFFFFFFFFFFFFFFFFFFFFFFFFFFFFFFFFFFFFFFFFFFFFFFFFFFFFFFFFFFFFFFFFFFFFFFFFFFFFFFFFFFFFFFFFFFFFFFFFFFFFFFFF:FFFFFFFFFFFFFFFFFFFFFFFFFFFFFFFFFFFFFFFFFFFFFFFFFFFFFF::FFFFFFFFFFFFFFFFFFFF:FFFFFFFFFFFF
@A01403:26:H72M2DRXY:1:2102:32515:2628 2:N:0:TTACGTGC
CGGACTACCGGGGTATCTAATCCTGTTCGCTACCCATGCTTTCGAGCCTCAGCGTCAGTTGCAGACCAGAGAGCCGCCTTCGCCACTGGTGTTCTTCCATATATCTACGCATTCCACCGCTACACATGGAGTTCCACTCTCCTCTTCTGCACTCAAGAATGACAGTTTCCGATGCAGTTCCACGGTTGAGCCGTGGGCTTTCACATCAGACTTATCATTCCGCCTGCGCTCGCTTTACGCCCAATAAATCC
+
FFFFFFFFFFFFFFFFFFFFFFFFFFFFFFFFFFFFFFFFFFFFFFFFFFFFFFFFFFFFFFFFFFFFFFFFFFFFFFFFFFFFFFFFFFFFFFFFFFFFFFFFFFFFFFFFFFFFFFFFFFFFFFFFFFFFFFFFFF:FFFFFFFFFFFFFFFFF:FFFF:FFFFFFFFFFFFFFFFFFFFFFFFFFFFFFFFFFFFFFFFFFFFFFFFFFFFFFFFFFFFFFFFFFFFFFFFFFFFFFFFFFFFFFFFF
@A01403:26:H72M2DRXY:1:2102:31421:2644 2:N:0:TTACGTGC
CGGACTACCGGGGTTTCTAATCCTGTTCGCTACCCATGCTTTCGAGCCTCAGCGTCAGTTGCAGACCAGAGAGCCGCTTTCGCCACCGGTGTTCTTCCATATATCTACGCATTTCACCGCTACACATGGAATTCCACTCTCCCCTTCTGCACTCAAGTTTGACAGTTTCCAAAGCGAACTATGGTTGAGCCACAGCCTTTAACTTCAGACTTATCAAACCGCCTGCGCTCGCTTTACGCCCAATAAATCCG
+
FFFFFF:FFFFFFFFFFFFFFFFFFFFFFFFFFFFFFFFFFFFFFFFFFFFFFFFFFFFFFFFFFFFFFFFFFFFFF:FFFFFFFFFFFFFFFFFFFF::F,FFFFFFFFFF:FFFFFFFFFFFFF:FFFF,FFFFFFFFFFFFFFFFFFFFFFFFFFFFFFFFFFFFFFFFF:FFF,FFFFFFFFFFFFF:FFFFFFF:FFF,FFFFFF:FFFF,,FFFFFF::FFFFF:FFFFFFFFFF:F:FFFFFF:
@A01403:26:H72M2DRXY:1:2102:5918:2691 2:N:0:TTACGTGC
CGGACTACTAGGGTTTCTAATCCTGTTCGCTCCCCACGCTTTCGAGCCTCAGCGTCAGTTACAGACCAGAGAGCCGCTTTCGCCACCGGTGTTCCTCCATATATCTACGCATTTCACCGCTACACATGGAATTCCACTCTCCCCTTCTGCACTCAAGTTTGACAGTTTCCAAAGCGAACTATGGTTGAGCCACAGCCTTTAACTTCAGACTTATCAAACCGCCTGCGCTCGCTTTACGCCCAATAAATCCG
+
FFFFFFFFFFFFFFFFFFFFFFFFFFFFFFFFFFFFFFFFFFFFFFFFFFFFFFFFFFFFFFFFFFFFFFFFFFFFFFFFFFFFFFFFFFFFFFFFFFF:FFFFFFFFFFFFFFF::FFFFFF:FFFFFFFFFFFFFFFFFFFFFFFFFFFFFFFFFF:FFFFFFFFFFFFF::FFFFFFFFFFFFFFFFFFF:FFFFFFFFFFFFFFFFFF,FFFF,FFFFFFFFFFFFFFFFF:,FFFFFFFFFF,:FF
@A01403:26:H72M2DRXY:1:2102:26558:2926 2:N:0:TTACGTGC
CGGACTACTGGGGTTTCTAATCCTGTTCGCTACCCATGCTTTCGAGCCTCAGCGTCAGTTGCAGACCAGAGAGCCGCCTTCGCCACTGGTGTTCTTCCATATATCTACGCATTCCACCGCTACACATGGAGTTCCACTCTCCTCTTCTGCACTCAAGAATGACAGTTTCCGATGCAGTTCCACGGTTGAGCCGTGGGCTTTCACATCAGACTTATCATTCCGCCTGCGCTCGCTTTACGCCCAATAAATCC
+
FFFFFFFFFFFFFFF:FFFFFFFFFFFFFFFFFFFFFFFFFFFFFFFFFFFFFF:FFFFFFFFFFFFFFFFFFFFFFFFFFFFFFFF:FFFFFFFFFFFFFFFFFFFFFFFFFFFFFFFFFFFFFFFFFFFFFFFFFFFFFFFFF,FFFF:FFF:FFF:FF::FFFF:FFFF:FFFFFFFFFFFFFFF::FFFFFFFFFF,FFFF,FFF:FF:FF:FFFFFFF,FFFFF,FFFFFFFFF:FFFFFFF,FFF
@A01403:26:H72M2DRXY:1:2102:20889:3035 2:N:0:TTACGTGC
CGGACTACCGGGGTATCTAATCCTGTTCGCTACCCATGCTTTCGAGCCTCAGCGTCAGTTGCAGACCAGAGAGCCGCCTTCGCCACTGGTGTTCTTCCATATATCTACGCATTCCACCGCTACACATGGAGTTCCACTCTCCTCTTCTGCACTCAAGAATGACAGTTTCCGATGCAGTTCCACGGTTGAGCCGTGGGCTTTCACATCAGACTTATCATTCCGCCTGCGCTCGCTTTACGCCCAATAAATCC
+
FFFFFFFFFFFFFFFFFFFFFFFFFFFFFFFFFFFFFFFFFFFFFFFFFFFFFFFFFFFFFFFFFFFFFFFFFFFFFFFFFFFFFFFFFFFFFFFFFFFFFFFFFFFFFFFFFFFFFFFFFFFFFFFFFFFFFFFFFFFFFFFFFFFFFFFFFFFFF:FFFFFFFFFFFFFFFFFFFFFFFFFFFFFFFFFFFFFFFFF,FFFFFFFFF:FF,FFFFFFFFFFFFFFFFFFFF,FFFFFFFFF,F:FFFFF
@A01403:26:H72M2DRXY:1:2102:27715:3051 2:N:0:TTACGTGC
CGGACTACCCGGGTTTCTAATCCTGTTCGCTACCCATGCTTTCGAGCCTCAGCGTCAGTTGCAGACCAGAGAGCCGCTTTCGCCACCGGTGTTCCTCCATATATCTACGCATTTCACCGCTACACATGGAATTCCACTCTCCCCTTCTGCACTCAAGTTTGACAGTTTCCAAAGCGAACTATGGTTGAGCCACAGCCTTTAACTTCAGACTTATCAAACCGCCTGCGCTCGCTTTACGCCCAATAAATCCG
+
FFFFFFFFFFFFFFFFFFFFFFFFFFFFFFFFFFFFFFFFFFFFFFFFFFFFFFFFFFFFFFFFFFFFFFFFFFFFFFFFFFFFFFFFFFFFFFFFFFFFFFFFFFFFFFF,FFFFFFFFFFFFFFFFFFFFFFFFFFFFFFFFFFFFFFFFFFFFFFFFF:FFFFFFFFFFFFFFF:FFFFFFFFFFFFFFFFFFFFFF:FFF:FFFFFF:FFFFF:FFFFFFFFFFFFFFFFFFFFFFFFFFFFFFFFF
@A01403:26:H72M2DRXY:1:2102:27841:3082 2:N:0:TTACGTGC
CGGACTACCCGGGTTTCTAATCCTGTTCGCTACCCATGCTTTCGAGCCTCAGCGTCAGTTGCAGACCAGAGAGCCGCTTTCGCCACCGGTGTTCCTCCATATATCTACGCATTTCACCGCTACACATGGAATTCCACTCTCCCCTTCTGCACTCAAGTTTGACAGTTTCCAAAGCGAACTATGGTTGAGCCACAGCCTTTAACTTCAGACTTATCAAACCGCCTGCGCTCGCTTTACGCCCAATAAATCCG
+
FFFFFFFFFFFFFFFFFFFFFFFFFFFFFFFFFFFFFFFFFFFFFFFFFFFFFFFFFFFFFFFFFFFFFFFFFFFFFFFFFFFFFFFFFFFFFFFFFFFFFFFFFFFFFFFFFFFFFFFFFFFFFFFFFFFFFFFFFFFFFFFFFFFFFFFFFFFFFFFFFF:FFFFFFFFFFFFFFFFFFFFFFFFFFFFFFFFFFFFFFFFFFFFFFFFFFFFFFFFFFFFFFFFFFFFFFFFFFFFFFFF:FFFFFFF
@A01403:26:H72M2DRXY:1:2102:26530:3129 2:N:0:TTACGTGC
CGGACTACTGGGGTTTCTAATCCTGTTCGCTACCCATGCTTTCGAGCCTCAGCGTCAGTTGCAGACCAGAGAGCCGCCTTCGCCACTGGTGTTCTTCCATATATCTACGCATTCCACCGCTACACATGGAGTTCCACTCTCCTCTTCTGCACTCAAGAATGACAGTTTCCGATGCAGTTCCACGGTTGAGCCGTGGGCTTTCACATCAGACTTATCATTCCGCCTGCGCTCGCTTTACGCCCAATAAATCC
+
FFFFFFFFFFFFFFFFFFFFFFFFFFFFFFFFFFFFFFFFFFFFFFFFFFFFFFFFFFFFFFFFFFFFF:FFFFFFFFFFFFFFFFFFFFFFFFFFFFFFFFFFFFFFFFFFFFFFFFFFFFFFFFFFFFFFF:FFFFF:FFFFFFFF:FFFFFFFFFFFFFFFFFFFFFFFFFFFFFFFFFFFFFFFFFFFF:FFFFFFFFFFFFFFFFF:FFFFFFFFFFFFFFFFFFFFFFFFFFFFFFFFFFFFFFF
@A01403:26:H72M2DRXY:1:2102:29315:3192 2:N:0:TTACGTGC
CGGACTACCGGGGTTTCTAATCCTGTTCGCTCCCCACGCTTTCGAGCCTCAGCGTCAGTTACAGACCAGAGAGCCGCTTTCGCCACCGGTGTTCCTCCATATATCTACGCATTTCACCGCTACACATGGAATTCCACTCTCCCCTTCTGCACTCAAGTTTGACAGTTTCCAAAGCGAACTATGGTTGAGCCACAGCCTTTAACTTCAGACTTATCAAACCGCCTGCGCTCGCTTTACGCCCAATAAATCCG
+
FFFFFFFFFFFFFFFFFFFFFFFFFFFFFFFFFFFFFFFFFFFFF:FFFFF:FFFFFFFFFFFFFFFFFFFFFFFFFFFFFFFFFFFFFFFFFFFFFF:FFFFFFFFFFFFFFFFFFFFFFFFFFFF:FF:FFFF:FFFFFFFFFFF:FFFFFFFFFFFFFFFFFFFFFFFFFFFFF:FFFFFFFF:FFFFFFFFFFFFFFF:FFFFFF:FFFFFFFFFFFFFFFFFFFFFFF,F,,FFFFF:FFFF,FFF
@A01403:26:H72M2DRXY:1:2102:27254:3411 2:N:0:TTACGTGC
CGGACTACCCGGGTTTCTAATCCTGTTCGCTACCCATGCTTTCGAGCCTCAGCGTCAGTTGCAGACCAGAGAGCCGCTTTCGCCACCGGTGTTCCTCCATATATCTACGCATTTCACCGCTACACATGGAATTCCACTCTCCCCTTCTGCACTCAAGTTTGACAGTTTCCAAAGCGAACTATGGTTGAGCCACAGCCTTTAACTTCAGACTTATCAAACCGCCTGCGCTCGCTTTACGCCCAATAAATCCG
+
FFFFFF,FFFFFFFFFFFFFFFFFFFFFFFFFFFFFFFFFFFFFFFFFFFFFFFFFFFFFFFFFFFFFFFFFFFFFFFFFFFFFFFFFFFFFFFFFFFFFFFFFFFFFFFFFFFFFFFFFFFFFFFFFFFFFFFFFFFFFFFFFFFFFFFFFFFFFFFFFFFFFFFFFFFFFFFFFFFFFFFFFFFFFFFFFFFFFFFFFFFFFFF:FFFFFFFFFFFFFFFFFFFFFFFFFFFFF:FFFFFFFFFFFFFF
@A01403:26:H72M2DRXY:1:2102:3287:3834 2:N:0:TTACGTGC
CGGACTACCAGGGTTTCTAATCCTGTTCGCTACCCATGCTTTCGAGCCTCAGCGTCAGTTGCAGACCAGAGAGCCGCCTTCGCCACTGGTGTTCTTCCATATATCTACGCATTCCACCGCTACACATGGAGTTCCACTCTCCTCTTCTGCACTCAAGAATGACAGTTTCCGATGCAGTTCCACGGTTGAGCCGTGGGCTTTCACATCAGACTTATCATTCCGCCTGCGCTCGCTTTACGCCCAATAAATCC
+
FFFFFFFFFFFFFFFFFFFFFFFFFFFFFFFFFFFFFFFFFFFFFFFFFFFFFFFFFFFFFFFFFFFFFF:FFFFFFFFFFFFFFFFFFFFFFFFFFFFFFFFFFFFFFFFFFFFFFFFFFFFFFFFFFFFFFFFFFFFFFFFFFFFFFFFFFFFFFFFFF:FFFFFFFFFFFFFFFFFFFFFFF:FFFFFFFFFFFFFFFFFFF:FFFF:FF:FFFFFFFFFFFFFFF:FFF,,FFFFFFFF:F,FFFFF
@A01403:26:H72M2DRXY:1:2102:10321:3834 2:N:0:TTACGTGC
CGGACTACCCGGGTATCTAATCCTGTTCGCCACCCATGCTTTCGAGCCTCAGCGTCAGTTGCAGACCAGAGAGCCGCCTTCGCCACTGGTGTTCTTCCATATATCTACGCATTCCACCGCTACACATGGAGTTCCACTCTCCTCTTCTGCACTCAAGAATGACAGTTTCCGATGCAGTTCCACGGTTGAGCCGTGGGCTTTCACATCAGACTTATCATTCCGCCTGCGCTCGCTTTACGCCCAATAAATCC
+
FFFFFF:FFFFFFFFFFFFFFFFFFFFFFFFFFFFFFFFFFFFFFFFFFFFFFFFFFFFFFFFFFFFFFFFFFFFFFFFFFFFFFFFFF:FFFFFFFFFFFFFFFFFFFFFFFFFFFFFFFFFFFFFFFFFFFFFFFFFFFFFFFFFFFFFFFFFFFFFFFFFFFFFFFFFFFFFFFFFFFFFFFFFFFFFFFFFFFFFFFFFFFFFFFFFFFFFFFFFFFFFFFFFFF:FFFFFFFFFFFFFFFFFFFFF
@A01403:26:H72M2DRXY:1:2102:3287:3865 2:N:0:TTACGTGC
CGGACTACCAGGGTTTCTAATCCTGTTCGCTACCCATGCTTTCGAGCCTCAGCGTCAGTTGCAGACCAGAGAGCCGCCTTCGCCACTGGTGTTCTTCCATATATCTACGCATTCCACCGCTACACATGGAGTTCCACTCTCCTCTTCTGCACTCAAGAATGACAGTTTCCGATGCAGTTCAACGGTTGAGCCGTGGGCTTTCACATCAGACTTATCAATCCGCCTGCGCTCTCTTTACGCCCAATAAATCC
+
FFFFFFFFFFFFF:FFFFFFFFFFFFFFFFFFFFFFFFFFFFFFFFFFFFFFFFFFFFFFFFFF:FFFFFFFFFF:FFFFFFFFFFFFFFFFFFFFF:FFFFFFF::FFFF,:FFFFFFFFF:FFFFFFFFFFFFFFFFF:FFFFFFFFFFFFFFFFFFFFFFFFF,:FF:FFFF:FF,F,FFFFFFFFF,,,FF,FFFFFFFFF:FFFF,F,FFFF,FFFFFFFF,FF:F,FFFFFFFFFFF:FFF,FFF
@A01403:26:H72M2DRXY:1:2102:3658:3975 2:N:0:TTACGTGC
CGGACTACCAGGGTTTCTAATCCTGTTCGCTACCCATGCTTTCGAGCCTCAGCGTCAGTTGCAGACCAGAGAGCCGCCTTCGCCACTGGTGTTCTTCCATATATCTACGCATTCCACCGCTACACATGGAGTTCCACTCTCCTCTTCTGCACTCAAGAATGACAGTTTCCGATGCAGTTCCACGGTTGAGCCGTGGGCTTTCACATCAGACTTATCATTCCGCCTGCGCTCGCTTTACGCCCAATAAATCC
+
FFFFFFFFFFFFFFFFFFFFFFFFFFFFFFFFFFFFFFFFFF,:FFFFFFFFFFFFFF:FFFFFFFFFFFFFFFFFFFFFFFFFFFFFFFFFFFFFFFFFFFFFFFFFFF:FFFFFFFFFF:FFFFFFFFFFFFFFFFFFFFFFFFFFFF,FFF:F:FFFF:FFFFFFFFFFFFFFFFFFFFFFF:FFFFFF:FFFFFF:FFFFFFFFFFFF:FFFFFFFFFFFFFFFFFF:F:FFFFFFFFFFFFF,FFF
@A01403:26:H72M2DRXY:1:2102:5855:4116 2:N:0:TTACGTGC
CGGACTACCAGGGTATCTAATCCTGTTCGCTACCCATGCTTTCGAGCCTCAGCGTCAGTTGCAGACCAGAGAGCCGCCTTCGCCACTGGTGTTCTTCCATATATCTACGCATTCCACCGCTACACATGGAGTTCCACTCTCCTCTTCTGCACTCAAGAATGACAGTTTCCGATGCAGTTCCACGGTTGAGCCGTGGGCTTTCACATCAGACTTATCATTCCGCCTGCGCTCGCTTTACGCCCAATAAATCC
+
FFFFFFFFFFFFFFFFFFFFFFFFFFFFFFFFFFFFFFFFFFFFFFFFFFFFFFFFFFFFFFFFFFFFFFFFFFFFFFFFFFFFFFFFFFFFFFFFFFFFFFFFFFFFFFFFFFFFFFFFFFFFFFFFFFFFFFFFFFFFFFFFFFFFFFFFFFFFFFFFF:FFFFFFFFFFFFFFFFFFFFFFFFFFFFFFF:FFFF:FFFFFFFFFFF:FFFFFFFFFFFFFFFFFFFFFFFFFF:FFFFF,FFFFFFF
@A01403:26:H72M2DRXY:1:2102:20989:4178 2:N:0:TTACGTGC
CGGACTACTGGGGTTTCTAATCCTGTTCGCTACCCATGCTTTCGAGCCTCAGCGTCAGTTGCAGACCAGAGAGCCGCCTTCGCCACTGGTGTTCTTCCATATATCTACGCATTCCACCGCTACACATGGAGTTCCACTCTCCTCTTCTGCACTCAAGAATGACAGTTTCCGATGCAGTTCCACGGTTAAGCCGTGGGCTTTCACATCAGACTTATCAAACCGCCTGCGCTCGCTTTACGCCCAATAAATCC
+
FFFFFFFFFFFFFFFFFFFFFFFFFFFFFFFFFFFFFFFFFFFFFFFFFFFFFFFFFFFFFFFFFFFFFFFFFFFFFFFFFFFFFFFFFFFFFFFFFFFFFFFFFFFFFFF:FFFFFFFFFFFFFFFFFFFFFFFFFFFFFFFFFFFFFFFFFFFFFFFFF:FFFFFFFFF:FFFFFFF:FFFFFFFFF:FFFFF,FFFFFFFFFFFFFFFFFFFFFFFFFFFFFFFFFFFFFFFFFFFFFFFFF::FFFF
@A01403:26:H72M2DRXY:1:2102:10004:4288 2:N:0:TTACGTGC
CGGACTACTCGGGTTTCTAATCCTGTTCGCTACCCATGCTTTCGAGCCTCAGCGTCAGTTGCAGACCAGAGAGCCGCCTTCGCCACTGGTGTTCTTCCATATATCTACGCATTCCACCGCTACACATGGAGTTCCACTCTCCTCTTCTGCACTCAAGAATGACAGTTTCCGATGCAGTTCCACGGTTGAGCCGTGGGCTTTCACATCAGACTTATCATTCCGCCTGCGCTCGCTTTACGCCCAATAAATCC
+
FFFFFFFFFFFFFFFFFFFFFFFFFFFFFFFFFFFFFFFFFFFFFFFFFFFFFFFFFFFFFFFFFFFFFFFFFFFFFFFFFFFFFFFFFFFFFFFFFFFF,FFFFFFFFFFFFFFFFFFFF,FFFFFF:FFFFFFFFFF:FFFFFFFFFFFFFFFFFFFFF:FFFFFFFF:FFFF,FFFFFFFFFFFFFFFFFFFFFFF,FFFFFFF:FF:F,F:FFFFFF:FFF:FFFFFFF:FFFFFFFFF:FF,FFFF
@A01403:26:H72M2DRXY:1:2102:3115:4351 2:N:0:TTACGTGC
CGGACTACCAGGGTATCTAATCCTGTTCGCTCCCCACGCTTTCGAGCCTCAGCGTCAGTTACAGACCAGAGAGCCGCTTTCGCCACCGGTGTTCCTCCATATATCTACGCATTTCACCGCTACACATGGAGTTCCACTCTCCCCTTCTGCACTCAAGTTTGACAGTTTCCAAAGCGAACTATGGTTGAGCCACAGCCTTTAACTTCAGACTTATCAAACCGCCTGCGCTCGCTTTACGCCCAATAAATCCG
+
FFFFFFFFFFFFFFFFFFFFFFFFFFFFFFFFFFFFFFFFFFFFFFFFFFFFFFFFFFFFFFFFFFFFFFFFFFFFFFFFFFFFFFFFFFFFFFFFFFFFFFFFFFFFFFFFFFFFFFFFFFFFFFFFFFFFFFFFFFFFFFFFFFFFFFFFFFFFFFFFFFFFFFFFFFFFFFFFFFFFFFFFFFFFFFFFFFFFFFFFFFFFFFFFFFFF:FFFFFFFFFFFFFFF:FFFFFFFFFFFFFFFFFFFFFF
@A01403:26:H72M2DRXY:1:2102:17047:4554 2:N:0:TTACGTGC
CGGACTACAGGGGTTTCTAATCCTGTTCGCTCCCCACGCTTTCGAGCCTCAGCGTCAGTTACAGACCAGAGAGCCGCCTTCGCCACTGGTGTTCTTCCATATATCTACGCATTCCACCGCTACACATGGAGTTCCACTCTCCTCTTATGCACTCAAGACTGACAGTTACCGATGCAGTTCCACGGTTGAGCCGTGGGCTTTCACATCAGACTTATCATTCCGCCTGCGCTCGCTTTACGCCCAATAATTCC
+
FFFFFFFF,,FFFFFFFFFFFFFFFFF,FFFFFFFFFFFFFFFF:,FFF:FFFFFFFFF:,FF,FFFFF:F:FF:FFFFFFFFFF:,FFF:FFF,FFFF,FF:FFFFFFFFFF,FFF,FFFFFFF,FFFFFFFFFFF,F:FFFFFF:,FFFFFF:FFF,FFFFFFFF,,,FFFFFF,FFFFF,FFFF,FFFF,,FFF,FFFFFF,FF,,,F:FF,FFFFFFFFFFFFFFFFFFFFF:FFFFFF,FFF,FFF
@A01403:26:H72M2DRXY:1:2102:25889:4617 2:N:0:TTACGTGC
CGGACTACTAGGGTATCTAATCCTGTTCGCTCCCCACGCTTTCGAGCCTCAGCGTCAGTTACAGACCAGAGAGCCGCTTTCGCCACCGGTGTTCCTCCATATATCTACGCATTTCACCGCTACACATGGAATTCCACTCTCCCCTTATGCACTCAAGTTTGACAGTTTCCAAAGCGAACTATGGTTGAGCCACAGCCTTTAACTTCAGACTTATCAAACCGCCTGCGCTCGCTTTACGCCCACTAAATCCG
+
FFFFF,F:,FFFF,FFF:FFFFFF:,F,FFF,FFFFF:FFFFF,FFFFFFFFF:FFF,,FFFFFFFF,FF:FFFFFFFFF,:FFF:FFFFF:F,FFFF,FFFF:,FFF,FFFFF,,FF::FF::F,:FF:FFFFFF,:FFFFF,::,,FFFFF,FF,,FF:FFF:,FFF:F:,FFFF:F:F::FFFF,F:F,FFFFFFFFF:F::FFFFF,F,F:::FFFF:FF,,FFFFFF,,F,,FFFF,,,FFF,,FF
@A01403:26:H72M2DRXY:1:2102:4463:4648 2:N:0:TTACGTGC
CGGACTACACGGGTATCTAATCCTGTTCGCTACCCATGCTTTCGAGCCTCAGCGTCAGTTGCAGACCAGAGAGCCGCCTTCGCCACTGGTGTTCTTCCATATATCTACGCATTCCACCGCTACACATGGAGTTCCACTCTCCTCTTCTGCACTCAAGAATGACAGTTTCCGATGCAGTTCCACGGTTAAGCCGTGGGCTTTCACATCAGACTTATCATTCCGCCTGCGCTCGCTTTACGCCCAATAAATCC
+
FFFFFFFFFFFFFFFFFFFFFFFFFFFFFFFFFFFFFFFFFFFFFFFFFFFFFFFFFFFFFFFFFFFFFFFFFFFFFFFFFFFFFFFFFFFFFFFFFFFFFFFFFFFFFFFFFFFFFFFFFFFFFFFFFFFFFFFFFFFFFFFFFFF,FFFFFFFFF:FFF:FFFFFFFFFFFFFFFFFFFFFFFFFFF:FFFFFFFFFFFFFFFF:FFFFFFFFFFFFFFFFFFFFFFFFFFFFFFFFFFFF:FFFFF:F
@A01403:26:H72M2DRXY:1:2102:6442:4758 2:N:0:TTACGTGC
CGGACTACTAGGGTATCTAATCCTGTTCGCTACCCATGCTTTCGAGCCTCAGCGTCAGTTGCAGACCAGAGAGCCGCCTTCGCCACTGGTGTTCTTCCATATATCTACGCATTCCACCGCTACACATGGAGTTCCACTCTCCTCTTCTGCACTCAAGAATGACAGTTTCCGATGCAGTTCCACGGTTGAGCCGTGGGCTTTCACATCAGACTTATCATTCCGCCTGCGCTCGCTTTACGCCCAATAAATCC
+
F:FFFFFFFFFFFF:FFFFFFFFFFFFFFFFFFFFFFFFFFFFFFFFFFFFFFFFFFFFFFFFF:FFFFFFFFFFFFF:FFFFFFFFFF:FFFFFFFFFFFFFFFFFFFFFFFFFFFFFFFFFFFFFFFFFFFFFFFFFFFFFFFFFFFFFFFFFFFFFF::FFFFFFFFFFFFFFFFFFFFFFF::FFFFFFFFFFFFFFFFFFFFFFFFFFFFFF:FFFFFFFFFFF:FFFFFF:FFFFF,FFFFF:FF
@A01403:26:H72M2DRXY:1:2102:31982:4867 2:N:0:TTACGTGC
CGGACTACAGGGGTTTCTAATCCTGTTCGCTCCCCACGCTTTCGAGCCTCAGCGTCAGTTACAGACCAGAGAGCCGCCTTCGCCACTGGTGTTCTTCCATATATCTACGCATTCCACCGCTACACATGGAGTTCCACTCTCCTCTTCTGCACTCAAGAATGACAGTTTCCGATGCAGTTCCACGGTTGAGCCGTGGGCTTTCACATCAGACTTATCATTCCGCCTGCGCTCGCTTTACGCCCAATAAATCC
+
FFFFFFFFFFFFFFFFFFFFFFFFFFFFFFFFFFFFFFFFFFFFFFFFFFFFFFFFFFFFFFFFFFFFFFFFFFFFFFFFFFFFFFFFFFFFFF,FFFFFFFFFFFFFFFFFFFFFFFFFFFFFFFFFFFFFFFFFFFFFFFFFFFFFFFFFFFFFFFFFFFFFFFFFFFFFFFFFFFFFFFFFFFFFFFFFFFF:FFFFFFFFFFFFFFFFFFFFFFFFFFFFFFFFFFFFFF:FFFFFFFFFFFFFFFF
@A01403:26:H72M2DRXY:1:2102:11523:4883 2:N:0:TTACGTGC
CGGACTACCGGGGTTTCTAATCCTGTTCGCTCCCCACGCTTTCGAGCCTCAGCGTCAGTTACAGACCAGAGAGCCGCTTTCGCCACCGGTGTTCCTCCATATATCTACGCATTTCACCGCTACACATGGAATTCCACTCTCCCCTTCTGCACTCAAGTTTGACAGTTTCCAAAGCGAACTATGGTTGAGCCACAGCCTTTAACTTCAGACTTATCAAACCGCCTGCGCTCGCTTTACGCCCAATAAATCCG
+
FFFFFFFFFFFFFFFFFFFFFFFFFFFFFFFFFFFFFFFFFFFFFFFFFFFFFFFFFFFFFFFFFFFFFFFFFFFFFFFFFFFFFFFFFFF:FFFFFFFFFFFFFFFFFFF,FFFFFFFFFFFFFFFFFFFFFFFFFFFFFFFFFFFFFFFFFFFFFFFFFFFFFFFFFFFFFFFFFFFFFFFFFFFFFFFFFFFFFF:F,FFFFFFFFFFFFFFFFFFFFFFFFFFFFFFFFF:FFFFFFFFFF,FFFFF
@A01403:26:H72M2DRXY:1:2102:7482:4899 2:N:0:TTACGTGC
CGGACTACAAGGGTATCTAATCCTGTTCGCTACCCATGCTTTCGAGCCTCAGCGTCAGTTGCAGACCAGAGAGCCGCCTTCGCCACTGGTGTTCTTCCATATATCTACGCATTCCACCGCTACACATGGAGTTCCACTCTCCTCTTCTGCACTCAAGAATGACAGTTTCCGATGCAGTTCCACGGTTAAGCCGTGGGCTTTCACATCAGACTTATCATTCCGCCTGCGCTCGCTTTACGCCCAATAAATCC
+
FFFFFFFFFFFFFFFFFFFFFFFFFFFFFFFFFFFFFFFFFFFFFFFFFFFFFFFFFFFFFFFFFFFFFFFFFFFFFFFFFFFFFFFFFFFFFFFFFFFFFFFFFFFFFFFFFFFFFFFFFFFFFFFFFFFFFFFFFFFFFFFFFFFFFFFFFFFFFFFFFF:FFFFFFFFFFFFFFFFFFFF:FFFF,FFFFFFFFFFFFFFFFFFFFFFFFFFFFFFFFFFFFFFFFFFFFFFFFFFFFFFFFFFFFFF
@A01403:26:H72M2DRXY:1:2102:14027:5055 2:N:0:TTACGTGC
CGGACTACCAGGGTATCTAATCCTGTTCGCTCCCCACGCTTTCGAGCCTCAGCGTCAGTTACAGACCAGAGAGCCGCTTTCGCCACCGGTGTTCCTCCATATATCTACGCATTCCACCGCTACACATGGAGTTCCACTCTCCTCTTCTGCACTCAAGAATGACAGTTTCCGATGCAGTTCCACGGTTGAGCCGTGGGCTTTCACATCAGACTTATCATTCCGCCTGCGCTCGCTTTACGCCCAATAAATCC
+
FFFFFFFFFFFFFFFFFFFFFFFFFFFFFFFFFFFFFFFFFFFFFFFFFFFFFFFFFFFFFFFFFFFFFFFFFFFFFFFFFFFFFFFFFFFFFFFFFFFFFFFFFFFFFFFFFFFFFFFFFFFFFFFFFFFFFFFFFFFFFFFFFF:FFFFFFFFFFFFFF:FFFFFFFF:FF:FFFFFFFFFFFFFFFFFFFF:FFFFFFFFFFFFFFF:FFFFF,:FFFFFFFFFFFFFFFFFF::FFFFFFFFFFF:F
@A01403:26:H72M2DRXY:1:2102:14055:5071 2:N:0:TTACGTGC
CGGACTACCAGGGTATCTAATCCTGTTCGCTCCCCACGCTTTCGAGCCTCAGCGTCAGTTACAGACCAGAGAGCCGCTTTCGCCACCGGTGTTCCTCCATATATCTACGCATTCCACCGCTACACATGGAGTTCCACTCTCCTCTTCTGCACTCAAGAATGACAGTTTCCGATGCAGTTCCACGGTTGAGCCGTGGGCTTTCACATCAGACTTATCATTCCGCCTGCGCTCGCTTTACGCCCAATAAATCC
+
FFFFFFFFFFFFFFFFFFFFFFFFFFFFFFFFFFFFFFFFFFFF:FFFFFFFFFFFFFFFFFFFFFFFFFF:FFFFFFFFFFFFFFFFFFFFFFFFFFFFFFFFFFFFFFFFFFFFFFFFFFFFFFFFFFFFFFFFFFFFFFFFFFFFFFFFFFFFFFFFF,FFFFFFFFFFFFFFFFFFFFFFFFFFFFF:FFFF:FFFFFFFFFFFFFFF:FFFFFFFFFFFFFFFF:FFFFFF:FFFFFFFFFFFFFF
@A01403:26:H72M2DRXY:1:2102:8323:5196 2:N:0:TTACGTGC
CGGACTACAGGGGTTTCTAATCCTGTTCGCTACCCATGCTTTCGAGCCTCAGCGTCAGTTGCAGACCAGAGAGCCGCCTTCGCCACTGGTGTTCTTCCATATATCTACGCATTCCACCGCTACACATGGAGTTCCACTCTCCTCTTCTGCACTCAAGAATGACAGTTTCCGATGCAGTTCCACGGTTGAGCCGTGGGCTTTCACATCAGACTTATCATTCCGCCTGCGCTCGCTTTACGCCCAATAAATCC
+
FFFFFFFFFFFFFFFFFFFFFFFFFFFFFFFFFFFFFFFFFFFFFFFFFFFFFFFFFFFFFFFFFFFFFFFFFFFFFFFFFFFFFFFFFFFFFFFFFFFFFFFFFFFFFFFFFFFFFFFFFFFFFFFFFFFFFFFFFFFFFFFFFFFFFFFFFFFFFFFFFFFFFFFFFFFFFFFFFFFFFFFFFF:FFFFFFFFFFFFFFFFFFFFFFFFFF:FFFFFFFFFFFFFFFFFFFFFFFFFFFFFFFF:FFFF
@A01403:26:H72M2DRXY:1:2102:4327:5259 2:N:0:TTACGTGC
CGGACTACACGGGTATCTAATCCTGTTCGCTACCCATGCTTTCGAGCCTCAGCGTCAGTTGCAGACCAGAGAGCCGCCTTCGCCACTGGTGTTCTTCCATATATCTACGCATTCCACCGCTACACATGGAGTTCCACTCTCCTCTTCTGCACTCAAGAATGACAGTTTCCGATGCAGTTCCACGGTTAAGCCGTGGGCTTTCACATCAGACTTATCATTCCGCCTGCGCTCGCTTTACGCCCAATAAATCC
+
FFFFFFFFFFFFFFFFFFFFFFFFFFFFFFFFFFFFFFFFFFFFFFFFFFFFFFFFFFFFFFFFFFFFFFFFFFFFFFFFFFFFFFFFFFFF:FFFFFFFFFFFFFFFFF:FFFFFFFFFFFFFFFFFFFFFFFFFFFFFFFFFFF,FFFFFFFFFFFFFFFFFFFFFFF:FFFFFFFFFFFFFFFFFFFFFFFFFFFFFFFFFFFFFFF:FFFFFFFFFFFFFFFFFFFFFF,:F,FFFFFFFF,F,FFF
@A01403:26:H72M2DRXY:1:2102:20916:5400 2:N:0:TTACGTGC
CGGACTACTGGGGTATCTAATCCTGTTCGCTACCCATGCTTTCGAGCCTCAGCGTCAGTTGCAGACCAGAGAGCCGCCTTCGCCACCGGTGTTCCTCCATATATCTACGCATTCCACCGCTACACATGGAGTTCCACTCTCCTCTTCTGCACTCAAGAATGACAGTTTCCGATGCAGTTCCACGGTTGAGCCGTGGGCTTTCACATCAGACTTATCATTCCGCCTGCGCTCGCTTTACGCCCAATAAATCC
+
FFFFFFFFFFFFFFFFFFFFFFFFFFFFFFFFFFFFFFFFFFFFFFFFFFFFFFFFFFFFFFFFFFFFFFFFFFFFFFFFFFFFFFFFFFFFFFFFFFFFFFFFFFFFFFFFFFFFFFFFFFFFFFFFFFFFFFFFFFFFFFFFFFFFFFFFFFFFFFFFFFFFFFFFFFFFFFFFFFFFFFFFFFFFFFFFFFFFFFFFFF:FFFFFFFFFF:FFFFFFFFFFFF:FFFFFFF:FFFFFFFFFFFF,FFF
@A01403:26:H72M2DRXY:1:2102:1967:5494 2:N:0:TTACGTGC
CGGACTACTCGGGTTTCTAATCCTGTTCGCTACCCATGCTTTCGAGCCTCAGCGTCAGTTGCAGACCAGAGAGCCGCCTTCGCCACTGGTGTTCTTCCATATATCTACGCATTCCACCGCTACACATGGAGTTCCACTCTCCTCTTCTGCACTCAAGAATGACAGTTTCCGATGCAGTTCCACGGTTAAGCCGTGGGCTTTCACATCAGACTTATCATTCCGCCTGCGCTCGCTTTACGCCCAATAAATCC
+
FFFFF,FFF:F:FFFFFFFFFFF:FFFFFFFFFFFFF:F,,,FFFFFFFFFFFFFFFF,FF:FFFFFFFFFFFFFFFFFFFFFFFFFFF:FFFFFFFFFFFFFFFFFF:FFFFFFFFFFFFFFFFFFFFFFFF,FFFFFFFFF:FFFFFFFFFFFFFFFF:FFFFFFF:FF,FF:FFFFF:FFF,:FFFFFFFFFFFFFFFFFFF:,FF:,F:FFFF,F,:FF,:FFFFFF:FF,FFFFF,F:FFFF,:F:
@A01403:26:H72M2DRXY:1:2102:32362:5494 2:N:0:TTACGTGC
CGGACTACTCGGGTTTCTAATCCTGTTCGCTACCCATGCTTTCGAGCCTCAGCGTCAGTTGCAGACCAGAGAGCCGCCTTCGCCACTGGTGTTCTTCCATATATCTACGCATTCCACCGCTACACATGGAGTTCCACTCTCCTCTTCTGCACTCAAGAATGACAGTTTCCGATGCAGTTCCACGGTTGAGCCGTGGGCTTTCACATCAGACTTATCATTCCGCCTGCGCTCGCTTTACGCCCAATAAATCC
+
FF:FFFF:FF::,FFF:FFFF:FFF,:FFFFFF,FFFF:FFFF:FFFFFFFFFFFFFFFFFFFFFFFFFFFFFFFFFFFFFFF:FFFFFFFFF:FFF,FFFFFFFFF:F:FFFFFFFFFFFFFFFFFF:FFFFFFF:FFFFFFFFFFFFFF:FF:FFFFF:::FFFFFFFFFFF,FFFFF:FF,FFFFFF,FFFFFFFFFFFFFFFFF,FFFFFFFFFF:,:F,FF:FFFFFFFFFFFF:FFF,FF,FFFF
@A01403:26:H72M2DRXY:1:2102:32289:5619 2:N:0:TTACGTGC
CGGACTACTCGGGTTTCTAATCCTGTTCGCTACCCATGCTTTCGAGCCTCAGCGTCAGTTGCAGACCAGAGAGCCGCCTTCGCCACTGGTGTTCTTCCATATATCTACGCATTCCACCGCTACACATGGAGTTCCACTCTCCTCTTCTGCACTCAAGAATGACAGTTTCCGATGCAGTTCCACGGTTGAGCCGTGGGCTTTCACATCAGACTTATCATTCCGCCTGCGCTCGCTTTACGCCCAATAAATCC
+
FFFFFF:FFFFFFFFFFFFFFFFFFFFFFFFFFFFFFFFFFFFFFFFFFFFFFFFFFFFFFFFFF:FFFFFFFFFFFF,FFFFFFFFFFFFFFFFFFFFFFFFFF:,:FFFFFFFFFFFF:,FFFFFFFFFFF:,FFFFFFFFF,FFFF:,FFFFFFFFFF,FFF,FFFFFFFFFFFFFF:F:FFF,FFFFFFFFFFFFFFF,FFFFFF:FF::FFFFFFFFFFFFFFFFFFFFFF,FFFFF,FFFFFFFF
@A01403:26:H72M2DRXY:1:2102:15872:5682 2:N:0:TTACGTGC
CGGACTACCAGGGTTTCTAATCCTGTTCGCTACCCATGCTTTCGAGCCTCAGCGTCAGTTGCAGACCAGAGAGCCGCCTTCGCCACTGGTGTTCTTCCATATATCTACGCATTCCACCGCTACACATGGAGTTCCACTCTCCTCTTCTGCACTCAAGAATGACAGTTTCCGATGCAGTTCCACGGTTGAGACGTGGGCTTTCACATCAGACTTATCATTCCGCCTGCGCTCGCTTTACGCCCAATAAATCC
+
FFFFFFFFFFFFFFFFFFFFFFFFFFFFFFFFFFFFFFFFFFFFFFFFFFFFFFFFFFFFFFFFFFFFFFFFFFFFFFFFFFFFFFFFFFFFFFFFFFFFFFFFFFFFFFF:FFFFFFFFFFFFFFFFFFFFFFFFFFFFFFFFFFFFFFFFFFFFFFFFFFFFFFFFFFFFFFFFFFFFFFFFFFFFFFFFFFFFFFFFFFFFFFFFFF:FFFFFFFFFFFFFFFFFFFFFFFFFFFFFFFFFFFFFFFF
@A01403:26:H72M2DRXY:1:2102:16351:5697 2:N:0:TTACGTGC
CGGACTACCAGGGTTTCTAATCCTGTTCGCTACCCATGCTTTCGAGCCTCAGCGTCAGTTGCAGACCAGAGAGCCGCCTTCGCCACTGGTGTTCTTCCATATATCTACGCATTCCACCGCTACACATGGAGTTCCACTCTCCTCTTCTGCACTCAAGAATGACAGTTTCCGATGCAGTTCCACGGTTGAGACGTGGGCTTTCACATCAGACTTATCATTCCGCCTGCGCTCGCTTTACGCCCAATAAATCC
+
FFFFFFFFFFFFFFFFFFFFFFFFFFFFFFFFFFFFFFFFFFFFFFFFFFFFFFFFFFFFFFFFFFFFFFFFFFFFFFFFFFFFFFFFFFFFFFFFFFFFFFFFFF:FFFFFFFFFFFFFFFFFFFFFFFFFFFFFFFFFFFFFFFFFFFFFFFFFFFFFFFFFFFFFFFFFFFFFF,FFFFFFF:FFFFFFFFFFFF:FFFFFFFFFFFFFF,:FFFFFFFFFFFFFFFFFFF:FFFFFFFF:FFFFFF:
@A01403:26:H72M2DRXY:1:2102:14678:5776 2:N:0:TTACGTGC
CGGACTACAGGGGTATCTAATCCTGTTCGCTACCCATGCTTTCGAGCCTCAGCGTCAGTTGCAGACCAGAGAGCCGCCTTCGCCACTGGTGTTCTTCCATATATCTACGCATTCCACCGCTACACATGGAGTTCCACTCTCCTCTTCTGCACTCAAGAATGACAGTTTCCGATGCAGTTCCACGGTTGAGCCGTGGGCTTTCACATCAGACTTATCATTCCGCCTGCGCTCGCTTTACGCCCAATAAATCC
+
FFFFFFFFFFFFFFFFFFFFFFFFFFFFFFFFFFFFFFFFFFFFFFFFFFFFFFFFFFFFFFFFFFFFFFFFFFFFFF:FFFFFFFFFFFF:FF,FFFFFFFFFFFFFFFFFF,FFFFFFFFFFFFFFFFFFFFFFFF:FFFFF:FFFFF:FFFFFF::FFF:FFFFFFFFFFFFFFFFFFFFFFFFFFFFFFFFFFFFFFFFFFFFFFFFFFFFFFFFFFFFFFFFFFFFFFFFFFFFF:FFFFFF:FFF
@A01403:26:H72M2DRXY:1:2102:14841:5776 2:N:0:TTACGTGC
CGGACTACAGGGGTATCTAATCCTGTTCGCTACCCATGCTTTCGAGCCTCAGCGTCAGTTGCAGACCAGAGAGCCGCCTTCGCCACTGGTGTTCTTCCATATATCTACGCATTCCACCGCTACACATGGAGTTCCACTCTCCTCTTCTGCACTCAAGAATGACAGTTTCCGATGCAGTTCCACGGTTGAGCCGGGGGTTTTCACATCAGACTTATCATTCCGCCTGCGCTCGCTTTACGCCCAATAAATCC
+
FFFFFFFFF:FFFFFFFFFFFFFFFFFFFFFFFFFFFFFFFFFFFFFFFFFFFFFFFFFFFFFFFFFFFFFFFFFFFF:FFFFFF,FFF:FFFFFFFFFF,FFFFFFFFFF,FFFFFFF::FFFFFFFFFFFFFFFFFFFFFFF:FFFF:FFFFFFFFFFF:FFF,FFFFFFFFF,FFFFFFFFFFFFFFFFF:FFF,:FFFFFFFFFFFFFFFFFFFFFFFFFFFFFFFFFF,:FFFFFFFF,FFFFFFF
@A01403:26:H72M2DRXY:1:2102:17960:5822 2:N:0:TTACGTGC
CGGACTACCGGGGTTTCTAATCCTGTTCGCTACCCATGCTTTCGAGCCTCAGCGTCAGTTGCAGACCAGAGAGCCGCCTTCGCCACTGGTGTTCTTCCATATATCTACGCATTCCACCGCTACACATGGAGTTCCACTCTCCTCTTCTGCACTCAAGAATGACAGTTTCCGATGCAGTTCCACGGTTGAGCCGTGGGCTTTCACATCAGACTTATCATTCCGCCTGCGCTCGCTTTACGCCCAATAAATCC
+
FFFFFFFFFFFFFFFFFFFFFFFFFFFFFFFFFFFFFFFFFFFFFFFFFFFFFFFFFFFFFFFFFFFFFFFFFFFFFFFFFFFFFFFFFFFFFFFFFFFFFFFFFFFFFFFFFFFFFFFFFFFFFFFFFFFFFFFFFFFFFFFFFFFFFFFFFFFFFFFFFFFFFFFFFFFFFFFFFFFFFFFFFFFFFFFFFFFFFFFFFFFFFFFFFFFFFFFFFFFFFFFFFFFFFFFFFFFFFFFFFFFFFFFFFFF
@A01403:26:H72M2DRXY:1:2102:1886:5854 2:N:0:TTACGTGC
CGGACTACCAGGGTTTCTAATCCTGTTCGCTACCCATGCTTTCGAGCCTCAGCGTCAGTTGCAGACCAGAGAGCCGCCTTCGCCACTGGTGTTCTTCCATATATCTACGCATTTCACCGCTACACATGGAGTTCCACTCTCCTCTTCTGCACTCAAGAATGACAGTTTCCGATGCAGTTCCACGGTTGAGCCGTGGGCTTTCACATCAGACTTATCATTCCGCCTGCGCTCGCTTTACGCCCAATAAATCC
+
FFFFFFFFFFFFFFFFFFFFFFFFFFFFFFFFFFFFFFFFFFFFFFFFFFFFFFFFFFFFFFFFFFFFFFFFFFFFFFFFFFFFFFFFFFFFFFFFFFFFFFFFFFFFFFFFFFFFFFFFFF:FFFFFFFFFFFFFFFFFFFFFFFFFFFFFFFFFFFFFF:FFFFFFFFF:FFFFF,FF:FFFF:FF:F:FFFFFFFFFFFFFFFFFFFFF,:FFFFF,FFFFFFFFFFFFFFFFFFFFFFFF:FF,FFF
@A01403:26:H72M2DRXY:1:2102:30291:5854 2:N:0:TTACGTGC
CGGACTACACGGGTATCTAATCCTGTTCGCTACCCATGCTTTCGAGCCTCAGCGTCAGTTGCAGACCAGAGAGCCGCCTTCGCCACTGGTGTTCTTCCATATATCTACGCATTCCACCGCTACACATGGAGTTCCACTCTCCTCTTCTGCACTCAAGAATGACAGTTTCCGATGCAGTTCCACGGTTGAGCCGTGGGCTTTCACATCAGACTTATCATTCCGCCTGCGCTCGCTTTACGCCCAATAAATCC
+
FFFFFFFFFFFFFF:FFFFFFFFFFFFFFFFFFFFFFFFFFFFFFFFFFFFFFFFFFF:FFFFFFFFFFFFFFFFFFFFFFFFFFF,FF:FFFFFFFFFFFFFFFFFFFFFFFFFFFFFFFFFFFFFFFFFFFFFFFFFF,FFFFFFFFFFFFFFFFFFFFFFFFFFFFFFFFFFFFFFFFFFFFFFFFFFFFFFFFFFFFFFFFFFFFFFFFFFFFF:F:F:FFFFFFFFFFFFFFFFFFFFFFFFFFFF
@A01403:26:H72M2DRXY:1:2102:9787:5979 2:N:0:TTACGTGC
CGGACTACCGGGGTATCTAATCCTGTTCGCTACCCATGCTTTCGAGCCTCAGCGTCAGTTGCAGACCAGAGAGCCGCCTTCGCCACTGGTGTTCTTCCATATATCTACGCATTCCACCGCTACACATGGAGTTCCACTCTCCTCTTCTGCACTCAAGAATGACAGTTTCCGATGCAGTTCCACGGTTGAGCCGTGGGCTTTCACATCAGACTTATCAGTCCGCCTGCGCTCGCTTTACGCCCAATAAATCC
+
FFFFFFFFFFFFF,FFFFFFFFFFFFFFFFF:FFFFFFFFFFFFFFFFFFFFFFFFFFFF:FFFFFFFFFFFFFFFFFFFFFFFFF:FFFFFF:FFFFFFFFFFFFFFFFFFFFF:FFFFFFF,FFFFFFFFFFFFFFFFFFFFFFFFFFFFFFFFFFF:FFFFFFFFFFFF:FFFFFFFFFF:FFFFFFF:FFFFFFF,FFF:F:F,:F:FFFFFF,FFFFFFFFFFF:FFF:FFFFFFFF:,F,FFFFF
@A01403:26:H72M2DRXY:1:2102:30174:5995 2:N:0:TTACGTGC
CGGACTACACGGGTATCTAATCCTGTTCGCTACCCATGCTTTCGAGCCTCAGCGTCAGTTGCAGACCAGAGAGCCGCCTTCGCCACTGGTGTTCTTCCATATATCTACGCATTCCACCGCTACACATGGAGTTCCACTCTCCTCTTCTGCACTCAAGAATGACAGTTTCCGATGCAGTTCCACGGTTGAGCCGTGGGCTTTCACATCAGACTTATCATTCCGCCTGCGCTCGCTTTACGCCCAATAAATCC
+
FFFFFFFFFFFFFFFFFFFFFFFFFFFFFFFFFFFFFFFFFFFFFFFFFFFFFFFFFFFFFFFFFFFFFFFFFFFFFFFFFFFFFFFFFFFFFFFFFFFFFFFFFFFFFFFFFFFFFFFFFFFFFFFFFFFFFFFFFFFFFFFFFFFFFFFFFFFFFFFFFFFFFFFFFFFFFFFFFFFFFFFFFFFFFFFFFFFFFFFFFFFFFFFFFFFFFFFF:FFFFFFFFFFFFFFFF:FFFFFFFFFFFFF:FFF
@A01403:26:H72M2DRXY:1:2102:9173:6104 2:N:0:TTACGTGC
CGGACTACCGGGGTATCTAATCCTGTTCGCTCCCCACGCTTTCGAGCCTCAGCGTCAGTTACAGACCAGAGAGCCGCCTTCGCCACTGGTGTTCTTCCATATATCTACGCATTCCACCGCTACACATGGAGTTCCACTCTCCTCTTCTGCACTCAAGAATGACAGTTTCCGATGCAGTTCCACGGTTGAGCCGTGGGCTTTCACATCAGACTTATCATTCCGCCTGCGCTCGCTTTACGCCCAATAAATCC
+
FFFFFFFFFFFFFFFFFFFFFFFFFFFFFFFFFFFFFFFFFFFFFFFFFFFFFFFFFFFFFFFFFFFFFFFFFFFFFFFFFFFFFFFFF::FFFFFFFFFFFFFFFFFFFFFFFFFFFFFFFFFFFFFFFFFFFFFFFFFFFFFFFFFFFFFFFFFF:FFFFFF:FFFFFFFFFF:FFFFF,FFFFFFFFFFFFF:FFFFFFFFFFFFFFFFFFFFF:FFFFFFFFFFFFFFF:FFFFFFFFFFFFFFFFF
@A01403:26:H72M2DRXY:1:2102:3396:6151 2:N:0:TTACGTGC
CGGACTACAAGGGTTTCTAATCCTGTTCGCTCCCCACGCTTTCGAGCCTCAGCGTCAGTTACAGACCAGAGAGCCGCTTTCGCCACTGGTGTTCTTCCATATATCTACGCATTCCACCGCTACACATGGAGTTCCACTCTCCTCTTCTGCACTCAAGAATGACAGTTTCCGATGCAGTTCCACGGTTGAGCCGTGGGCTTTCACATCAGACTTATCATTCCGCCTGCGCTCGCTTTACGCCCAATAAATCC
+
FFFFFFFFFFFFFFFFFFFFFFFFFFFFFFFFFFFFFFFFFFFFFFFFFFFFFFFFFFFFFFFFFFFFFFFFFFFFFFFFFFFFFFFFFFFFFF,FFFFF,FFFFFFFFFFFFFFFFFFFFFFFFFFFFFFFFFFFFFFFFFFFFFF,FFFFFFFFFFFFFFFF:FFFFFFFFFFFFFFFFFFFFFFFFFFFF:FFFFFFFFFFFFF,FFFFFFFFFFFFFFFFFFFFFFFFFFFFFFFFFFFFFFFFFFF
@A01403:26:H72M2DRXY:1:2102:29695:6167 2:N:0:TTACGTGC
CGGACTACTCGGGTTTCTAATCCTGTTCGCTCCCCACGCTTTCGAGCCTCAGCGTCAGTTACAGACCAGAGAGCCGCCTTCGCCACTGGTGTTCTTCCATATATCTACGCATTCCACCGCTACACATGGAGTTCCACTCTCCTCTTCTGCACTCAAGAATGACAGTTTCCGATGCAGTTCCACGGTTAAGCCGTGGGCTTTCACATCAGACTTATCATTCCGCCTGCGCTCGCTTTACGCCCAATAAATCC
+
FFFFFFFFFFFFFFFFFFFFFFFFFFFFFFFFFFFFFFFFFFFFFFFFFFFFFFFFFFFFFFFFFFFFFFFFFFFFFFFFFFFFFFFFFFFFFFFFFFFFFFFFFFFFFFFFFFFFFFFFFFFFFFFFFFFFFFFFFFFFFFFFFFFFFFFFFFFFFFFFFFFFFFFFFFFFFFFFF:FFFFFFFFFFFFFFFFFFFFFFFFFFFFFFFFFF:FFFFFFFFFFF:FFFFFFFFFFFFF:FFFF:FFF:FFF
@A01403:26:H72M2DRXY:1:2102:19379:6402 2:N:0:TTACGTGC
CGAACTACCCGGGTATCTAATCCTGTTCGCTCCCCACGCTTTCGAGCCTCAGCGTCAGTTACAGACCAGAGAGCCGCTTTCGCCACCGGTGTTCCTCCATATATCTACGCATTTCACCGCTACACATGGAATTCCACTCTCCCCTTCTGCACTCAAGTTTGACAGTTTCCAAAGCGAACTATGGTTGAGCCACAGCCTTTAACTTCAGACTTATCAAACCGCCTGCGCTCGCTTTACGCCCAATAAATCCG
+
FFFFFFFFFFFFFFFFFFFFFFFFFFFFFFFFFFFFFFFFFFFFFFFFFFFFFFFFFFFFF:,:FFFFFFFF:FFFFFFFFFFFFFFFFFFFFFFFFFFFFFFFFFFFFF:FFFFFFFFFF,FFFFFFFFFFFFFFFFFFFFFFFFFFFFFFFFFFFFFFFF:FFFFFFFFFFFFFFFFFFFFFFFFFFFFFFFFFFFFFFFF:F,,FF,,FFFF:FF:FFFFFFFF,FF:FFFFFFFFFFFF:FFFFFFF
@A01403:26:H72M2DRXY:1:2102:3323:6433 2:N:0:TTACGTGC
CGGACTACAAGGGTTTCTAATCCTGTTCGCTCCCCACGCTTTCGAGCCTCAGCGTCAGTTACAGACCAGAGAGCCGCTTTCGCCACTGGTGTTCTTCCATATATCTACGCATTCCACCGCTACACATGGAGTTCCACTCTCCTCTTCTGCACTCAAGAATGACAGTTTCCGATGCAGTTCCACGGTTGAGCCGTGGGCTTTCACATCAGACTTATCATTCCGCCTGCGCTCGCTTTACGCCCAATAAATCC
+
FFFFFFFFFFFFFFFFFFFFFFFFFFFFFFFFFFFFFFFFFFFFFFFFFFFFFFFFFFFFFFFFFFFFFFFFFFFFFFFFFFFFFFFFFFFFFFFFFFFFFFFFF:FFFFFFFFFFFFFFFFFFFFFFFFFFFFFFFFFFFFFFFFFFFFFFFFFF:FFFFFFFFFFFFFFFFFFFFFFFFFFFFFFFFFFFFFFFFFFFFFFFFFFFFFFFFFFFFFF:FFFFFFFFFFFFFFFFFFFFFF:FFFFFFFF
@A01403:26:H72M2DRXY:1:2102:7328:6449 2:N:0:TTACGTGC
CGGACTACTGGGGTATCTAATCCTGTTCGCTACCCATGCTTTCGAGCCTCAGCGTCAGTTGCAGACCAGAGAGCCGCCTTCGCCACTGGTGTTCTTCCATATATCTACGCATTCCACCGCTACACATGGAGTTCCACTCTCCTCTTCTGCACTCAAGAATGACAGTTTCCGATGCAGTTCCACGGTTAAGCCGTGGGCTTTCACATCAGACTTATCATTCCGCCTGCGCTCGCTTTACGCCCAATAAATCC
+
FFFFFFFFFFFFFFFFFFFFFFFFFFFFFFFFFFFFF:FFFFFFFFFFFFFFFFFFFFFFFFFFFFFFFF:FFFFFFFFFFFFFFFFFFFFFFFFFFFFFFFFFFFFFFFFFFFFFFFFFFFFFFFFFF:FFF:FF:FFFFFFFFFFFFFFFFFFFFFFFFFFFFFFFFFFFFFFFFFFFFFFFFFFFFFFFFFFFFFFFFFFFFFFFFFF:,FFFFFFFFFFFFF:FFFFFFFFFF:FFFFF:FF:FFFF
@A01403:26:H72M2DRXY:1:2102:4969:6464 2:N:0:TTACGTGC
CGGACTACCGGGGTATCTAATCCTGTTCGCTACCCATGCTTTCGAGCCTCAGCGTCAGTTGCAGACCAGAGAGCCGCCTTCGCCACTGGTGTTCTTCCATATATCTACGCATTCCACCGCTACACATGGAGTTCCACTCTCCTCTTCTGCACTCAAGAATGACAGTTTCCGATGAAGTTCCACGGTTAAGCCGTGGGCTTTCACATCAGACTTATCATTCCGCCTGCGCTCGCTTTACGCCCACTAAATCC
+
F,FFFFFFFFFFFFFFFFFFFFFFFFFFFFFFFFFFFFFFFFFFFFFFFFFFFFFF,FFFFFFFFFFFFFFFFFFFFFFFFFFFFFFFFFFFFFFFFF:FFFFFFFFFFF,FFFFFFFFFF:F:FFFFFFFFFFFFFF,F,FFFFFFFFFFFFF:FFFFFF:FFFFF:FFFFFF,FFFFFFFF:F,FFFFFFFFFFFFF:F,FFF:F:F::F,FFFF,FFFFFFFFFFFFFFF::FF,:F:FF,FFF,FFF
@A01403:26:H72M2DRXY:1:2102:32624:6511 2:N:0:TTACGTGC
CGGACTACCAGGGTATCTAATCCTGTTCGCTCCCCACGCTTTCGAGCCTCAGCGTCAGTTACAGACCAGAGAGCCGCTTTCGCCACCGGTGTTCCTCCATATATCTACGCATTTCACCGCTACACATGGAATTCCACTCTCCCCTTCTGCACTCAAGTTTGACAGTTTCCAAAGCGAACTATGGTTGAGCCACAGCCTTTAACTTCAGACTTATCAAACCGCCTGCGCTCGCTTTACGCCCAATAAATCCG
+
FFFFFFFFFFFFFFFFFFFFFFFFFFFFF:FFFFFFFFFFFFFFFFFFFFFFFFFFFFFFFFF:FFFFFFFFFF,FFFFFFFF:FFFFFFFFFF,FFFFFFFFFFFF:FFFFFFFFFFFFFFFFFFFFFFFFFFF:FFFFF,,FF,:FFFFFFFFFFF:FFFFFFFFFFFFFFFF:FFFFF:FFFFFFFFFFFFF::FFF:FFFFFFFF:FFFFFFF,FFF:FFFFFFFFFFFFFF:FFFFFFFFFFFFFF
@A01403:26:H72M2DRXY:1:2102:1235:6699 2:N:0:TTACGTGC
CGGACTACTGGGGTTTCTAATCCTGTTCGCTACCCATGCTTTCGAGCCTCAGCGTCAGTTGCAGACCAGAGAGCCGCCTTCGCCACTGGTGTTCTTCCATATATCTACGCATTCCACCGCTACACATGGAGTTCCACTCTCCTCTTCTGCACTCAAGAATGACAGTTTCCGATGCAGTTCCACGGTTGAGCCGTGGGCTTTCACATCAGACTTATCATTCCGCCTGCGCTCGCTTTACGCCCAATAAATCC
+
FFFFFFFFF:FFFFFFFFFFFFFFFFFFFFFFFFFFFFFFFFFFFFFFFFFFFFFFFFFFFFFF:FFFFFF:FFFFFFFFFFFFFFFFFFFFFFFFFFFFFFFFFFFFFFFFFFFFFFFFFFFFFFFFFF:FFFFFFF:FFFFFFFFFFFFFFFFFFFFFFF,FFFFFF,:FFFFFF:FF::FFFFFFFFFFF:FFFFFFFF:F,F::FFFF:FF,FFFFFFF:FFFFFFFFFFFFFFFFFFF,FFF:F:F
@A01403:26:H72M2DRXY:1:2102:1687:6825 2:N:0:TTACGTGC
CGGACTACAAGGGTATCTAATCCTGTTCGCTACCCATGCTTTCGAGCCTCAGCGTCAGTTGCAGACCAGAGAGCCGCCTTCGCCACTGGTGTTCTTCCATATATCTACGCATTCCACCGCTACACATGGAGTTCCACTCTCCTCTTCTGCACTCAAGAATGACAGTTTCCGATGCAGTTCCACGGTTGAGCCGTGGGCTTTCACATCAGACTTATCATTCCGCCTGCGCTCGCTTTACGCCCAATAAATCC
+
FFFFFFFFFFFFF:FFFFFFFFFFFFFFFFFFFFFFFFFFFFFFFFFFFFFFFFFFFFFFFFFFFFFFFFFFFFFFFFFFFFFFFFFFFFFFFFFFFFFFFFFFFFFFFFFFFFFFFFFFFF:FFFFFFFFFFFFF:FFFFFFFFFFFFFFFFFFFFFFF,FFFFFFFFF,FFFFFFFFF:FFFFFFFFFFFFFF,F:FFFFFFFFF:FFF:FFFF:FF,FF:F:F:FFFF:F,FFFFFFFFFFFFFFFF:
@A01403:26:H72M2DRXY:1:2102:1515:6965 2:N:0:TTACGTGC
CGGACTACAAGGGTATCTAATCCTGTTCGCTACCCATGCTTTCGAGCCTCAGCGTCAGTTGCAGACCAGAGAGCCGCCTTCGCCACTGGTGTTCTTCCATATATCTACGCATTCCACCGCTACACATGGAGTTCCACTCTCCTCTTCTGCACTCAAGAATGACAGTTTCCGATGCAGTTCCACGGTTGAGCCGTGGGCTTTCACATCAGACTTATCATTCCGCCTGCGCTCGCTTTACGCCCAATAAATCC
+
FFFFFFFFFFFFFFFFFFFFFFFFFFFFFFFFFFFFFFFFFFFFFFFFFFFFFFFFFFFFFFFFFFFFFFFFFFFFFFFFFFFFFFFFFFFFFF:FFFFFFF,FFFFFFFFFFFFFFFFFFFFFFFFFFFFFFFFFFFFFFFFFFFFFFFFFFFFFFFFFFFFFFFFFFFFFFFFFFFFFFFFFFFFFFFFFFFFFFFFFFFFFFFFFFFFFFFFFFFFFFFFFFFFFFFFFFFFFFFFFFF:FFF:,FFF
@A01403:26:H72M2DRXY:1:2102:10339:7028 2:N:0:TTACGTGC
CGGACTACCAGGGTTTCTAATCCTGTTCGCTACCCATGCTTTCGAGCCTCAGCGTCAGTTGCAGACCAGAGAGCCGCCTTCGCCACTGGTGTTCTTCCATATATCTACGCATTCCACCGCTACACATGGAGTTCCACTCTCCTCTTCTGCACTCAAGAATGACAGTTTCCGATGCAGTTCCACGGTTGAGCCGTGGGCTTTCACATCAGACTTATCATTCCGCCTGCGCTCGCTTTACGCCCAATAAATCC
+
FFFFFFFFFFFFFFFFFFFFFFFFFFFFFFFFFFFFFFFFFFFFFFFFFFFFFFFFFFFFFFFFFFFFFFFFFFFFFFFFFFFFFFFFFFFFFFFFFFFFFFFFFFFFFFFFFFFFFFFFFFFFFFFFFFFFFFFFFFFFFFFFFFFFFFFFFFFFFFFFFFFFFFFFFFFFFFFFFFFFFFFFFFFFFFFFFFFFFFFFFFFFFF:FFFF:,:FF:FFF:FFFFFFFFFFFFFFFFFFFFFFFFFFFFFF
@A01403:26:H72M2DRXY:1:2102:19289:7028 2:N:0:TTACGTGC
CGGACTACAGGGGTTTCTAATCCTGTTCGCTACCCATGCTTTCGAGCCTCAGCGTCAGTTGCAGACCAGAGAGCCGCCTTCGCCACTGGTGTTCTTCCATATATCTACGCATTCCACCGCTACACATGGAGTTCCACTCTCCTCTTCTGCACTCAAGAATGACAGTTTCCGATGCAGTTCCACGGTTGAGCCGTGGGCTTTCACATCAGACTTATCATTCCGCCTGCGCTCGCTTTACGCCCAATAAATCC
+
FFFFFFFFFFFFFFFFFFFFFFFFFFFFFFFFFFFFFFFFFFFFFFFFFFFFFFFFFFFFFFFFFFFFFFFFFFFFFFFFFFFFFFFFFFFFFFF,FFFFFFFFFFFFFFFFFFFFFFFFFFFFFFFFFFFFFFFFFFFFFFFF:FFFFFFFFFFFFFFFFFFF:FFFFFFFFFFFFFFFFFFFFFFFFFFFFFFFFFFFFFFF,FFFFFFFFFFFFFFFFFFFFFFFFFFFFFFFFFFFFFFF:FFFFFF
@A01403:26:H72M2DRXY:1:2102:6433:7279 2:N:0:TTACGTGC
CGGACTACTTGGGTTTCTAATCCTGTTCGCTACCCATGCTTTCGAGCATCAGCGTCAGTTGCATACCAGAGAGCCGCCTTCGCCAATGGTGTTCTTCCATATATCTACGCATTCCACAGCTACACATGGAGTTCCACTCGCCTCTTCTGAACTCAAGAATTACAGTTACAGATGCAGTTCCACGGTTGAGCCGTGGGCTTTCACATCAGACTTATCATTCCGCCTGCGCTCGCTTTAAGCCCAATAAATCC
+
FFFFFFF,F,,FFF,F:FFFF:F::,F,,FFFF:FF,:,FF:F:::F,F,F:,FF:FFF:,F:,:FFFF:F,,F,F::FF,FF:F,F:F,,FFF:F,FF,F:,:::FF,FFFF,FF:,FFF,FF,:F:FF,F:FFF,,:,:,,F::,,F,FF,:FF,F:FFF,F:F,,,:,F,,FF,FF,FF,F:FFFFFFFFFFFFFFFFFFF:,,FFF:FFFFF,,F:FF,FF:FF,:,FFFFF:,FFFFF:F:FFF,F
@A01403:26:H72M2DRXY:1:2102:1949:7373 2:N:0:TTACGTGC
CGGACTACTCGGGTTTCTAATCCTGTTCGCTACCCATGCTTTCGAGCCTCAGCGTCAGTTGCAGACCAGAGAGCCGCCTTCGCCACTGGTGTTCTTCCATATATCTACGCATTCCACCGCTACACATGGAGTTCCACTCTCCTCTTCTGCACTCAAGAATGACAGTTTCCGATGCAGTTCCACGGTTAAGCCGTGGGCTTTCACATCAGACTTATCATTCCGCCTGCGCTCGCTTTACGCCCAATAAATCC
+
FFFFFFFFFFFFFFFFFFFFFFFFFFFFFFFFFFFFFFFFFFFFFFFFFFFFFFFFFFFFFFFFFFFFFFFFFFFFFFFFFFFFFFFFFFF:FFFFFFFFFFFFFFFFFFFFFFFFFFFFFFFFFFFFFFFFFFFFFFFFFFFFFFFFFFFFFFFFFFFFFFFFFFFFFFF:FFFFFFFFFFFFFFFFFF:FFFFFFFFFFFFFFFFFFF:FFFFFFFFFFFFFFFFFFFFFF:FFF,FFFFFFF:FFFFF
@A01403:26:H72M2DRXY:1:2102:5168:7435 2:N:0:TTACGTGC
CGGACTACCAGGGTATCTAATCCTGTTCGCTCCCCACGCTTTCGAGCCTCAGCGTCAGTTACAGACCAGAGAGCCGCTTTCGCCACCGGTGTTCCTCCATATATCTACGCATTTCACCGCTACACATGGAATTCCACTCTCCCCTTCTGCACTCAAGTTTGACAGTTTCCAAAGCGAACTATGGTTGAGCCACAGCCTTTAACTTCAGACTTATCAAACCGCCTGCGCTCGCTTTACGCCCAATAAATCCG
+
FFFFFFFFFFFFFFFFFFFFFFFFFFFFFFFFFFFFFFFFFFFFFFFFFFFFFFFFFFFFFFFFFFFFFFFFFFFFFFFFFFFFFFFFFFFFFFFFFF:FFFFFFFFFFFF:FFFFFFFFFFFFFFFFFFFFFFFFFFFFFFFFFFFFFFFFFF:FFFFFFFFFFFFFFFFFFFFFFFFFFFFFFFFFFFFFFFFFFFFFFFFFFFFFFFFFFFF,F,FFFFFFFFFF:FFFF,FFFFFFF:F:F,FFFFF
@A01403:26:H72M2DRXY:1:2102:13874:7827 2:N:0:TTACGTGC
CGGACTACCGGGGTTTCTAATCCTGTTCGCTACCCATGCTTTCGAGCCTCAGCGTCAGTTGCAGACCAGAGAGCCGCCTTCGCCACTGGTGTTCTTCCATATATCTACGCATTCCACCGCTACACATGGAGTTCCACTCTCCTCTTCTGCACTCAAGAATGACAGTTTCCGATGCAGTTCCACGGTTGAGCCGTGGGCTTTCACATCAGACTTATCATTCCGCCTGCGCTCGCTTTACGCCCAATAAATCC
+
FFFFFFFFFFFFFFFFFFFFFFFFFFFFFFFFFFFFFFFFFFFFFFFFFFFFFFFFFFFFFFFFFFFFFFFFFFFFFFFFFFFFFFFFFFFFFFFFFF:FFFFFFFFFFFFFFFFFFFFFFFFFFFFFFFFFFFFFFFFFFFFFFFFFFFFFFFFFFFFFF,FFFFFFFFFFFFFFFFFFFFFFFFFFFFFFF:FFFF:FFFFFFFFFFFFF:FFFFFF::FFFFFFFFFFFFFFFFFFFFFFFF,F,FFF
@A01403:26:H72M2DRXY:1:2102:27145:7858 2:N:0:TTACGTGC
CGGATACTAGGGTTTCTAATCCTGTTCGCTCCCCACGCTTTCGAGCCTCAGCGTCAGTTACAGACCAGAGAGCCGCTTTCGCCACCGGTGTTCCTCCATATATCTACGCATTTCACCGCTACACATGGAATTCCACTCTCCCCTTCTGAACTCAAGTTTGACAGTTTCCAAAGCGAACTATGGTTGAGCCACAGACTTTAACTTCAGACTTATCAAACCGCCTGCGCTCGCTTTACGCCCAATAAATCCGG
+
FFFF:FF,FFFFFFF::FFF:FF:FFF,F,F,FFF:F::FFFFFFFF,FFFF:FFFFFFFFFFFFFFFFFFFFFFFF:F:FFFF:F:FFFFF,FFFFF,,:F:F:FFFFFFFFFF,FF::FFF::,FFFFFF,FFF,FFFFF,FFFFF,F:FFFF:FFF:FFFFFFF:FFFF,FFFF:F,FFFFF,F:F:FF:F,:FFFF:FFFFF,FFF:FFFF:F:FFFF,F:FFFF:FF,FF,:FFFFF:FFF:F:,F
@A01403:26:H72M2DRXY:1:2102:15022:7874 2:N:0:TTACGTGC
CGACTACTCGGGTATCTAATCCTGTTCGCTACCCATGCTTTCGAGCCTCAGCGTCAGTTGCAGACCAGAGAGCCGCCTTCGCCACTGGTGTTCTTCCATATATCTACGCATTCCACCGCTACACATGGAGTTCCACTCTCCTCTTCTGCACTCAAGAATGACAGTTTCCGATGCAGTTCCACGGTTGAGCCGTGGGCTTTCACATCCGACTTATCATTCCGCCTGCGCTCGCTTTACGCCCAATAAATCCG
+
FFFFFFFFFFFFFFFFFFFFFFFFFFFFFFFFFFFFFFFFFFFFFFFFFFFFFFFFFFFFFFF,FFFFFFFFFFFFFFFFFFFFFFFFFF,FFFFFFFF:FFFFF:FFFFFFFFFFFFFFFFFFFFFFFFFFFFFFFFFFFFFFFFFFF:FFFFFFFFFF:FFFFFFFFFFFFFFFFFFF:FFFFFFFFFFFFFFFFFFFFFFF:F,FF:FF:FFFFF:FFFFFFFFFF:FFFFFF,FFFFFF::::FFFF
@A01403:26:H72M2DRXY:1:2102:13937:7905 2:N:0:TTACGTGC
CGGACTACCGGGGTTTCTAATCCTGTTCGCTACCCATGCTTTCGAGCCTCAGCGTCAGTTGCAGACCAGAGAGCCGCCTTCGCCACTGGTGTTCTTCCATATATCTACGCATTCCACCGCTACACATGGAGTTCCACTCTCCTCTTCTGCACTCAAGAATGACAGTTTCCGATGCAGTTCCACGGTTGAGCCGTGGGCTTTCACATCAGACTTATCATTCCGCCTGCGCTCGCTTTACGCCCAATAAATCC
+
FFFFFFFFFFFFFFFFFFFFFFFFFFFFFFFFFFFFFFFFFFFFFFFFFFFFFFFFFFFFFFFFFFFFFFFFFFFFFFFFFFFFFFFFFFFF:FFFFFFFFFFFFFFFFFFFFFF:FFFFFFFFFFFFFFFFFFFFFFFFFFFFFFFFFFFFFFFFFFFFFFFFFFFFFFFFFFFFFFFFFFFFFFFFFFFFFFFFFFFFFFFFFFFFFFFFFFFFFFFFFFFFFFFFFFFFFFFFFFFFFFF,FFFFFFF
@A01403:26:H72M2DRXY:1:2102:31033:7952 2:N:0:TTACGTGC
CGGACTACAGGGGTTTCTAATCCTGTTCGCTACCCATGCTTTCGAGCCTCAGCGTCAGTTGCAGACCAGAGAGCCGCCTTCGCCACTGGTGTTCTTCCATATATCTACGCATTCCACCGCTACACATGGAGTTCCACTCTCCTCTTCTGCACTCAAGAATGACAGTTTCCGATGCAGTTCCACGGTTGAGCCGTGGGCTTTCACATCAGACTTATCATTCCGCCTGCGCTCGCTTTACGCCCAATAAATCC
+
FFFFFFFFFFFFFFFFFFFFFFFFFFFFFFFFFFFFFFFFFFFFFFFFFFFFFFFFFFFFFFFFFFFFFFFFFFFFFFFFFFFFFFFFFFFFFFFFFFFFFFFFFFFFFFFFFFFFFFFFFFFFFFFFFFFFFFFFF:FFFFFFFFFFFFFFFFFFFFFFFFFFFFFFFFFFFFFFFFFFFFFFFFFFFFFFF,FFFFFFFFFFFFFFFFFF:FFFFFFFFFFFFFFFFFFFFFFFFFFFFFFFFFFFFFF
@A01403:26:H72M2DRXY:1:2102:24306:8046 2:N:0:TTACGTGC
CGGACTACAAGGGTTTCTAATCCTGTTCGCTCCCCACGCTTTCGAGCCTCAGCGTCAGTTACAGACCAGAGAGCCGCTTTCGCCACCGGTGTTCCTCCATATATCTACGCATTTCACCGCTACACATGGAATTCCACTCTCCCCTTCTGCACTCAAGTTTGACAGTTTCCAAAGCGAACTATGGTTGAGCCACAGCCTTTAACTTCAGACTTATCAAACCGCCTGCGCTCGCTTTACGCCCAATAAATCCG
+
FFFFFFFFFFFFFFFFFFFFFFFFFFFFFFFFFFFFFFFFFFFFFFFFFFFFFFFFFFFFFFFFFFFFFFFFFFFFFFFFFFFFFFFFFFFFFFFFFFFFFFFFFFFFFFFFFFFFFFFFFFF::FFFFFFFFFFFFFFFFFFFFFFFFFFFFFFFFFFFFFFFFFFFFFFFFFFFF:FF:FFFFFFFFFFFFFFFFFFFF:FFFFFFFFFFFFFFFFFFFFFFFFFFFFFFFFFFF:FFFFFFFFFF,FF
@A01403:26:H72M2DRXY:1:2102:27525:8046 2:N:0:TTACGTGC
CGGATACTAGGGTTTCTAATCCTGTTCGCTCCCCACGCTTTCGAGCCTCAGCGTCAGTTACAGACCAGAGAGCCGCTTTCGCCACCGGTGTTCCTCCATATATCTACGCATTTCACCGCTACACATGGAATTCCACTCTCCCCTTCTGCACTCAAGTTTGACAGTTTCCAAAGCGAACTATGGTTGAGCCACAGCCGTTAACTTCAGACTTATCAAACCGCCTGCGCTCGCTTTACGCCCAATAAATCCGG
+
FFFFFFFFFFFFFFFFFFFFFFFFFFFFFFFFFFFFFFFFFFF:FFFFFFFFFFFFFFFFFFFFFFFFFFFFFFFFFFFFFFFFFFFFFF:FFFFFFFFF,FF:FFFFFFF:FFFFFFF:FFFF:FFF:FFFFFF::FFFFFFFFF:FFFFFFFFFFFFF:FFFFFFFFFFFFFFF:FFFFFFFFFFFFFFFFFFF,:F:FFF,FFFFF::FFFF:FFFFFFFFFFFFFFFFFFFFFFFFFFFFFFFFFFF
@A01403:26:H72M2DRXY:1:2102:3378:8061 2:N:0:TTACGTGC
CGGACTACCGGGGTTTCTAATCCTGTTCGCTACCCATGCTTTCGAGCCTCAGCGTCAGTTGCAGACCAGAGAGCCGCCTTCGCCACTGGTGTTCTTCCATATATCTACGCATTCCACCGCTACACATGGAGTTCCACTCTCCTCTTCTGCACTCAAGAATGACAGTTTCCGATGCAGTTCCACGGTTAAGCCGTGGGCTTTCACATCAGACTTATCATTCCGCCTGCGCTCGCTTTACGCCCAATAAATCC
+
FFFFFFFFFFFFFFFFFFFFFFFFFFFFFFFFFFFFFFFFFFFFFFFFFFFFFFFFFFFFFFFFFFFFFFFFFFFFFFFFFFFFFFFFFFFFFFFFFFFFFFFFFFFFFFFFFFFFFFFFFFFFFFFFFFFFFFF:FFFFFFFFFFFFFFFFFF:FFFFFFFFFFFFFFFFFFFFFFFFFFFFFFFFFFFFFFFFFFFFFFFFFFFFFFFFF:F:FFFFFFFFFFFFFFFFFFFFFFFFFFFFFFFFFFFF
@A01403:26:H72M2DRXY:1:2102:22616:8218 2:N:0:TTACGTGC
CGGACTACTGGGGTTTCTAATCCTGTTCGCTACCCATGCTTTCGAGCCTCAGCGTCAGTTGCAGACCAGAGAGCCGCCTTCGCCACTGGTGTTCTTCCATATATCTACGCATTCCACCGCTACACATGGAGTTCCACTCTCCTCTTCTGCACTCAAGAATGACAGTTTCCGATGCAGTTCCACGGTTGAGCCGTGGGCTTTCACATCAGACTTATCAAACCGCCTGCGCTCGCTTTCCGCCCAATAAATCC
+
F:FFFFFFFF,F:F:F,FFFFFFFF,FFFFFFF:FFFF,FFFF:FFF:FFFFFFF:FFFFFFFFFF:FFFFFFFFFF:::FFFFFFFFFFFFFFF:FFFFFFFFFFFFFFFFFFFFFFFFF:FFFF:FFF:,FFFFFFFF:F:FFFF:FFFFFFFFFFFFFFFF,FFFF:FF:::F::F,FFFFF,FFFFFFFFF:FFFFFFFFFFFFF:F:FFFFF,FFFFFFF:FFFFFFFFFF:,FFFFFFFFFFFF,
@A01403:26:H72M2DRXY:1:2102:27425:8281 2:N:0:TTACGTGC
CGGATACTAGGGTTTCTAATCCTGTTCGCTCCCCACGCTTTCGAGCCTCAGCGTCAGTTACAGACCAGAGAGCCGCTTTCGCCACCGGTGTTCCTCCATATATCTACGCATTTCACCGCTACACATGGAATTCCACTCTCCCCTTCTGCACTCAAGTTTGACAGTTTCCAAAGCGAACTATGGTTGAGCCACAGCCTTTAACTTCAGACTTATCAAACCGCCTGCGCTCGCTTTACGCCCAATAAATCCGG
+
FFFFFFFFF:FFFFFFFFFFFFFFFFFFFFFFFFFFFFFFFFFFFFFFFFFFFFFFFFFFFFFFFFFFFFFFFFFFFFFFFFFFFFFFFFFFFFFFFFFFFFFFFFFFFFFFFFFFFFFFFFFFFFFFFFFFFFFFFFFFFFF:FFFFFFFFFFFFFFFFFFFFFFFFFFFFFFFFFFFFFFFFFFFFFFFFFFFFFFFFFFFFFFFFFF:FFFFF,FFFFFFFFFFFFFFF:FFFFFFFFFFF,FFFFFF
@A01403:26:H72M2DRXY:1:2102:22516:8328 2:N:0:TTACGTGC
CGGACTACTGGGGTTTCTAATCCTGTTCGCTACCCATGCTTTCGAGCCTCAGCGTCAGTTGCAGACCAGAGAGCCGCCTTCGCCACTGGTGTTCTTCCATATATCTACGCATTCCACCGCTACACTAGGAGTTCCACTATCCTCTTCTGCACTCAAGAATGAAAGTTTACGATGCAGTTCCTCGGTTGAGCCGTGGGCTTTCACATCAGACTTAACAATCCGCCTGCGCTCGCTTTACGCCCAATAAATCC
+
FFFFFFFFF,FFFF:FFFFFFFFFFFF,FFF:FFFF,,FFFFFF:FFFFFF:FFFFFFFF:FFF:FFFFFFFF,FFFFFFFFFFFFFFFFFFFF,FFF::FFFFFFFFFFFFF,FFFFFFFFFFF,,FFF,FFFFFFF,FFFFFF,F,F,FFFFFFF:,,,,,FFFFF,,F,FFFFFFFFF,F,FFF,FFFFF,FFF,FFFFFFF,F:,FFFF,,,F,,FFF,FF,FFF,F:FFFFFF,FFFFFFFFFFFF
@A01403:26:H72M2DRXY:1:2102:5791:8359 2:N:0:TTACGTGC
CGGACTACTGGGGTTTCTAATCCTGTTCGCTACCCATGCTTTCGAGCCTCAGCGTCAGTTGCAGACCAGAGAGCCGCCTTCGCCACTGGTGTTCTTCCATATATCTACGCATTCCACCGCTACACATGGAGTTCCACTCTCCTCTTCTGCACTCAAGAATGACAGTTTCCGATGCAGTTCCACGGTTGAGCCGTGGGCTTTCACATCAGACTTATCATTCCGCCTGCGCTCGCTTTACGCCCAATAAATCC
+
FFFFFFFFFFFFFFFFFFFFFFFFFFFFFFF:FFFFFFFFFFFFFFFFFFFFFFFFFFFFFFFFFFFFFFFFFFFFFFFFFFFFFFFFFFFFFFFFFFFFFFFFFFFFFF:FFFFFFFFFFFFFFFFFFFFFFFFFFFFFFFFFFFFFFFFFFF,FFFFFFFFFFFFFFFFF:FFFFFFFFFFFFFFFFFFFFFFFFFF:FFFFFFFFFFFFFFFFFFFFFFFFFFFFFFFFFFF:FFFFFFFFFF,FFFF
@A01403:26:H72M2DRXY:1:2102:22553:8359 2:N:0:TTACGTGC
CGGACTACTGGGGTTTCTAATCCTGTTCGCTACCCATGCTTTCGAGCCTCAGCGTCAGTTGCAGACCAGAGAGCCGCCTTCGCCACTGGTGTTCTTCCATATATCTACGCATTCCACCGCTACACATGGAGTTCCACTCTCCTCTTCTGCACTCAAGAATGACAGTTTCCGATGCAGTTCCACGGTTGAGCCGTGGGCTTTCACATCAGACTTATCAAACCGCCTGCGCTCGCTTTACGCCCAATAAATCC
+
FFFF:FFFFFFFFFFFFFFFFFFFFFFFFFFFFFFFFFFFFFFFFFFFFFFFFFFFFFFFFFFFFFFFFF,FFFFFFFFFFFFFFFFFFFFFFFFFFFFFFFFFFFFFFFFFFFFFFFFFFFFFFFFFFFFFFFFFFFFFF:FFF:FFFFFFFFFFFFFFFF:F:FFFFFFFFFFFF:FF:FFFFFFFFFFFFFF,FFFFFFFFFFFFFFFFFFFFFFFFF,FFFFFFFFF:FFF:FFFFFFFFFFFF,FF
@A01403:26:H72M2DRXY:1:2102:5584:8375 2:N:0:TTACGTGC
CGGACTACTGGGGTTTCTAATCCTGTTCGCTACCCATGCTTTCGAGCCTCAGCGTCAGTTGCAGACCAGAGAGCCGCCTTCGCCACTGGTGTTCTTCCATATATCTACGCATTCCACCGCTACACATGGAGTTCCACTCTCCTCTTCTGCACTCAAGAATGACAGTTTCCGATGCAGTTCCACGGTTGAGCCGTGGGCTTTCACATCAGACTTATCATTCCGCCTGCGCTCGCTTTACGCCCAATAAATCC
+
FFFFFFFFFFFFFFFFFFFFFFFFFFFFFFFFFFFFFFFFFF:FFFFFFFFFFFFFFFFFFFFFFFFFFFFFFFFFFFFFFFFFFFFFFFFFFFFFFFFFFFFFFFFFFFFFFFFFFFFFFFFFFF:FFFFFFFFFFFF:FFFFFFFFFFFFFFFFFFFFFFFFFFFFFFFFFFFFFFFF:FFFFFFFFFFFFFFFFFFFFFFF,FFFFFF,FFFF:FFFFFFFFFFFFFFFFFFF:FFFFFFFFFFFFFF
@A01403:26:H72M2DRXY:1:2102:22236:8531 2:N:0:TTACGTGC
CGGACTACTCGGGTTTCTAATCCTGTTCGCTACCCATGCTTTCGAGCCTCAGCGTCAGTTGCAGACCAGAGAGCCGCCTTCGCCACTGGTGTTCTTCCATATATCTACGCATTCCACCGCTACACATGGAGTTCCACTCTCCTCTTCTGCACTCAAGAATGACAGTTTCCGATGCAGTTACACGGTTGAGCCGTGGGCTTTCACAACAGACTTATCATTCCGCCTGCGCTCGCTTTACGCCCAATAAATCC
+
:F:F,FF,,FFF,FF:::FFF:FF,FFF,,:FFF:FF::FF,F,FFF,F,FFFF:,FFFFF,F,FF,::F:F,F::F,F,F,FFF,FFF:,F,,F,F,FFFFF:,:FFFFFFFF:FFFF,:F:F,FFF:FFF:F:F,FFF:F,,,F,FFFFF:,FFFFFFFFFFFFF,FF:FF:FF::F,FFFF:FF,FFFFF:FF:,FFF,F:F,,FF,,FFFFFFF,FF,F,F:FF::F,:FFFFF:FF:FF:FFF:,F
@A01403:26:H72M2DRXY:1:2102:28791:8735 2:N:0:TTACGTGC
CGGACTACCAGGGTTTCTAATCCTGTTCGCTACCCATGCTTTCGAGCCTCAGCGTCAGTTGCAGACCAGAGAGCCGCCTTCGCCACTGGTGTTCTTCCATATATCTACGCATTCCACCGCTACACATGGAGTTCCACTCTCCTCTTCTGCACTCAAGAATGACAGTTTCCGATGCAGTTCCACGGTTGAGCCGTGGGCTTTCACATCAGACTTATCATTCCGCCTGCGCTCGCTTTACGCCCAATAAATCC
+
FFFFFFFFFFFFFFFFFFFFFFFFFFFFFFFFFFFFFFFFFFFFFFFFFFFFFFFFFFF:FFFFFFFFFFFF:FFFFF:FFFFFFFFFFFFFFFFFFFFFFFFFFFFFFFFFFFFFFFFFFFFFFFFFFFFFFFFFFFFFFFF,FFFFFFFFFFFFFF:FF:FFFFFFFFFFFFFFFFFFFFFFFFFFFFFFFFFFFFFFFFF:,:FFFF:,FFFFF,FFFFFFFFFFFFFFFFFF:FFFFF,FF:F:FFF
@A01403:26:H72M2DRXY:1:2102:16034:8813 2:N:0:TTACGTGC
CGGACTACTCGGGTTTCTAATCCTGTTCGCTACCCATGCTTTCGAGCCTCAGCGTCAGTTGCAGACCAGAGAGCCGCCTTCGCCACTGGTGTTCTTCCATATATCTACGCATTCCACCGCTACACATGGAGTTCCACTCTCCTCTTCTGCACTCAAGAATGACAGTTTCCGATGCAGTTCCACGGTTGAGCCGTGGGCTTTCACATCAGACTTATCATTCCGCCTGCGCTCGCTTTACGCCCAATAAATCC
+
FFFFFFFFFFFFFFFFFFFFFFFFFFFFFFFFFFFFFFFFFFFFFFFFFFFFFFFFFFFFFFFFFFFFFFFFFFFFFFFFFFFFFFFFFFFFFFFFFFFFFFFFFFFFFFFFFFF:FFFFFFFFFFFFFFFFFFFFFFFFFFFFFFFFFFFFFFFFFFFFFFFFFFFFFFF:FFFFF:F::FFFF:FFFFFFFFFFFFFFFFFFFFFFFFFFFFFFFF::FFFF::FFFFFFF:,FFFFFFFF:FF,:FFF
@A01403:26:H72M2DRXY:1:2102:23113:8829 2:N:0:TTACGTGC
CGGACTACAGGGGTTTCTAATCCTGTTCGCTACCCATGCTTTCGAGCCTCAGCGTCAGTTGCAGACCAGAGAGCCGCCTTCGCCACTGGTGTTCTTCCATATATCTACGCATTCCACCGCTACACATGGAATTCCACTCTCCTCTTCTGCACTCAAGAATGACAGTTTCCGATGCAGTTCCACGGTTGAGCCGTGGGCTTTCACATCAGACTTATCATTCCGCCTGCGCTCGCTTTACGCCCAATAAATCC
+
FFFFFFFFFFFFFFFFFFFFFFFFFFFFFFFFFFFFFFFFFFFFFFFFFFFFFFFFFFFFFFFFFFFFFFFFFFFFFFFFFFFFFFFFFFFFFFFFFFFFFFFFFFFFFFFFFFFFFFFFFFFFFFFFFFFFFFFFFFFFFFFFFFFFFFFFFFFFFFFFFFFFFFFFFFFFFFFFFFFFFFFFF:FFFFFFFFFFFFFFFFFFFFFFF,F:FFFFFFFFFFFFFFFFFFFFFFFFFFFFFFFFFFFFFFF
@A01403:26:H72M2DRXY:1:2102:23131:8891 2:N:0:TTACGTGC
CGGACTACAGGGGTTTCTAATCCTGTTCGCTACCCATGCTTTCGAGCCTCAGCGTCAGTTGCAGACCAGAGAGCCGCCTTCGCCACTGGTGTTCTTCCATATATCTACGCATTCCACCGCTACACATGGAGTTCCACTCTCCTCTTCTGCACTCAAGAATGACAGTTTCCGATGCAGTTCCACGGTTGAGCCGTGGGCTTTCACATCAGACTTATCATTCCGCCTGCGCTCGCTTTACGCCCAATAAATCC
+
FFFFFFFFFFFFFFFFFFFFFFFFFFFFFFFFFFFFFFFFFFFFFFFFFFFFFFFFFFFFFFF:FFFFFFFFFFFFFFFFFFFFFFFFFFFFFFFFFFFFFFFFFFFFFFFFFFFFFFFFFFFFFFFFFFFFFFFFFFFFFFFFFFFFFF,FFFFFFFFFFFFFFFFFFFFFFFFFFFFFFFFFFFFFFFFFFFFFFFF:F:FFFFFFFFFFFFFFFFF:FFFFFFFFFFFFFFFFFFFFFF::FFFFFFF
@A01403:26:H72M2DRXY:1:2102:4463:9345 2:N:0:TTACGTGC
CGGACTACCCGGGTTTCTAATCCTGTTCGCTCCCCACGCTTTCGAGCCTCAGCGTCAGTTACAGACCAGAGAGCCGCTTTCGCCACCGGTGTTCCTCCATATATCTACGCATTTCACCGCTACACATGGAATTCCACTCTCCCCTTCTGCACTCAAGTTTGACAGTTTCCAAAGCGAACTATGGTTGAGCCACAGCCTTTAACTTCAGACTTATCAAACCGCCTGCGCTCGCTTTACGCCCAATAAATCCG
+
FFFFFFFFFFFFFFFFFFFFFFFFFFFFFFFFFFFFFFFFFFFFFFFFFFFFFFFFFFFFFFFFFFFFFF:FFFFFFFFFFFFFFFFFFFFFFFFFFFFFFFFFFFFFFFFFFFFFFFFFFFFFFFFFF:FFFFFFFFF:FFFFFFFFFFFFFFFFFFFFFFFFFFFFFFFFFFFFFFFFFFFF:F,FFFFFFFFFFFFFFFFFFFFFFFFFFFFFFF,FFFFFFFFFFFFFFFFFFFFFFFF:F:F,:FF
@A01403:26:H72M2DRXY:1:2102:23312:9361 2:N:0:TTACGTGC
CGGACTACTAGGGTTTCTAATCCTGTTCGCTACCCATGCTTTCGAGCCTCAGCGTCAGTTGCAGACCAGAGAGCCGCCTTCGCCACTGGTGTTCTTCCATATATCTACGCATTCCACCGCTACACATGGAGTTCCACTCTCCTCTTCTGCACTCAAGAATGACAGTTTCCGATGCAGTTCAACGGTTGAGCCGTGGGCTTTCACATCAGACTTATCATTCCGCCTGCGCTCGCTTTACGCCCAATAAATCC
+
FFFFFFFF,FFFFFFFFFFFFFFFFFFFFFFFFFFFFFFFFF:FFFFFFFFFFFFFFF:FFFF:FFFFFF:FFFFFFFFFFF:FFFFFFFFF:FFFFF:FFFFFFFFFF:FFFFFFFFFFFFF::FFFFFFF:,FFFF:FFFFFFFFFFFFFFFFFFFFF:FF,FFFFF:FFFFFFFFFF,FFF:FF,FF,FFF,FFFFFFFFFFF,FFFF,FFF:FFF:F:F:FF,FFFF:FFFFFFFF:FF:FFFFFFF
@A01403:26:H72M2DRXY:1:2102:18593:9612 2:N:0:TTACGTGC
CGGACTACCGGGGTATCTAATCCTGTTCGCTCCCCACGCTTTCGAGCCTCAGCGTCAGTTACAGACCAGAGAGCCGCTTTCGCCACCGGTGTTCTTCCATATATCTACGCATTCCACCGCTACACATGGAGTTCCACTCTCCTCTTCTGCACTCAAGAATGACAGTTTCCGATGCAGTTCCACGGTTGAGCCGTGGGCTTTCACATCAGACTTATCATTCCGCCTGCGCTCGCTTTACGCCCAATAAATCC
+
FFFFFFFFFFFFFFFFFFFFFFFFFFFFFFFFFFFFFFFFFFFFFFFFFFFFFFFFFFFFFFFFFFFFFFFFFFFFFFFFFFFFFFFFFFFFFFFFFFFFFFFFFFFFFFFFFFFFFFFFFFFFFFF:FFFFFFF:FFFFFFFFFFFFFFFFFFFFFFFFFFFFFFFFFFFFFFFFFFFF:F:FFFFF,FFFFF:FFFFFFFFFFFFFFFFFFFFFFFF,F:FFFFFFFFFFFFFFF:FFFFFFFFF:FFF
@A01403:26:H72M2DRXY:1:2102:27091:9612 2:N:0:TTACGTGC
CGGACTACTGGGGTATCTAATCCTGTTCGCTACCCATGCTTTCGAGCCTCAGCGTCAGTTGCAGACCAGAGAGCCGCCTTCGCCACTGGTGTTCTTCCATATATCTACGCATTCCACCGCTACACATGGAGTTCCACTCTCCTCTTCTGCACTCAAGAATGACAGTTTCCGATGCAGTTCCACGGTTGAGCCGTGGGCTTTCACATCAGACTTATCATTCCGCCTGCGCTCGCTTTACGCCCAATAAATCC
+
FFFFFFFFFFFFFFFFFFFFFFFFFFFFFFFFFFFFFF:FFFFFFFF:FFFFFFFFFFFFFFFFFFFFFFFFFFFFFFFFFFFFFFFFFFFFFFFFFFFFFFFFFFFFFF:FFFFFFFFFFFFFFFFFFFFFFFFFFFFFFFFFFFFFFFFFFFFFFFFFFFFFFFFFFFFFFFFFFFFFFFFFF:FFFFFFFFFFFFFFFF,FF:FFFF:,FFFFFFFFFFFFFFFFFFFFFFFFFFFFFFFFFFFFFFF
@A01403:26:H72M2DRXY:1:2102:27245:9784 2:N:0:TTACGTGC
CGGACTACCCGGGTTTCTAATCCTGTTCGCTACCCATGCTTTCGAGCCTCAGCGTCAGTTGCAGACCAGAGAGCCGCCTTCGCCACTGGTGTTCTTCCATATATCTACGCATTCCACCGCTACACATGGAGTTCCACTCTCCTCTTCTGCACTCAAGAATGACAGTTTCCGATGCAGTTCCACGGTTGAGCCGAGGGCTTTCACATCAGACTTATAATTCCGCCTGCGCTCGCTTTACGCCCAATAAATCC
+
FFFFFFFF:,FFFF,FFFFFFFFFFFFFFFFFFFFFFFFFFFFFFFFFFFFFFFFFFFFFFFFFFFFFFFFFFFFFFFFFFFF:FFFFFFFFFFFFFFFFFFFFFFFFFFFF:FFFFFFFFFFFF:FFFF,FFF:FFFFFFFFFFFFFFFFFFFFFFFF,,,F:FFFFFFFFFFFFFFF:F,FFFFF,FFFFF,FFFFFFFF:FFFFFFFFFFF:,:FFFFFFF,FFFFFFF::FFF:FFFFFFFFFFFFF
@A01403:26:H72M2DRXY:1:2102:3043:9799 2:N:0:TTACGTGC
CGGACTACCGGGGTATCTAATCCTGTTCGCTACCCATGCTTTCGAGCCTCAGCGTCAGTTGCAGACCAGAGAGCCGCCTTCGCCACTGGTGTTCTTCCATATATCTACGCATTCCACCGCTACACATGGAGTTCCACTCTCCTCTTCTGCACTCAAGAATGACAGTTTCCGATGCAGTTCCACGGTTAAGCCGTGGGCTTTCACATCAGACGTATCAAACCGCCTGCGCTCGCTTTACGCCCAATAAATCC
+
FFFFFFFFFFFFFFFFFFFFFFFFFFFFFFFFFFFFFFFFFFFFFFFFFFFFFFFFFFFFFFFFFFFFFFFFFFFFFFFFFFFFFFFFFFF,FFFFFFFFFFFFFFFFFFFFFFFFFFFFFFFFFFFFFFF:FFFFFFFFFFFFFFFFFFFFFFFFFFFFFFFFFFFFFFFFFFFFF:FFFFFFFFFFFFFF,FFFF:FFFF:F,FFFF::,F:FFFFFFFF:FFFFFFFFFFFFF:FFFFFFFFFFFF,F
@A01403:26:H72M2DRXY:1:2102:18557:9799 2:N:0:TTACGTGC
CGGACTACCGGGGTATCTAATCCTGTTCGCTCCCCACGCTTTCGAGCCTCAGCGTCAGTTACAGACCAGAGAGCCGCTTTCGCCACCGGTGTTCTTCCATATATCTACGCATTCCACCGCTACACATGGAGTTCCACTCTCCTCTTCTGCACTCAAGAATGACAGTTTCCGATGCAGTTCCACGGTTGAGCCGTGGGCTTTCACATCAGACTTATCATTCCGCCTGCGCTCGCTTTACGCCCAATAAATCC
+
FFFFFFFFFFFFFFF:FFFFFFFFFFFFFFFFFFFFFFF,FFFFFFFFFFFFFFFFFFFFFFFFFFFFFFFFFFFFFFFFFFFFFFFFFFFFFFFFFFFFFFFFFFFFFFFFFFFFFFFFFFFFFFFFFFFFFFFF,FFFFFFFFFFFFFFFFF::FFFFFFFFFFFFFFF::FFFFFFF:F:FFFFFFFFFFFFFFFFFFFFFFFFFFFF:FFFFFFFFFFFFFFFFFFFFFFFF:FFFFFFFFF,FFFF
@A01403:26:H72M2DRXY:1:2102:3188:9831 2:N:0:TTACGTGC
CGGACTACCGGGGTATCTAATCCTGTTCGCTACCCATGCTTTCGAGCCTCAGCGTCAGTTGCAGACCAGAGAGCCGCCTTCGCCACTGGTGTTCTTCCATATATCTACGCATTCCACCGCTACACATGGAGTTCCACTCTCCTCTTCTGCACTCAAGAATGACAGTTTCCGATGCAGTTCCACGGTTAAGCCGTGGGCTTTCACATCAGACTTATCAAACCGCCTGCGCTCGCTTTACGCCCAATAAATCC
+
FFFFFFFFFFFFFFFFFFFFFFFFFFFFFFFFFFFFFFFFFFFFFFFFFFFFFFFFFFFFFFFFFFFFFFFFFFFFFFFFFFFFFFFFFFFFFF:FFFFF:F:FFFFFFFFFFFFFFFFFFFFFFFFFFFFFFFFFFFFFFFFFFFFFFFFFFFFFFFFFFFFFFFFFFFFFFFFFF:FFF:FFFFFFFFFFFFFFFFFFFFFFFFFFFFFF,FFFFF,FFFFFFFFFFFFFF::FFFFFFFFFFFFFFFF
@A01403:26:H72M2DRXY:1:2102:25156:9956 2:N:0:TTACGTGC
CGGACTACAAGGGTATCTAATCCTGTTCGCTACCCATGCTTTCGAGCCTCAGCGTCAGTTGCAGACCAGAGAGCCGCCTTCGCCACTGGTGTTCTTCCATATATCTACGCATTCCACCGCTACACATGGAGTTCCACTCTCCTCTTCTGCACTCAAGAATGACAGTTTCCGATGCAGTTCCACGGTTGAGCCGTGGGCTTTCACATCAGACTTATCATTCCGCCTGCGCTCGCTTTACGCCCAATAAATCC
+
FFFFFFFFFFFFFFFFFFFFFFFFFFFFFFFFFFFFFFFFFFFFFFFFFFFFFFFFFFFFFFFFFFFFFFFFFFFFFFFFFFFFFFFFFFFFFFFFFFFFFFFFFFFFFFFFFFFFFFFFFFFFFFFFFFFFFFFFFFFFFFFFFFFFFFFFFFFFFFFFFFFFFFFFFFFFFFFFFFFFFFFFFF:FFFFFFFF:FFFFFFFFFFFFFFFFFFFFFFFF:FFFFFFFFFFFFFFFFFF:FFFFFFFFFF:
@A01403:26:H72M2DRXY:1:2102:11460:10097 2:N:0:TTACGTGC
CGGACTACAGGGGTATCTAATCCTGTTCGCTACCCATGCTTTCGAGCCTCAGCGTCAGTTGCAGACCAGAGAGCCGCCTTCGCCACTGGTGTTCTTCCATATATCTACGCATTCCACCGCTACACATGGAGTTCCACTCTCCTCTTCTGCACTCAAGAATGACAGTTTCCGATGCAGTTCCACGGTTGAGCCGTGGGCTTTCACATCAGACTTATCATTCCGCCTGCGCTCGCTTTACGCCCAATAAATCC
+
FFFFFFFFFFFFFFFFFFFFFFFFFFFFFFFFFFFFFFFF,FFFFFFFFFFFFFFFFFFFFFFFFFFFFFFFFFFFFFFFFFFFFFFFFFFFFFFFFFFFFFFFFFFFFFFFFFFFFFFFFFFFFFFFFFFFF:F:FFFFFFFFFFFFFFFFFFFFFFFFF,:FFFFFFFFFFFFFFFFFFFFFFFFFFFFFFFFFFFFFFFFFFFFFF:FF:,FFFFF:FFFFFFFFFFFFFFFFFFFFFFFFFFFFFFF
@A01403:26:H72M2DRXY:1:2102:5584:10379 2:N:0:TTACGTGC
CGGACTACTGGGGTATCTAATCCTGTTCGCTACCCATGCTTTCGAGCCTCAGCGTCAGTTGCAGACCAGAGAGCCGCCTTCGCCACTGGTGTTCTTCCATATATCTACGCATTCCACCGCTACACATGGAGTTCCACTCTCCTCTTCTGCACTCAAGAATGACAGTTTCCGATGCAGTTCCACGGTTGAGCCGTGGGCTTTCACATCAGACTTATCATTCCGCCTGCGCTCGCTTTACGCCCAATAAATCC
+
FFFFFFFFFFFFFFFFFFFFFFFFFFFFFFFFFFFFFFFFFFFFFFFFFFFFFFFFFFFFFFFFFFFFFFFFFFFFFFFFFFFF:FFFFFFFFFFFFFFFFFFFFFFFFFFFFFFFFFFFFFFFFFFFFFFFFFFF:FFFFFFFFFFFFF,FFFFFFF:FF:FFFFFFFFFFFFFFFFFFFFFFFFFFFFFFFFFFFFFFFFFFFFFFFFFFFFFFFFFFFFFFFFFFFFFFFFFFFFFFFFFFFFFFFFF
@A01403:26:H72M2DRXY:1:2102:2022:10441 2:N:0:TTACGTGC
CGGACTACTCGGGTTTCTAATCCTGTTCGCTACCCATGCTTTCGAGCCTCAGCGTCAGTTGCAGACCAGAGAGCCGCCTTCGCCACTGGTGTTCTTCCATATATCTACGCATTCCACCGCTACACATGGAGTTCCACTCTCCTCTTCTGCACTCAAGAATGACAGTTTCCGATGCAGTTCCACGGTTAAGCCGTGGGCTTTCACATCAGACTTATCATTCCGCCTGCGCTCGCTTTACGCCCAATAAATCC
+
FFFFFFFFFFFFFFFFFFFFFFFFFFFFFFFFFFFFFFFFFFFFFFFFFFFFFFFFFFFFFFFFFFFFFFFFFFFFFFFFFFFFFFFFFFFFFFFFFFFFFFFFFFFFFFFFFFFFFFFFFFF:FFFFFF:FFFFFFFFFFFFFFFFFFFFFFFFFFFFFFFFFFFFFFFFFFFFFFFFFFFFFFFFFFFFFFFFFFFFFFFFFFFFFFFFFFFFFFFFFFFFFFF:FFFFFFFFFFFFFFFFFFFFF:FF
@A01403:26:H72M2DRXY:1:2102:11695:10441 2:N:0:TTACGTGC
CGGACTACCGGGGTTTCTAATCCTGTTCGCTACCCATGCTTTCGAGCCTCAGCGTCAGTTGCAGACCAGAGAGCCGCCTTCGCCACTGGTGTTCTTCCATATATCTACGCATTCCACCGCTACACATGGAGTTCCACTCTCCTCTTCTGCACTCAAGAATGACAGTTTCCGATGCAGTTCCACGGTTGAGCCGTGGGCTTTCACATCAGACTTATCATTCCGCCTGCGCTCGCTTTACGCCCAATAAATCC
+
FFFFFFFFFFFFFFFFFFFFFFFFFFFFFFFFFFFFFFFFFFFFFFFFFFFFFFFFFFFFFFFFFFFFFFFFFFFFFFFFFFFFF:FFF:FFFFFFFFFFFFFFFFFFFFFFFFFFFFFFFFFFFFFFFFFFFFFFFF:FFFFFFFFFFFFFFFFFFFFFFFFFFFFF:FFFFFFFFFFFFFFFFFFFFFFFFFFFFFFFFFFF:FFFFFFF:FFFFFFFFFFFFFFFFFFFF:FFFFFFFFF,F:FFFFF
@A01403:26:H72M2DRXY:1:2102:8395:10582 2:N:0:TTACGTGC
CGGACTACCGGGGTATCTAATCCTGTTCGCTACCCATGCTTTCGAGCCTCAGCGTCAGTTGCAGACCAGAGAGCCGCCTTCGCCACTGGTGTTCTTCCATATATCTACGCATTCCACCGCTACACATGGAGTTCCACTCTCCTCTTCTGCACTCAAGAATGACAGTTTCCGATGCAGTTCCACGGTTGAGCCGTGGGCTTTCACATCAGACTTATCATTCCGCCTGCGCTCGCTTTACGCCCAATAAATCC
+
FFFFFFFFFFFFFFFFFFFFFFFFFFFFFFFFFFFFFFFFFFFFFFFFFFFFFFFFFFFFFFFFFFFFFFFFFFFFFFFFFFFFFFFFFFFFFFFFFFFFFFFFFFFFFFFFFFFFFFFFFFFFFFFFFFFFFFFFFFF:FFFF:FFFFFFFFF:FFFFFFFFFFFFFFFFFFFF:FFFFFFFFFFFFFFFFFFFFFFFFFFFF,FFFF:F,FFFFFFFFFFFFFFFFFFFFFFFFFFFFFFFFFFFFFFF
@A01403:26:H72M2DRXY:1:2102:26964:10739 2:N:0:TTACGTGC
CGGACTACCAGGGTATCTAATCCTGTTCGCTCCCCACGCTTTCGAGCCTCAGCGTCAGTTACAGACCAGAGAGCCGCTTTCGCCACCGGTGTTCCTCCATATATCTACGCATTTCACCGCTACACATGGAATTCCACTCTCCCCTACTGCACTCAAGTTTGACAGTTTCCAAAGCGAACTATGGGTGAGCCACAGCCTTTAACTTCAGACTTATCAAACCGCCTGCGCTCGCTTTACGCCCAATAAATCCG
+
FFFFFFFF:FFFFFFFFF:FFFFFFFFFFFFFFFFFFFFF,FFFF:FFFFFF,FFFFFFFFFFFFFFFF:FFFFFFFFFFFFFFFFFFFFF:FFFFFFFFFFFFF:FFFFFFFFFFFFFFFFFFF,:FFFF:FFFFFFF:FF:F:,FFFFFFFFFFF:FFFFFFFF:FFFFFFFFFFF:,:,,F,FFFFFFFF:FF:FFF,FFF,,FFF::FFFFFFF:FFFFFF:FFFFFF,FFFF::FFFFFFFFFFFF
@A01403:26:H72M2DRXY:1:2102:4083:10848 2:N:0:TTACGTGC
CGGACTACTGGGGTTTCTAATCCTGTTCGCTCCCCACGCTTTCGAGCCTCAGCGTCAGTTACAGACCAGAGAGCCGCTTTCGCCACCGGTGTTCCTCCATATATCTACGCATTTCACCGCTACACATGGAATTCCACTCTCCCCTTCTGCACTCAAGTTTGACAGTTTCCAAAGCGAACTATGGTTGAGCCACAGCCTTTAACTTCAGACTTATCAAACCGCCTGCGCTCGCTTTACGCCCAATAAATCCG
+
FFFFFFFFFFFFFFFFFFFFFFFFFFFFFFFFFFFFFFFF:FFFFFFFFFFFFFFFFFFFFFFFFFFFFFFFFFFFFFFFFFFFFFFFFFFFFFFFFFFFFFFFFFFFFFFFF:F:FFFFFFFFFFFFFF,FFFFFFFFFFFFFFFFFFFFFFFFFFFFFFFFFFFFFF,FF:FFFFFF::FFFFFFFFFFF:F:FFFFF:FFFFFF:FFFFFF,F:F,FFFFF,FFFFFFFFFFFFFFFFFFFFFFFFFF
@A01403:26:H72M2DRXY:1:2102:32280:11021 2:N:0:TTACGTGC
CGGACTACTCGGGTATCTAATCCTGTTCGCTACCCATGCTTTCGAGCCTCAGCGTAAGTTGCTGACCAGAGAGCCGCCTTCGCCACTGGTGTTCTTCCATATATCTACGCATTCCACCGCTACACATGGAGTTCCACTCTCCTCTTCTGCACTCAAGAATGACAGTTTCCGATGCAGTTCAACGGTTGAGCCGTGGGCTTTCACATCAGACTAATCATTGCGGCTGCGCTCGCTTTCCGCCCAATAAATCC
+
:,,:FFF,:,::,FF,,FFFFF,:,,,F,F:F,:,,F:,,FFF,FFF,F::F,,F,,FFFFF,:FF,F,FFF:,F,:FF,FF:FFFFF,FFF,F::F,F,F,F::F:FF,,F,FF:,:FFF,FF,:FF:FFF,F,FF,FFFFF,:FFF,F:FFF,F:FFF,FFFFFF,:,F,FF:FF,FF,FFFFF,FFF::F:,F,:F:,FF::,:FFFFF,,FFF,F,FF,,FFFF:F:F:FF:,FFF:,,FFF:,,F,
@A01403:26:H72M2DRXY:1:2102:32316:11021 2:N:0:TTACGTGC
CGGACTACTCGGGTATCTAATCCTGTTCGCTACCCATGCTTTCGAGCCTCAGCGTCAGTTGCAGACCAGAGAGCCGCCTTCGCCACTGGTGTTCTTCCATATATCTACGCATTCCACCGCTACACATGGAGTTCCACTCTCCTCTTCTGCACTCAAGAATGACAGTTTCCGATGCAGTTCCACGGTTGAGCCGTGGGCTTTCACATCAGACTGATCATTCCGCCTGCGCTCGCTTTACGCCCAATAAATCC
+
FFFFFFFFFFFFFFFFFFFFFFFFFFFFFFFFFFFFFFFFFFFFFFFFFFFFFFFFFFFFFF:FFFFFFFFFFFFFFFFFFFFFF,FFFF:FFF,F:FFFFFFFFF:FFFFFF:FFFFFFFFFFFFFFFFFFFF:FF:FFFFFFF:FFFFFFFFFFFFFFFFFFFFFFF:F,FFFFFFFF:FFFFFFFFFFFFFFFF:FFFFFF,FFFFF:F,FFFFF::FFFFFF:FFFFFFFFFFFFFFFF,FF:,FF,
@A01403:26:H72M2DRXY:1:2102:4607:11099 2:N:0:TTACGTGC
CGGACTACCGGGGTTTCTAATCCTGTTCGCTACCCATGCTTTCGAGCCTCAGCGTCAGTTGCAGACCAGAGAGCCGCCTTCGCCACTGGTGTTCTTCCATATATCTACGCATTCCACCGCTACACATGGAGTTCCACTCTCCTCTTCTGCACTCAAGAATGACAGTTTCCGATGCAGTTCCACGGTTGAGCCGTGGGCTTTCACATCAGACTTATCATTCCGCCTGCGCTCGCTTTACGCCCAATAAATCC
+
FFFFFFFFFFFFFF:FFFFFFFFFF:FFFFFFFFFFFFFFFFFFFFFFFFFFFFFFFFFFFFFFFFFFFFF:FFFFFFFFFFFFFFFFFFFFFF,,FFFFFFFFF:FFFFFFFFFFFFFFFFFFFFFFFFFFF:FFFFFFFFFFFFFFFFFFFFFFFFFFFFFFF:FFFFFFFFFFFF:FFFFFFFFF:FFFF:FFFFFFFF:FFFFFFFFFF,FFFFFFFFFFFFFFF:FFFFFF:FFFFFF,F:,F,:F
@A01403:26:H72M2DRXY:1:2102:25852:11256 2:N:0:TTACGTGC
CGGACTACAAGGGTTTCTAATCCTGTTCGCTACCCATGCTTTCGAGCCTCAGCGTCAGTTGCAGACCAGAGAGCCGCCTTCGCCACTGGTGTTCTTCCATATATCTACGCATTCCACCGCTACACATGGAGTTCCACTCTCCTCTTCTGCACTCAAGAATGACAGTTTCCGATGCAGTTCCACGGTTGAGCCGTGGGCTTTCACATCAGACTTATCATTCCGCCTGCGCTCGCTTTACGCCCAATAAATCC
+
FFFFFFFFFFFFFF:F:FFFFFFFFFFFFFFFFFFFFFF:FFFFFFFFFFF:FFFFF:FFFFFFFFFFFFFFFFFFFFFFFFFFFFFFFFFFFF:FFFFFFFFFFFFFFFFFFFFFFFFFFFFFFFFFFFFFFFFFFFFFFF,FFFFFFFFFF,FFFF:F:,FF:FFF:FF:,FFFFF::FFFFFFFFFFFFF,FFFFFF::FFF::FFFFFFFFFFFFFFF,FF:FFFFF:FFF:FF:FFFFFFFFFF:F
@A01403:26:H72M2DRXY:1:2102:14922:11397 2:N:0:TTACGTGC
CGGACTACAGGGGTTTCTAATCCTGTTCGCTACCCATGCTTTCGAGCCTCAGCGTCAGTTGCAGACCAGAGAGCCGCCTTCGCCACTGGTGTTCTTCCATATATCTACGCATTCCACCGCTACACATGGAGTTCCACTCTCCTCTTCTGCACTCAAGAATGACAGTTTCCGATGCAGTTCCACGGTTGAGCCGTGGGCTTTCACATCAGACTTATCATTCCGCCTGCGCTCGCTTTACGCCCAATAAATCC
+
FFFFFFFFFFFFFF:FFFFFFFFFFFFFFFFFFFFFFFFFFFFFFFFFFFFFFFFFFFFFFFFFFFFFFFFFFFFFFFFFFFFFFFFFFFFFFF:FFFFFFFFFFFFFFFFFFFFFFFFFFFFFFFFFFFFFFFFFFFFFFFFFFFFFFFFFFFFFFFFFFFFFFFFFFFFFFFFFFFFFFFFFFFFFFFFFFFFFFFFFFFFFFFFFFFFFFFFFFFFFFFFFFFFFFFFFFF:FFFFFF:FFFFFFFFF
@A01403:26:H72M2DRXY:1:2102:7970:11537 2:N:0:TTACGTGC
CGGACTACTGGGGTTTCTAATCCTGTTCGCTACCCATGCTTTCGAGCCTCAGCGTCAGTTGCAGACCAGAGAGCCGCCTTCGCCACTGGTGTTCTTCCATATATCTACGCATTCCACCGCTACACATGGAGTTCCACTCTCCTCTTCTGCACTCAAGAATGACAGTTTCCGATGCAGTTCCACGGTTGAGCCGTGGGCTTTCACATCAGACTTATCATTCCGCCTGCGCTCGCTTTACGCCCAATAAATCC
+
FFFFFFFFFFFFFFFFFFFFFFFFFFFFFFFFFFFFFFFFFFFFFFFFFFFFFFFFFFFFFFFFFFFFFFFFFFFFFFFFFFFFFFFFFFFFFFFFFFFFFFFFFFFFFFFFFFFFFFFFFFFFFFFFF:FFFFFFFFFFFFFFFFFFFFFFFFFFFFFFF:FFFFFFFFFFFFF,FFFFFFFFFFFFFFFFFFFFFFFFFFFFFFFFFFFFFFFFFFFFFFFFFF:FFFFFFFFFFFFFFFFFFF::FFF
@A01403:26:H72M2DRXY:1:2102:13304:11788 2:N:0:TTACGTGC
CGGACTACTGGGGTTTCTAATCCTGTTCGCTCCCCACGCTTTCGAGCCTCAGCGTCAGTTACAGACCAGAGAGCCGCTTTCGCCACCGGTGTTCCTCCATATATCTACGCATTTCACCGCTACACATGGAATTCCACTCTCCCCTTCTGCACTCAAGTTTGACAGTTTCCAAAGCGAACTATGGTTGAGCCACAGCCTTTAACTTCAGACTTAACAAACCGCCTGCGCTCGCTTTACGCCCAATAAATCCG
+
FFFFFFFFFFFFFFFFFFFFFFFFFFFFFFFFFFFFFFFFFFFFFFFFFFFFFFFFFFFFFFFFFFFFFFFFFFFFFFFFFFFFFFFFFFFFFFFFFFFFFFFFFFFFFFFFFFFFFFFFFFFFFFFFFFFFFFFFFFFFFFFFFFFFFFFFFFFFFFFFFFFFFFFFFFFFFFFFF:FFFFFFFFFFFFFFFFFFFF:F,FFFFF:FFFFF:,FFFFFFFFFFFFFFFFFFFFFFFFFFFFFF:F,FFFF
@A01403:26:H72M2DRXY:1:2102:27082:12101 2:N:0:TTACGTGC
CGGACTACCAGGGTATCTAATCCTGTTCGCTACCCATGCTTTCGAGCCTCAGCGTCAGTTGCAGACCAGAGAGCCGCCTTCGCCACTGGTGTTCTTCCATATATCTACGCATTCCACCGCTACACATGGAGTTCCACTCTCCTCTTCTGCACTCAAGAATGACAGTTTCCGATGCAGTTCCACGGTTGAGCCGTGGGCTTTCACATCAGACTTATCATTCCGCCTGCGCTCGCTTTACGCCCAATAAATCC
+
FFFFFFFFFFFFFFFFFFFFFFFFFFFFFFF:FFFFFFFFFFFFFFFFFFFFFFFFFFFFFFFFFFFFFFFFFFFFFFFFFFFFFFFFFFF:FFFFFFFFFFFFFFFFFFFFFFFFFFFFFFFFFFFFFFF:::FFFFFFFFFFFFFFFFF:FFFFFFFFFFF:FFFFFFFFFF:FFFFFFFFFFFFFFFFFFFFFFFFFFFFFFFFFFFFFFFFFFFFF:FFFFFFFFFFFFFF:FFFFFFFFFFFFFFF
@A01403:26:H72M2DRXY:1:2102:7166:12305 2:N:0:TTACGTGC
CGGACTACCAGGGTTTCTAATCCTGTTCGCTCCCCACGCTTTCGAGCCTCAGCGTCAGTTACAGACCAGAGAGCCGCCTTCGCCACTGGTGTTCTTCCATATATCTACGCATTCCACCGCTACACATGGAGTTCCACTCTCCTCTTCTGCACTCAAGAATGACAGTTTCCGATGCAGTTCCACGGTTGAGCCGTGGGCTTTCACATCAGACTTATAATACCGCCTGCGCTCGCTTTACGCCCAATAAATCC
+
FFFFF:FFFFFFFFFF,FFF:F::F,,FFFF::FFFF,,,FFFFF,F,,:F:FFF,F:FFFFF:FFFFFF:F:F:,F:FFF:FFFF,:F:,F,:F,:FF:FFFFFFFF,FFF:FFF,F:FFFFF,FF,FF:::FFFF,F:FF:FFFFFFFF:F,FFFFF::FFFF:F:F,FFFFFF,:FFF:F::,,FF:F,:,F,FFF::FFFFFFF,FFF,F,,,F,F,:,FF:FFFF:FFF,:F,,:F:,FFF:FF:F
@A01403:26:H72M2DRXY:1:2102:24135:12320 2:N:0:TTACGTGC
CGGACTACAGGGGTTTCTAATCCTGTTCGCTCCCCACGCTTTCGAGCCTCAGCGTCAGTTACAGACCAGAGAGCCGCCTTCGCCACTGGTGTTCTTCCATATATCTACGCATTCCACCGCTACACATGGAGTTCCACTCTCCTCTTCTGCACTCAAGTTTGACAGTTTCCAAAGCGAACTCTGGTTGAGCCACAGCCTTTAACTTCAGACTTATCAAACCGCCTGCGCTCGCTTTACGCCCAATAAATCCG
+
FFFFFFFFFFFFFFFFFFFFFFFFFFFFFFFFFFFFFFFFFFFFFFFFFFFFFFFFFFFFFFFFFFFFFFFFFFFFFFFFFFFFFFFFFFFFFFFFFFFFFFFFFFFFFFFFFFFFFFFFFFFFFFFFFFFFFFFFFFFFFFFFFFFFFFFFFFFFFFFFFFFFFFFFFFFFFFFFFFFF,FFFFF:FFFFFFFFFFFFFFFFFFFFFFFFFFFFFFFFFFFFFFFFFFFFFFFFFFFFFFFFFFFFFFFF
@A01403:26:H72M2DRXY:1:2102:4851:12524 2:N:0:TTACGTGC
CGGACTACTAGGGTTTCTAATCCTGTTCGCTCCCCACGCTTTCGAGCCTCAGCGTCAGTTACAGACCAGAGAGCCGCTTTCGCCACCGGTGTTCCTCCATATATCTACGCATTTCACCGCTACACATGGAATTCCACTCTCCCCTTCTGCACTCAAGTTTGACAGTTTCCAAAGCGAACTATGGTTGAGCCACAGCCTTTAACTTCAGACTTATCAAACCGCCTGCGCTCGCTTTACGCCCAATAAATCCG
+
FFFFFFFFFFFFFFFFFFFFFFFFFFFFFFFFFFFFFFFFFFFFFFFFFFFFFFFFFFFFFFFFFFFFFFFFFFFFFFFFFFFFFFFFFFFFFFFFFFFFFFFFFFFFFFFFFFFFFFFFFFFFFFFFFFFFFFFFFFFFFFFFFFFFFFFFFFFFFFFFFFFFFFFFFFFF:FFFFFFFFFFFFFFFFFFFFFFFFFFFFFFFFFFFFFFFFFFFF,FFFFFFFFFFFFFFFFF:FFFFFF:FFFFFF:F
@A01403:26:H72M2DRXY:1:2102:27001:12618 2:N:0:TTACGTGC
CGGACTACCCGGGTTTCTAATCCTGTTCGCTCCCCACGCTTTCGAGCCTCAGCGTCAGTTACAGACCAGAGAGCCGCTTTCGCCACCGGTGTTCCTCCATATATCTACGCATTCCACCGCTACACATGGAGTTCCACTCTCCTCTTCTGCACTCAAGAATGACAGTTTCCGATGCAGTTCCACGGTTGAGCCGTGGGCTTTCACATCAGACTTATCATTCCGCCTGCGCTCGCTTTACGCCCAATAAATCC
+
FFFFFFFFFFFFFFFFFFFFFFFFFFFFFFFFFFFFFFFFFFFFFFFFFFFFFFFFFFFFFFFFFFFFFFFFFFFFFFFFFFFFFFFFFFFFFFFFFFFFFFFFFFFFFFFFFFFFFFFFFFFFFFFFFFFFFFFFFFFFFFFFFFFFFFFFFFFFFFFFFFFFFFFFFFFFFFFFFFFFFFFFFFFFFFFFFFFFFFFFFFFFFFFFFFFFFFFFFFFFFFFFFFFFFFFFFFFFFFFFFFFFFFFFFFF
@A01403:26:H72M2DRXY:1:2102:19298:12649 2:N:0:TTACGTGC
CGGACTACTGGGGTTTCTAATCCTGTTCGCTACCCATGCTTTCGAGCCTCAGCGTCAGTTGCAGACCAGAGAGCCGCCTTCGCCACTGGTGTTCTTCCATATATCTACGCATTCCACCGCTACACATGGAGTTCCACTCTCCTCTTCTGCACTCAAGAATGACAGTTTCCGATGCAGTTCCACGGTTGAGCCGTGGGCTTTCACATCAGACTTATCATTCCGCCTGCGCTCGCTTTACGCCCAATAAATCC
+
FFFFFFFFFFFFFFFFFFFFFFFFFFFFFFFFFFFFFFFFFFFF:FFFFFFFFFFFFFFFFFFFFFFFFF:FFFFFFFFFFFFFFFFFFFF:FF:FFFFFFFFFFFFFFFFFFFFFFFFFFFFFF:FFFFFFFFFFFFFFFFFFFFFFFFFFFFFFFFFFFFFFF:FFFFFFFFFFFFFFFFFFFFFF:FFF:FFFFFFFFFFFFFFFFFFFFFFF:FFFFFFFFF:FFFFFFFFF:FFFFFFFFFFFFFF
@A01403:26:H72M2DRXY:1:2102:17173:12696 2:N:0:TTACGTGC
CGGACTACTCGGGTATCTAATCCTGTTCGCTACCCATGCTTTCGAGCCTCAGCGTCAGTTGCAGACCAGAGAGCCGCCTTCGCCACTGGTGTTCTTCCATATATCTACGCATTCCACCGCTACACATGGAGTTCCACTCTCCTCTTCTGCACTCAAGAATGACAGTTTCCGATGCAGTTCCACGGTTGAGCCGTGGGCTTTCACATCAGACTTATCATTCCGCCTGCGCTCGCTTTACGCCCAATAAATCC
+
FFFFFFF:FFFFFFFFFFFFFFFFFFFFFFFFFFFFFFFFFFFFFFFFFFFFFFFFFFFFFFFFFFFFFFFFFFFFFFFFFFFFFFFFFFFFFFFFFFFFFFFFFFFFFFFFFFFFFFFFFFFFFFFFFFFFFFFFFFFFFFFFFFFFF:FFFFFFFFFFFFFFFFFFFFFFFFFFFFFFFFFFF:FFFFF,FFF:FFFFFFFFFFFFFFFFFFFFFFFFFFFFFFFFFFFFF,FFFFFFFFFF:FF:FFF
@A01403:26:H72M2DRXY:1:2102:16278:12712 2:N:0:TTACGTGC
CGGACTACTCGGGTATCTAATCCTGTTCGCTACCCATGCTTTCGAGCCTCAGCGTCAGTTGCAGACCAGAGAGCCGCCTTCGCCACTGGTGTTCTTCCATATATCTACGCATTCCACCGCTACACATGGAGTTCCACTCTCCTCTTCTGCACTCAAGAATGACAGTTTCCGATGCAGTTCCACGGTTGAGCCGTGGGCTTTCACATCAGACTTATCATTCCGCCTGCGCTCGCTTTACGCCCAATAAATCC
+
FFFFFFFFFFFFFFFFFFFF:FFFFFFFFFFFFFFFFFFFFFFFFFFFFFFFFFFFFFFFFFFFFFFFFFFFFFFFFFFFFFFFFFFFFFF:,FFFFFFFFFFFFFFFFFFFFFFFFFFFFFF:FFFFFFFFFFFFFFFFFFFFFFFFFF:FFFFFFFFFFFFFFFF,FFFFFFFFFFFFFFFFFFFFFFFFFFFFFFFFFFFFFFFFF:F:FFFFFFFFFFFFFF:FFFFFFFFF:FFFFF,FFFF,FFF
@A01403:26:H72M2DRXY:1:2102:8947:12759 2:N:0:TTACGTGC
CGGACTACAAGGGTATCTAATCCTGTTCGCTACCCATGCTTTCGAGCCTCAGCGTCAGTTGCAGACCAGAGAGCCGCCTTCGCCACTGGTGTTCTTCCATATATCTACGCATTCCACCGCTACACATGGAGTTCCACTCTCCTCTTCTGCACTCAAGAATGACAGTTTCCGATGCAGTTCCACGGTTAAGCCGTGGGCTTTCACATCAGACTTATCATTCCGCCTGCGCTCGCTTTACGCCCAATAAATCC
+
FFFFFFFFFFFFFF:FFFFFFFFFFFFFFFFFFFFFFFFFFFFFFFFFFFFFFFFFFFFFFFFFFFFFFFFFFFFFFFFFFFFFFFFFF:FFFF:FFFFFFFFFFFFFFFFFFFFFFFFFFFFFFFFFFFF:FFFF:FFFFFFFFFFFF::FFFFFFFFFFFFFFFFFFFFFFFFFF:FFFFFFFFFFFFFFFFFFFFF:FF:FFFFFFFFF,FF,FFFFF:FFFFFFFFFFF:FFFFFF,FF,FFF,FFF
@A01403:26:H72M2DRXY:1:2102:17228:12759 2:N:0:TTACGTGC
CGGACTACTCGGGTATCTAATCCTGTTCGCTACCCATGCTTTCGAGCCTCAGCGTCAGTTGCAGACCAGAGAGCCGCCTTCGCCACTGGTGTTCTTCCATATATCTACGCATTCCACCGCTACACATGGAGTTCCACTCTCCTCTTCTGCACTCAAGAATGACAGTTTCCGATGCAGTTCCACGGTTGAGCCGTGGGCTTTCACATCAGACTTATCATTCCGCCTGCGCTCGCTTTACGCCCAATAAATCC
+
FFFFFFFFFFFFFFFFFFFFFFFFFFFFFFFFFFF:FFFFFFFFFFFFFFFFFFFFFFFFFFFFFFFFFFFFFFFFFFFFFFFFFFFFFFFFFFFFFFFFFFFFFFFFFFFFFFFFFFFFFFFFFFFFFFFFFFFF,FFFFFFFFFFFF:FFFF:FFF:FFFFFFFFFFFFFFFFFFFFFFFFFFFFFFF:FFFFFFFFFFFFFF:FFFF:FFFFFFFFF,FFF:F:FFFFFFFFF,FFF:FFFFFFFFFF
@A01403:26:H72M2DRXY:1:2102:4291:12774 2:N:0:TTACGTGC
CGGACTACCCGGGTATCTAATCCTGTTCGCTACCCATGCTTTCGAGCCTCAGCGTCAGTTGCAGACCAGAGAGCCGCTTTCGCCACCGGTGTTCCTCCATATATCTACGCATTTCACCGCTACACATGGAGTTCCACTCTCCTCTTCTGCACTCAAGAATGACAGTTTCCGATGCAGTTCCACGGTTGAGCCGTGGGCTTTCACATCAGACTTATCATTCCGCCTGCGCTCGCTTTACGCCCAATAAATCC
+
FFFFFFFFFFFFF:FFFFFFFFFFFFFFFFFFFFFFFFFFF:FFFFFFFFFFFFFFFFFFFFFFFFFFFFFFFFFFFFFFFFFFFFFFFFFFFFFFFFFFFFFFFFFFFFFFFFFFFFFFFFFFFFFFFFFFFFFFF::FFFFFFFFFFFFFFFFFFFFFFF:FFFFF:FFFFFFFFFF:FFFFFFFFFFFFF:FFFFF,FFFFFFFFFFFFFFFFFFF:FF:FFF:FFFFFFF,F:FFFFFF,F,F,FFF
@A01403:26:H72M2DRXY:1:2102:10176:12790 2:N:0:TTACGTGC
CGGACTACTGGGGTATCTAATCCTGTTCGCTACCCATGCTTTCGAGCCTCAGCGTCAGTTGCAGACCAGAGAGCCGCCTTCGCCACTGGTGTTCTTCCATATATCTACGCATTCCACCGCTACACATGGAGTTCCACTCTCCTCTTCTGCACTCAAGAATGACAGTTTCCGATGCAGTTCCACGGTTGAGCCGTGGGCTTTCACATCAGACTTATCATTCCGCCTGCGCTCGCTTTACGCCCAATAAATCC
+
FFFFFFFFFFFFFFFFFFFFFFFFFFFFFFFFFFFFFFFFFFFFFFFFFFFFFFFFFFFFFFFFFFFFFFFFFFFFFFFFFFFFFFFFFFFFFFFFFFFFFFFFFFFFFFFF:FFFFFFFFFFFFFFFFFFFFFFFFFFFFFFFFFFFFFFFFFFFFFFFFFFFFF:FFFFFFFFFFFFFFFFFFFFFFFFFF:FFFFFFFFFFFFFFFFFFFFFFFFFFFFFFFFFFFFFFFFFFFFFFFFFFFFFFFFF
@A01403:26:H72M2DRXY:1:2102:30463:12947 2:N:0:TTACGTGC
CGGACTACTCGGGTATCTAATCCTGTTCGCTCCCCACGCTTTCGAGCCTCAGCGTCAGTTACAGACCAGAGAGCCGCTTTCGCCACCGGTGTTCCTCCATATATCTACGCATTCCACCGCTACACATGGAGTTCCACTCTCCTCTTCTGCACTCAAGAATGACAGTTTCCGATGCAGTTCCACGGTTGAGCCGTGGGCTTTCACATCAGACTTATCATTCCGCCTGCGCTCGCTTTACGCCCAATAAATCC
+
FFFFFFFFFFFFFFFFFFFFFFFFFFFFFFFFFFFFFFFFFFFFFFFFFFFFFFFFFFFFFFFFFFFFFFFFFFFFFFFFFFFFFFFFFFFFFFF:FFFFFFFFFFFFFFFFFFFFFFFFFFFFFFFFFFFFFFFFFFFFFFFFFFFFFFFFFFFFFFFFF:FFFFFFFFFFFFFFFFFFFFFFFFFFFFFFFFF:FFFFFFFFFFFFFFFFFFFFFFFFFFFFFFFFFFFFFFFFFFFFFFFFFFFFFFF
@A01403:26:H72M2DRXY:1:2102:11062:13009 2:N:0:TTACGTGC
CGGACTACCGGGGTTTCTAATCCTGTTCGCTCCCCACGCTTTCGAGCCTCAGCGTCAGTTACAGACCAGAGAGCCGCTTTCGCCACCGGTGTTCCTCCATATATCTACGCATTTCACCGCTACACATGGAATTCCACTCTCCCCTTCTGCACTCAAGTTTGACAGTTTCCAAAGCGAACTATGGTTGAGCCACAGCCTTTAACTTCAGACTTATCAAACCGCCTGCGCTCGCTTTACGCCCAATAAATCCG
+
FFFFFFFFFFFFFFFFFFFFFFFFFFFFFFFFFFFFFFFFFFFFFFFFFFFFFFFFFFFFFFFFFFFFFFFFFFFFFFFFFFFF:FFFFFFFFFFFFFFFFFFFFFFFFFFFFFFFFFFFFFFFFF:FFFFFFFFFFFFFFFFFFFFFFFFFFFFFFFFFFFFFFFFFFF,FFFFFFFFFFFFFFFFFFFF,FFFFFFFFFFFFFFFF:FF,FFFFFFFFFFFFFFFFFFFFFFFFFFFFFF:FFFFFFFF
@A01403:26:H72M2DRXY:1:2102:13892:13213 2:N:0:TTACGTGC
CGGACTACAGGGGTATCTAATCCTGTTCGCTACCCATGCTTTCGAGCCTCAGCGTCAGTTGCAGACCAGAGAGCCGCCTTCGCCACTGGTGTTCTTCCATATATCTACGCATTCCACCGCTACACATGGAGTTCCACTCTCCTCTTCTGCACTCAAGAATGACAGTTTCCGATGCAGTTCCACGGTTAAGCCGTGGGCTTTCACATCAGACTTATCATTCCGCCTGCGCTCGCTTTACGCCCAATAAATCC
+
FFFFFFFFFFFFFFFFFFFFFFFFFFFFFFFFFFFFFFFFFFFFFFFFFFFFFFFFFFFFFFFFFFFFFFFFFFFFFF:FFFFFFFFFFFFFFFFFFFFFFFFFFFFFFFFFFFFFFFFFFFFFFFFFFFFFFFFFFFFFFFFF:FFFFFFFFFFFFFFFFFFFFFFFFFFFFFFFFFFFFFFFFFFFFFFFFFFFFFFFFFFFFFFFFFFFF:FFFFFFF:FFFFFFFFFFFFFFFFFFFFFFFFFFF:F
@A01403:26:H72M2DRXY:1:2102:19750:13213 2:N:0:TTACGTGC
CGGACTACAGGGGTTTCTAATCCTGTTCGCTACCCATGCTTTCGAGCCTCAGCGTCAGTTGCAGACCAGAGAGCCGCCTTCGCCACCGGTGTTCCTCCATATATCTACGCATTTCACCGCTACACATGGAATTCCACTCTCCCCTTCTGCACTCAAGTTTGACAGTTTCCAAAGCGAACTATGGTTGAGCCACAGCCTTTAACTTCAGACTTATCAAACCGCCTGCGCTCGCTTTACGCCCAATAAATCCG
+
FFFFFFFFFFFFFFFFFFFFFFFFFFFFFFFFFFFFFFFFFFFFFFFFFFFFFFFFFFFFFFFFFFFFFFFFFFFFFFFFFFFFFFFFFFFFFFFFFFFFFFFFFFFFFFFFFFFFFFFFFFFFFFFFFF:FFFFFFFFFFFFFFFFFFFFFFFFFFFFFF:FFFFFFFFFFFFF:FFFFFFFFFFFFFFFFFFFFFFFFFFFFFFFFFFFFFFFF:FFFFFFFFFFFFFFF:FFFFFFFFFFF:FFFFFF
@A01403:26:H72M2DRXY:1:2102:27028:13228 2:N:0:TTACGTGC
CGGACTACTCGGGTATCTAATCCTGTTCGCTCCCCACGCTTTCGAGCCTCAGCGTCAGTTACAGACCAGAGAGCCGCTTTCGCCACCGGTGTTCCTCCATATATCTACGCATTTCACCGCTACACATGGAATTCCACTCTCCCCTTCTGCACTCAAGTTTGACAGTTTCCAAAGCGAACTATGGTTGAGCCACAGCCTTTAACTTCCGACTTATCAAACCGCCTGCGCTCGCTTTACGCCCAATAAATCCG
+
FFFFFFFFFFFFFFFFFFFFFFFFFFFFFFFFFFFFFFFFFFFFFFFFFFFFFFFFFFFFFFFFFFFFFFFFFFFFFFFFFFFFFFFFFFFFFFFFFFFFFFFF:FFFFFFFF:FFFFFFFFFFFFFFFFFFFFFFFFFFFFFFFFFFFFFFFFFFFFFFFF:FFFFFFFFF:FFF,:F,FFFFFFFFFFFFFFFFFF:FFFFFF:,FFFFF:FFFFFFFFFFFFFFF:FFFFFFFFFFFFFFFFF:,FFF
@A01403:26:H72M2DRXY:1:2102:13621:13463 2:N:0:TTACGTGC
CGGACTACTGGGGTATCTAATCCTGTTCGCTACCCATGCTTTCGAGCCTCAGCGTCAGTTGCAGACCAGAGAGCCGCCTTCGCCACTGGTGTTCTTCCATATATCTACGCATTCCACCGCTACACATGGAGTTCCACTCTCCTCTTCTGCACTCAAGAATGACAGTTTCCGATGCAGTTCCACGGTTGAGCCGTGGGCTTTCACATCAGACTTATCATTCCGCCTGCGCTCGCTTTACGCCCAATAAATCC
+
FFFFFFFFFFFFFFFFFFFFFFFFFFFFFFFFFFF:FFFFFFFFFFFFFFFFFFFFFFFFFFFFFFFFFFFFFFFFFFFFFFFFFFFFFFF:FFFFFFFFFFFFFFFFFFFFFFFFFFFFFFFFFFFFF:FFF:FFFFFFFFFFFFFFFFFFFFFF:FFFF,:FFFFFFFF,FFFFFFFFFFFFFFFFFFFFFFFFFFFFFFFFFFFFFF:,FFFFF:FFFFFFFFFFFFFFFFFF:FFFFFFFFFFFFFF
@A01403:26:H72M2DRXY:1:2102:31033:13557 2:N:0:TTACGTGC
CGGACTACAGGGGTTTCTAATCCTGTTCGCTCCCCACGCTTTCGAGCCTCAGCGTCAGTTACAGACCAGAGAGCCGCTTTCGCCACCGGTGTTCCTCCATATATCTACGCATTTCACCGCTACACATGGAATTCCACTCTCCCCTTCTGCACTCAAGTTTGACAGTTTCCAAAGCGAACTATGGTTGAGCCACAGCCTTTAACTTCAGACTTATCAAACCGCCTGCGCTCGCTTTACGCCCAATAAATCCG
+
FFFFFFFFFFFFFFF:FFFFFFFFFFFFFFFFFFFFFFFFFFFFFFFFFFFFFFFFFFFFFFFFFFFFFFFFFFFFFFFFFFFF:FFFFFFFFFF:FFFFF:FFFFFFFFFFFFFFFFFFFFFFF::FFFFFFFFFFF,FFFFF::FFFFFFFFFFFFFFFFFFF::FFFFFFFFFFFFFFFFFFFFFFFFFFFFFF:FFFFF::,FFFF:FFFFFFFFFFFFFFFFFFFFF,FFFFFFFF:,FFFFF:FF
@A01403:26:H72M2DRXY:1:2102:19705:13667 2:N:0:TTACGTGC
CGGACTACTGGGGTTTCTAATCCTGTTCGCTCCCCACGCTTTCGAGCCTCAGCGTCAGTTACAGACCAGAGAGCCGCTTTCGCCACCGGTGTTCCTCCATATATCTACGCATTCCACCGCTACACATGGAGTTCCACTCTCCTCTTCTGCACTCAAGAATGACAGTTTCCGATGCAGTTCCACGGTTGAGCCGTGGGCTTTCACATCAGACTTATCATTCCGCCTGCGCTCGCTTTACGCCCAATAAATCC
+
FFFFFFFFFFFFFFFFFFFFFFFFFFFFFFFFFFFFFFFFFFFFFFFFFFFFFFFFFFFFFFFFFFFFFFFFFFFFFFFFFFFFFFFFFFFFFFFFFFFFFFFFFFFFFFFFFFFFFFFFFFFFFFFFFFFFFFFFFFFFFFFFFFFFFFFFFFFFFFFFF:FFFFFFFFFFFFF,FFFFFFFFF:FFFFFFFFFFFFFFF,FFFFFFFFFF,FFFFFF:FFFFFFFFFFF:FFFFFFFFFFF,FFF,FFF
@A01403:26:H72M2DRXY:1:2102:21757:13870 2:N:0:TTACGTGC
CGGACTACTGGGGTATCTAATCCTGTTCGCTCCCCACGCTTTCGAGCCTCAGCGTCAGTTGCAGACCAGAGAGCCGCCTTCGCCACTGGTGTTCTTCCATATATCTACGCATTCCACCGCTACACATGGAGTTCCACTCTCCTCTTCTGCACTCAAGAATGACAGTTTCCGATGCAGTTCCACGGTTGAGCCGTGGGCTTTCACATCAGACTTATCATTCCGCCTGCGCTCGCTTTACGCCCAATAAATCC
+
FFFF:FFFFFFFFFFFFFFFFFFFFFFFFFFFFFFFFFFFFFFFFFFFFFFFFFFFFFFFFFFFFFFFFFFFFFFFFFFFFFFF:F:FFFFFFFFFFF:FFFFFFFFFFFFFFFFFFFFFFFF:FFFFFFFF:FFFFFFFFFFFFF:FFFFFFFFFFFFFF:FFFFFFF:FFFFFFFFF:FFFFFFFF:FFFFFFFFFFFFFFFFFFFFF,,FFFFF:FFFFFFFFFFFFFFFFFFFFFFF:FFFFFFFFF
@A01403:26:H72M2DRXY:1:2102:17689:14027 2:N:0:TTACGTGC
CGGACTACCAGGGTATCTAATCCTGTTCGCTACCCATGCTTTCGAGCCTCAGCGTCAGTTGCAGACCAGAGAGCCGCCTTCGCCACTGGTGTTCTTCCATATATCTACGCATTCCACCGCTACACATGGAGTTCCACTCTCCTCTTCTGCACTCAAGAATGACAGTTTCCGATGCAGTTCCACGGTTGAGCCGTGGGCTTTCACATCAGACTTATCATTCCGCCTGCGCTCGCTTTACGCCCAATAAATCC
+
FFFFFFFFFFFFFFFFFFFFFFFFFFFFFFFFFFFFFFFFFFFFFFFFFFFFFFFFFFFFFFFFFFFFFFFFFFFFFFFFFFFFFFFFFFFFFFFFFFFFFFFFFFFFFFFFFFFFFFFFFFFFFFFFFFFFFFFFFFFFFFFFFFFFFFFFFFFFFFFFFFFFFFFFFFFFFFFFFFFFFFFFFFFFFFFFFFFFFFFFFFFFFFFFFFFFFFFFFFFFFFFFFFFFFFFFFFFFFFFFFFFFFFFFFFF
@A01403:26:H72M2DRXY:1:2102:3188:14184 2:N:0:TTACGTGC
CGGACTACACGGGTATCTAATCCTGTTCGCTACCCATGCTTTCGAGCCTCAGCGTCAGTTGCAGACCAGAGAGCCGCCTTCGCCACTGGTGTTCTTCCATATATCTACGCATTCCACCGCTACACATGGAGTTCCACTCTCCTCTTCTGCACTCAAGAATGACAGTTTCCGATGCAGTTCCACGGTTGAGCCGTGGGCTTTCACATCAGACTTATCATTCCGCCTGCGCTCGCTTTACGCCCAATAAATCC
+
FFFFFFFFFFFFFF:FFFFFFFFFFFFFFFFFFFFFFFFFFFFFFFFFFFFFFFFFFFFFFFFFFFFFFFFFFFFFFFFFFFFF:FFFF:FFFF:FFFFFFFFFFFFFFFFFFFFFFFFFF:FFFFFFFFFFFFFFF:FFFFFFFFFFFFFFFFFFFFFFFFFFFFFFFFFFFFFFFFFFFFFFFFFFFFFFFFFFFFFFFFFF:FFFFFFF:FFFFFFFFFFFFFFFFFFFFFFFFFFFFFFF:FFFFFF
@A01403:26:H72M2DRXY:1:2102:30996:14184 2:N:0:TTACGTGC
CGGACTACCGGGGTTTCTAATCCTGTTCGCTCCCCACGCTTTCGAGCCTCAGCGTCAGTTACAGACCAGAGAGCCGCTTTCGCCACCGGTGTTCCTCCATATATCTACGCATTTCACCGCTACACATGGAATTCCACTCTCCCCTTCTGCACTCAAGTTTGACAGTTTCCAAAGCGAACTATGGTTGAGCCACAGCCTTTAACTTCAGACTTATCAAACCGCCTGCGCTCGCTTTACGCCCAATAAATCCG
+
FFFFF,FFFFFFFFFFFFFFFFFFFFFFFFFFFFFFFFFFF:FFFFFFFFFFFF:FFFFFFFFFFFFFFFFF:FFFFFFF:FFFF,FFFFFFF,FFFFFFFFFF,FFFFFFFF:FFFFFF,F:,FFFFFFFFFFFF:,FF:FFF:FF,F,:,:,FF:F:,:FFFFFFFFFFFF,FFFF:FF,FFFF,FFFFFF:FFF,FFFFF:FFF:F,FFFFFFFFFFFFFFFFFFFFFFFFFFFFFFFFFFFFFFFFF
@A01403:26:H72M2DRXY:1:2102:31783:14325 2:N:0:TTACGTGC
CGGACTACCAGGGTTTCTAATCCTGTTCGCTACCCATGCTTTCGAGCCTCAGCGTCAGTTGCAGACCAGAGAGCCGCCTTCGCCACTGGTGTTCCTCCATATATCTACGCATTTCACCGCTACACATGGAGTTCCACTCTCCTCTTCTGCACTCAAGAATGACAGTTTCCGATGCAGTTCCACGGTTGAGCCGTGGGCTTTCACATCAGACTTATCATTCCGCCTGCGCTCGCTTTACGCCCAATAAATCC
+
FFFFFFFFFFFFFFFFFFFFFFFFFFFFFFFFFFFFFFFF:FFFFFFFFFFFFFFFFFFFFFFFFFFFFFFFFFFFFFFFFFFFFFFFFFFFFFFFFFFFFFFFFFFFFFFFFFFFFFFFFFFFFFFFFFFFFFFFFFFFFFFFFFFFF:FFFFFFFFFFFFFFFFFFFFFFFFFFFFFFFFFFFFFFFFFFFFFFFFFFFF:FFFFFFFF:FFFFFFFFFFFFFFFFFFFFFFFFFFFFFFFFFFFFFFF
@A01403:26:H72M2DRXY:1:2102:13123:14356 2:N:0:TTACGTGC
CGGACTACTGGGGTTTCTAATCCTGTTCGCTCCCCACGCTTTCGAGCCTCAGCGTCAGTTACAGACCAGAGAGCCGCTTTCGCCACCGGTGTTCCTCCATATATCTACGCATTTCACCGCTACACATGGAATTCCACTCTCCCCTTCTGCACTCAAGTTTGACAGTTTCCAAAGCGAACTATGGTTGAGCCACAGCCTTTAACTTCAGACTTATCAAACCGCCTGCGCTCGCTTTACGCCCAATAAATGCG
+
FFFFFFFFFFFFFFFFFFFFFFFFFFFFFFFFFFFFFFFFFFFFFFFFFFFFFFFFFFFFFFFFFFFFFFFFF:FFFFFFFFFFFFFFFFFFFFFFFF,FFFFFFFFFFFFFFFFFFFFF::FFF::FFFFFFFFFFFFFFFFF,FFFFFFFFFFFFFFFF,FFFF:FFFFFFFFFFFF:FFF:FFFFF:FFFFFFFFFFFFFFFFFFFFF:FFFFF:FFFFFFF:FFFFFFFFFFFFFFFF,F,FFF,FF
@A01403:26:H72M2DRXY:1:2102:3143:14544 2:N:0:TTACGTGC
CGGACTACACGGGTATCTAATCCTGTTCGCTACCCATGCTTTCGAGCCTCAGCGTCAGTTGCAGACCAGAGAGCCGCCTTCGCCACTGGTGTTCTTCCATATATCTACGCATTCCACCGCTACACATGGAGTTCCACTCTCCTCTTCTGCACTCAAGAATGACAGTTTCCGATGCAGTTCCACGGTTGAGCCGTGGGCTTTCACATCAGACTTATCATTCCGCCTGCGCTCGCTTTACGCCCAATAAATCC
+
FFFFFFFFFFFFFFFFFFFFFFFFFFFFFFFFFFFFFFFFFFFFFFFFFFFFFFFFFFFFFFFFFFFFFFFFFFFFFF:FFFFFFFFFFFFFFFFFFFFFFFFFFFFFFFFFFFF:FFFFFFFFFFFFFFFFFFFFFFFFFFFFFFFFFFFFFFF,FFFFFFFFFFFFFFFF,FFFFFFF:FFFFFFFFFFFFFFFFFFFFFFFFFFF:FFF,:FFFFFFFFFFFFFFFFFFFFFFFFFFFFFFFFFFFFF
@A01403:26:H72M2DRXY:1:2102:28212:14559 2:N:0:TTACGTGC
CGGACTACTGGGGTTTCTAATCCTGTTCGCTCCCCACGCTTTCGAGCCTCAGCGTCAGTTACAGACCAGAGAGCCGCTTTCGCCACCGGTGTTCCTCCATATATCTACGCATTTCACCGCTACACATGGAATTCCACTCTCCCCTTCTGCACTCAAGTTTGACAGTTTCCAAAGCGAACTATGGTTGAGCCACAGCCTTTAACTTCAGACTTATCAAACCGCCTGCGCTCGCTTTACGCCCAATAAATCCG
+
FFFFFFFFFFFFFFFFFFFFFFFFFFFFFFFFFFFFFFFFFFFFFFFFFFFFFFFFFFFFFFFFFFFFFFFFFFFFFFFFFFFFFFFFFFFFFFFFFFFFFFFFFFFFFFFFFFFFFFFFFFFFF:FFFFFFFFFFFFFFFFFFFFFFFFFFFFFFFF,FFFFFFFFFFFFFFFFFFFFFFFFFFF:FFFFFFFFFFFFFFFFFFFFFFFF,FFFFFFFFFFFFFFFFFFFFFFFFFFFFFFFFFFF:FFF
@A01403:26:H72M2DRXY:1:2102:23339:14575 2:N:0:TTACGTGC
CGGACTACCGGGGTATCTAATCCTGTTCGCTACCCATGCTTTCGAGCCTCAGCGTCAGTTGCAGACCAGAGAGCCGCCTTCGCCACTGGTGTTCTTCCATATATCTACGCATTCCACCGCTACACATGGAGTTCCACTCTCCTCTTCTGCACTCAAGAATGACAGTTTCCGATGCAGTTCCACGGTTGAGCCGTGGGCTTTCACATCAGACTTATCATTCCGCCTGCGCTCGCTTTACGCCCAATAAATCC
+
FFFFFFFFFFFFFFFFFFFFFFFFFFFFFFFFFFFFFFFFFFFFFFFFFFFFFFFFFFFFFFFFFFFFFFFF:FFFFFFFFFFFFFFFFFF:FFF,FFFF:FFFF:FFFFFFFFFFFFFF,FFFFFFFFFFFFFF,F:FFFFFF,FFFFF:FFFFFFFFFF:FFFF,FFFFFFFFFF:FFFFFFFF:,FFFFF:FFFFFFFFFFFFFFFFFFF,FFFFFFFFFFFFFFF,FFF,:F,FFFFFFFFF:FFFF
@A01403:26:H72M2DRXY:1:2102:23330:14622 2:N:0:TTACGTGC
CGGACTACCGGGGTATCTAATCCTGTTCGCTACCCATGCTTTCGAGCCTCAGCGTCAGTTGCAGACCAGAGAGCCGCCTTCGCCACTGGTGTTCTTCCATATATCTACGCATTCCACCGCTACACATGGAGTTCCACTCTCCTCTTCTGCACTCAAGAATGACAGTTTCCGATGCAGTTCCACGGTTGAGCCGTGGGCTTTCACATCAGACTTATCATTCCGCCTGCGCTCGCTTTACGCCCAATAAATCC
+
FFFFFFFFFFFFFFFFFFFFFFFFFFFFFFFFFFFFFFFFFFFFFFFFFFFFFFFFFFFFFFFFFFF:FFFFFFFFFFFFFFFFFFFFF,FFFFFFFFFF:FFFFFFFFFFFFFFFFFFFFFFFFFFFFFF:FFFFFFFFFFFF:FFFFFFFFF:FFFFFF,FFF:FFFFFFFFF,FFFFFFFFFFF:FFFFFFFFFFFFFFFFFFFFFF::FFFFFFFFFF:FFFFFFFFFF:FFFFFFFFFFF:F:FFF
@A01403:26:H72M2DRXY:1:2102:12011:14653 2:N:0:TTACGTGC
CGGACTACCCGGGTATCTAATCCTGTTCGCTACCCATGCTTTCGAGCCTCAGCGTCAGTTGCAGACCAGAGAGCCGCCTTCGCCACTGGTGTTCTTCCATATATCTACGCATTCCACCGCTACACATGGAGTTCCACTCTCCTCTTCTGCACTCAAGAATGACAGTTTCCGATGCAGTTCCACGGTTGAGCCACAGCCTTTAACTTCAGACTTATCAAACCGCCTGCGCTCGCTTTACGCCCAATAAATCC
+
FFFFFFFFFFFFFFFFFFFFFFFFFFFFFFFFFFFFFFFFFFFFFFFFFFFFF:FFFFFFFFFFFFFFFFFFFFFFFFFFFFFFFFFFFFFF,FFFFFFFFFFFFFFFFF,FFFFFFFFFFFFFFFFFFFFF:F,:FFFFFFFFFFFFFFFFFFFFFF:FFFFFFFFFFFF,FFFFFFFFFFFF:FFFFFFFFFFFFFFFFF:FFFFFFFF:FFFF,,FFFFFFFFFFFFFF:FFFFFFFFFFFFFF,FFF
@A01403:26:H72M2DRXY:1:2102:31684:14810 2:N:0:TTACGTGC
CGGACTACAAGGGTTTCTAATCCTGTTCGCTCCCCACGCTTTCGAGCCTCAGCGTCAGTTGCAGACCAGAGAGCCGCCTTCGCCACTGGTGTTCTTCCATATATCTACGCATTCCACCGCTACACATGGAGTTCCACTCTCCTCTTCTGCACTCAAGAATGACAGTTTCCGATGCAGTTCCACGGTTGAGCCGTGGGCTTTCACATCAGACTTATCATTCCGCCTGCGCTCGCTTTACGCCCAATAAATCC
+
FFFFF:FFFF:FF:FFFFF:,FFFFFFFFFFFFFFF::FFFFFFFF:FFFF,FFFFF,,FFF:FFFFFFFFF:FFFF,F:FFFFFFFFF:,,F,FFF:FFF,FFFFFF:FFFFFFFFFFFFFFFFFFFFF:FF,FFFFFFFF:FFF:FFFFF,FFF,FF,,FFFF,FFFFF::F,FFFF,FFFFFFFF:FFF,F:FFFFFFFFFFFFFFF:FFF:FFF,F:,FFFFF,FFFFFFFFFFF:FFFFFFFFFFF
@A01403:26:H72M2DRXY:1:2102:22191:14841 2:N:0:TTACGTGC
CGGACTACCGGGGTTTCTAATCCTGTTCGCTACCCATGCTTTCGAGCCTCAGCGTCAGTTGCAGACCAGAGAGCCGCCTTCGCCACTGGTGTTCTTCCATATATCTACGCATTCCACCGCTACACATGGAGTTCCACTCTCCTCTTCTGCACTCAAGAATGACAGTTTCCGATGCAGTTCCACGGTTTAGCCGTGGGCTTTCACATCAGACTTATCATTCCGCCTGCGCTCGCTTTACGCCCATTAAATCC
+
FFFF:F:FFFFFFFF:FFFFFFFFFFF:F:FFFFFFFFFFFFFFFFF:,FFFF:FFF:FFFFFFFF:FFF:F:F,,F,F:FFF,:,FF:,:FFFFFFFFFFFFFFF,:::,FFFFFF:F,F,FF,FFF:FFFFF:F,F:FFFF:,::F::F:,,FFFFFFFFF,FFFF,,F,FFF,,,::F,,FFF:,FFFFFFFFF,FF:F:F,::,:F,FF,F,FFFF,FFFFF:FFFFFFFFFFFFFF:F,FFF:,F:
@A01403:26:H72M2DRXY:1:2102:11668:14873 2:N:0:TTACGTGC
CGGACTACTCGGGTATCTAATCCTGTTCGCTACCCATGCTTTCGAGCCTCAGCGTCAGTTGCAGACCAGAGAGCCGCCTTCGCCACTGGTGTTCTTCCATATATCTACGCATTCCACCGCTACACATGGAGTTCCACTCTCCTCTTCTGCACTCAAGAATGACAGTTTCCGATGCAGTTCCACGGTTAAGCCGTGGGCTTTCACATCAGACTTATCATTCCGCCTGCGCTCGCTTTACGCCCAATAAATCC
+
FFFFFFFFFFFFFFFFFFFFFFFFFFFFFFFFFFFFFFFFFFFFFFFFFFFFFFFFFFFFFFFFFFFFFFF:FFFFFFFFFFFFFFFFF:FFFFFFFFFFFFFFFFFFFFFFFFFFFFFFFFFFFFFFFFFFFFFFFFFFFFFFFFFFFFFFFFFFFFFFF,FFFFFFFFF:FFFFFFFFFFFFFFFFFFFFFFFFFFFFFFFFFFFFFF,FF:FFFFFFFFF:FFFFFFFFFFFFFFFFFFFFFFF,FFF
@A01403:26:H72M2DRXY:1:2102:11704:14873 2:N:0:TTACGTGC
CGGACTACTCGGGTATCTAATCCTGTTCGCTACCCATGCTTTCGAGCCTCAGCGTCAGTTGCAGACCAGAGAGCCGCCTTCGCCACTGGTGTTCTTCCATATATCTACGCATTCCACCGCTACACATGGAGTTCCACTCTCCTCTTCTGCACTCAAGAATGACAGTTTCCGATGCAGTTCCACGGTTAAGCCGTGGGCTTTCACATCAGACTTATCATTCCGCCTGCGCTCGCTTTACGCCCAATAAATCC
+
FFFFF:FFFFFFFFFFFFF:FFFFFFFFFFFFFFFFFFFFFFFFFFFFFFFFFFFFFFFFFFFFFFFFFFFFFFFFFFFFFFFFFFFFFFFFFFFFFFFFFFFFFFFFFFFFFFFFFFFFFFFFFFFFFFFFFFFFFFFFFFFFFFFFFFFFFFFFFFFF:FFFFFFFFFFFFFFFFFFF:FFFFFFFFFFFFFFFFFFFFFFFFFFFFFFFFF:F,FFFFFFFFFFFFFFFFFFFFFFFF:FFFFFFFFF
@A01403:26:H72M2DRXY:1:2102:8666:15029 2:N:0:TTACGTGC
CGGACTACTAGGGTTTCTAATCCTGTTCGCTACCCAAGCTTTCGAGCCTCAGCGTCAGTTGCAGACCAGAGAGCCGCCTTCGCCACTGGTGTTCTTCCATATATCTACGCATTCCACCGCTACACATGGAGTTCCACTCTCCTCTTCTGCACTCAAGAATGACAGTTTCCGATGCAGTTCCACGGTTGAGCCGTGGGCTTTCACATCAGACTTATCATTCCGCCTGCGCTCGCTTTACGCCCAATAAATCC
+
F:FFFFF,:FFF:F,F,F:F,FF::,,::FFFF,FF,,,FFFF:FFF:FF:F,:,F,FFF:F:,:FFF,F:F,FFFFF::FFF,F:FFFFF:FF,FFFFFF:FFFFFFFFFFFFFFFFFF:FFFFF:,FFFFF:FFF,FFFFF:F,FFFFFF:FF:FF:FFFFFFF,:F,FF,F:F:FF,FFFFF,F,F,,FF:FFFFFFFF:FFFF:FFFFFFFFF:FFF,F:,FF,FF,FFF,,::FF:F::FFFF,FF
@A01403:26:H72M2DRXY:1:2102:18150:15045 2:N:0:TTACGTGC
CGGACTACTCGGGTTTCTAATCCTGTTCGCTACCCATGCTTTCGAGCCTCAGCGTCAGTTGCAGACCAGAGAGCCGCCTTCGCCACTGGTGTTCTTCCATATATCTACGCATTCCACCGCTACACATGGAGTTCCACTCTCCTCTTCTGCACTCAAGAATGACAGTTTCCGATGCAGTTCCACGGTTAAGCCGTGGGCTTTCACATCAGACTTATCATTCCGCCTGCGCTCGCTTTACGCCCAATAAATCC
+
FFFFFFFFFFFFFFFFFFFFFFFFFFFFFFFFFFFFFFFFFFFFFFFFFFFFFFFFFFFFFFFFFFFFFFFFFFFFFFFFFFFFFFFFFFFFFFFFFFFFFFFFFFFFFFFFFFFFFFFFFFFFFFFFFFFFFFFFFFFFFFFFFFFFFFFFFFFFFFFFF:FFFFFFFFFFFFFFFFFFFFFFFFFFFFFFF:FFFFFFFFFFFFFF:FF:FFFF:FFFFFFFFFFFFFFFFFFFFFFFFFFFFFFFFFF
@A01403:26:H72M2DRXY:1:2102:8666:15060 2:N:0:TTACGTGC
CGGACTACTAGGGTTTCTAATCCTGTTCGCTACCCATGCTTTCGAGCCTCAGCGTCAGTTGCAGACCAGAGAGCCGCCTTCGCCACTGGTGTTCTTCCATATATCTACGCATTCCACCGCTACACATGGAGTTCCACTCTCCTCTTCTGCACTCAAGAATGACAGTTTCCGATGCAGTTCCACGGTTGAGCCGTGGGCTTTCACATCAGACTTATCATTCCGCCTGCGCTCGCTTTACGCCCAATAAATCC
+
FFFFFFFFF:FFFF:FFFFFFFFFFFFFFFF:FFFF:FFFFFFFFFFFFFFFFFFFFFFFFFFFFFFFFFFFFFFFFFFFFFFF:FFFFFFFFFFFFFFFFFFFFFFFFFFF::FFFFFFFFFFFFFFFFFFFFFFFFF,FFFFF:FFFFFFFF:FFF:FFFFFFF,FF,FFFFF,FF,F,:FFFF:FFFFFFFFFF:FF:FFF,F:FF::FFFFFFFFF,FF,FFFFF,FF:FF::FFFFF:FF:FF,F,
@A01403:26:H72M2DRXY:1:2102:8495:15170 2:N:0:TTACGTGC
CGGACTACTGGGGTTTCTAATCCTGTTCGCTACCCATGCTTTCGAGCCTCAGCGTCAGTTGCAGACCAGAGAGCCGCCTTCGCCACTGGTGTTCTTCCATATATCTACGCATTCCACCGCTACACATGGAGTTCCACTCTCCTCTTCTGCACTCAAGAATGACAGTTTCCGATGCAGTTCCACGGTTGAGCCGTGGGCTTTCACATCAGACTTATCATTCCGCCTGCGCTCGCTTTACGCCCAATAAATCC
+
FFFFFFFFFFFFFFFFFFFFFFFFFFFFFFFFFFFFFFFFFFFFFFFFFFFFFFFFFFFFFF:FFFFFFFFFFFFFFFFFFFFFFFFFFFF:FFFFFFFFFFFFFFFFFFFFFFFFFFFFFFFFF:FFFFFFFFFFFFFFFFFFFFFFFFFFFFFFFFFFFF:FFFFFFFFFFFFFFFFFF:FFFFFF:FFFFFFFF:FFFFFF,:FFFFF,FFFFFFFFFFFFFFFFFFFFFFFFFFFFFFFFFFFFFFF
@A01403:26:H72M2DRXY:1:2102:6677:15217 2:N:0:TTACGTGC
CGGACTACCAGGGTTTCTAATCCTGTTCGCTCCCCACGCTTTCGAGCCTCAGCGTCAGTTGCAGACCAGAGAGCCGCCTTCGCCACTGGTGTTCTTCCATATATCTACGCATTCCACCGCTACACATGGAGTTCCACTCTCCTCTTCTGCACTCAAGAATGACAGTTTCCGATGCAGTTCCACGGTTAAGCCGTGGGCTTTCACATCAGACTTATCATTCCGCCTGCGCTCGCTTTACGCCCAATAAATCC
+
FFFFFFFFFFFFFFFFFFFFFFFFFFFFFFFFFFFFFFFFFFFFFFFFFFFFFFFFFFFFFFFFFFFFFFFFFFFFFFFFFFFFFFFFFFFFFFFFFFFFFFFFFFFFFFFFFFFFFFFFFFFFFFFFFFFFFFFFFFF:FFFFFFFFFFFFFF:FFFFFF,FFFFFFFFFFFFFFFFFFFFF:FFFFFFFFFFFFFFFFFFFFFFF:FFFFF,FFFFFFFFFFFFFFFFFFFFFFFFFFFFF::FFFFFF
@A01403:26:H72M2DRXY:1:2102:20663:15295 2:N:0:TTACGTGC
CGGACTACTGGGGTATCTAATCCTGTTCGCTCCCCACGCTTTCGAGCCTCAGCGTCAGTTGCAGACCAGAGAGCCGCCTTCGCCACTGGTGTTCTTCCATATATCTACGCATTCCACCGCTACACATGGAGTTCCACTCTCCTCTTCTGCACTCAAGAATGACAGTTTCCGATGCAGTTCCACGGTTGAGCCGTGGGCTTTCACATCAGACTTATCATTCCGCCTGCGCTCGCTTTACGCCCAATAAATCC
+
FFFFFFFFFFFFFFFFFFFFFFFFFFFFFFFFFFFFFFFFFFFFFFFFFFFFFFFFFFFFFFFFFFFFFFFFFFFFFFFFFFFFF:FFFFFFFFFFFFFF:FFFFFFFFFF:FFFFFFFFFFFFFFFFFFFFFFF:FFFFFFFFFFFFFFFFFFFFFFFFFFFFFFFFFFFFFFFFFFFFFFFFFFFFFFFFFFFFFFFFFF:FFFFFFFFFFFFFFFFFFF:FFFFFFFF:FFFFFFFFFFFFFF:FFFF
@A01403:26:H72M2DRXY:1:2102:3604:15311 2:N:0:TTACGTGC
CGGCTACTGGGGTTTCTAATCCTGTTCGCTACCCATGCTTTCGAGCCTCAGCGTCAGTTGCAGACCAGAGAGCCGCCTTCGCCACTGGTGTTCTTCCATATATCTACGCATTCCACCGCTACACATGGAGTTCCACTCTCCTCTTCTGCACTCAAGAATGACAGTTTCCGATGCAGTTCCACGGTTGAGCCGTGGGCTTTCACATCAGACTTATCATTCCGCCTGCGCTCGCTTTACGCCCAATAAATCCG
+
FFFFFFFFFFFFFFFFFFFFFFFFFFFFFFFFFFFFFFFFFFFFFFFFFFFFFFFFFFFFFFFFFFFFFFFFFFFFFFFFFFFFFFFFFFFFFFFFFFFFFFFFFFFFFFFFFFFFFFFFFFFFFFFFFFFFFFFFFFFFFFFFFFFFFFFFFFFFFFFFFFFFFFFFFFFFFFFFFFFFFFFFFFFFFFFFFFFFFFFFFFFFFFFFFFFFFFFFFFFFFFFFFFFFFFFFFFFFFFFF:FFFFFFFFFF
@A01403:26:H72M2DRXY:1:2102:7021:15342 2:N:0:TTACGTGC
CGGACTACCAGGGTTTCTAATCCTGTTCGCTCCCCACGCTTTCGAGCCTCAGCGTCAGTTGCAGACCAGAGAGCCGCCTTCGCCACTGGTGTTCTTCCATATATCTACGCATTCCACCGCTACACATGGAGTTCCACTCTCCTCTTCTGCACTCAAGAATGACAGTTTCCGATGCAGTTCCACGGTTAAGCCGTGGGCTTTCACATCAGACTTATCATTCCGCCTGCGCTCGCTTTACGCCCAATAAATCC
+
FFFFFFFFFFFFFFFFFFFFFFFFFFFFFFFFFFFFFFFFFFFFFFFFFFFFFFFFFFFFFFFFFFFFFFFFFFFFFFFFFFFFFFFFFFFFFFFFFFFFFFFFFFFFFFFFFFFFFFFFFFFFFFFFFFFFFFFFFFFFFFFFFFFFFFFFFFFFFFFFFFFFFFFFFFFFFFFFFFFFFFFFFFFFFFFFFFFFFFFFFFFFFFFFFFFFFFFFFFF:FFFFFFFFFFFFFFFF:FFFFFFFFFFFFFF
@A01403:26:H72M2DRXY:1:2102:15655:15389 2:N:0:TTACGTGC
CGGACTACCGGGGTTTCTAATCCTGTTCGCTCCCCACGCTTTCGAGCCTCAGCGTCAGTTACAGACCAGAGAGCCGCTTTCGCCACCGGTGTTCCTCCATATATCTACGCATTTCACCGCTACACATGGAATTCCACTCTCCCCTTCTGCACTCAAGTTTGACAGTTTCCAAAGCGAACTATGGTTGAGCCACAGCCTTTAACTTCAGACTTATCAAACCGCCTGCGCTCGCTTTACGCCCAATAAATCCG
+
FFFFFFFFFFFFFFFFFFFFFFFFFFFFFFFFFFFFFFFFFFFFFFFFFFFFFFFFFFFFFFFFFFFFFFFFFFFFFFFFFFFFFFFFFFFFFFFFFFFFFFFFFFFFFFFFFFFFFFFFFFFFFFFFFFFFFFFFFFFFFF:FFFFFFFFFFFFFFFFFFFFFFF:FFFFFF:FFFF:FFFFFFFFFFFFFFFFFFFFFFFFFFFFFFFFFFFFFF:F:FFFFFFFFFF:FF:FFFFFFFFFF:FFFFFF
@A01403:26:H72M2DRXY:1:2102:30165:15405 2:N:0:TTACGTGC
CGGACTACAAGGGTTTCTAATCCTGTTCGCTCCCCACGCTTTCGAGCCTCAGCGTCAGTTGCAGACCAGAGAGCCGCCTTCGCCACTGGTGTTCTTCCATATATCTACGCATTCCACCGCTACACATGGAGTTCCACTCTCCTCTTCTGCACTCAAGAATGACAGTTTCCGATGCAGTTCCACGGTTGAGCCGTGGGCTTTCACATCAGACTTATCATTCCGCCTGCGCTCGCTTTACGCCCAATAAATCC
+
FFFFFFFFFFFFFFFFFFFFFFFFFFFFFFFFFFFFFFFFFFFFFFFFFFFFFFFFFFFFFFFFFFFFFFFFFFF:FFFFFFFFFFFFFFF:FFF:FFFFFFFFFFFFFFFF:FFFFFFFFFFFFFFFFFFFFFF,FFFFFFFFFFFFFFFFFFFFFFFFFFFFFF:FFFFFFFFFFFFFFFFF:F:FFFFFFFFFFFFFFFFF:FFFFFFFFFFFFFFFF:FFFFFFFFFFFFFFFFFFFFFFFFF,FFF
@A01403:26:H72M2DRXY:1:2102:29532:15436 2:N:0:TTACGTGC
CGGACTACCAGGGTATCTAATCCTGTTCGCTACCCATGCTTTCGAGCCTCAGCGTCAGTTGCAGACCAGAGAGCCGCCTTCGCCACTGGTGTTCTTCCATATATCTACGCATTCCACCGCTACACATGGAGTTCCACTCTCCTCTTCTGCACTCAAGAATGACAGTTTCCGATGCAGTTCCACGGTTGAGCCGTGGGCTTTCACATCAGACTTATCATTCCGCCTGCGCTCGCTTTACGCCCAATAAATCC
+
FFFFFFFFFFFFFFFFFFFFFFFFFFFFFFFFFFFFFFFFFFFFFFFFFFFFFFFFFFFFFFFFFFFFFFFFFFFFFF,FFFFFFFFFFFFFFFFFFFFFFFFFFFFFFFFFFFFFFFFFFFFFFFFFFFFFFFFFFFFFFFFFFFFFFFFFFFFFFFFFFFFFFFFFF:FFFFFFFFFFFFFFFF:FFFFFFFFFFFFFFFFFFFFFFFFFFFFFFFFFFFFFFFFFFFFFFFFFFFFFFFFFFFFFFFF
@A01403:26:H72M2DRXY:1:2102:29586:15436 2:N:0:TTACGTGC
CGGACTACCAGGGTATCTAATCCTGTTCGCTACCCATGCTTTCGAGCCTCAGCGTCAGTTGCAGACCAGAGAGCCGCCTTCGCCACTGGTGTTCTTCCATATATCTACGCATTCCACCGCTACACATGGAGTTCCACTCTCCTCTTCTGCACTCAAGAATGACAGTTTCCGATGCAGTTCCACGGTTGAGCCGTGGGCTTTCACATCAGACTTATCATTCCGCCTGCGCTCGCTTTACGCCCAATAAATCC
+
FFFFFFFFFFFFFFFFFFFFFFFFFFFFFFFFFFFFFFFFFFFFFFFFFFFFFFFFFFFFFFFFFFFFFFFFFFFFFFFFFFFFFFFFFFFFFF:FFFFFFFFFFFFFFFFFFFFFFFFFFFFFFFFFFFFFFFFFFFFFFFFFFFFFFFFFFFFFFFFFFFFFFFFFFFFFFFFFFFFFFFF:FFFFFFFFFFFFFFFFFFFFFFFFFFFFFFFFF:FFF:FFFFFFFFFFFF:FFFFFFFFFF:FF:FF
@A01403:26:H72M2DRXY:1:2102:26946:15530 2:N:0:TTACGTGC
CGGACTACTAGGGTATCTAATCCTGTTCGCTCCCCACGCTTTCGAGCCTCAGCGTCAGTTACAGACCAGAGAGCCGCTTTCGCCACCGGTGTTCCTCCATATATCTACGCATTTCACCGCTACACATGGAATTCCACTCTCCCCTTCTGCACTCAAGTTTGACAGTTTCCATAGCGAACTATGGTTGAGCCACAGCCTTTAACTTCAGACTTATCAAACCGCCTGCGCTCGCTTTACGCCCAATAAATCCG
+
FFFF:FFFF:FFFFFFFFFFFFFFFFFFFFFFFFFFFFFFF:FFFFFFFFFFFF:FFFF:FFFFF:FF:FFFFFFFFFFF:FF:F:FFFFFFFFF:FFFFFFFF:F,FFFF:FFFFFFFFFFFFF:,FFFFFFFFFFFFFFFFFF::FF:FFFFF:FF:FF,FFFF,FFFF,FFFFF,FF,FFFFFFFFFFFF,FFFF,F,FF:FF:FF,FFFFFF:F:FFFFFFFFF,FFFFF:F::FFFF,F:F,FFFF
@A01403:26:H72M2DRXY:1:2102:20419:15812 2:N:0:TTACGTGC
CGGACTACTCGGGTTTCTAATCCTGTTCGCTACCCATGCTTTCGAGCCTCAGCGTCAGTTGCAGACCAGAGAGCCGCCTTCGCCACTGGTGTTCTTCCATATATCTACGCATTCCACCGCTACACATGGAGTTCCACTCTCCTCTTCTGCACTCAAGAATGACAGTTTCCGATGCAGTTCCACGGTTGAGCCGTGGGCTTTCACATCAGACTTATCAAACCGCCTGCGCTCGCTTTACGCCCAATAAATCC
+
FFFFFFFFFFFFFFFFFFFFFFFFFFFFFFFFFFFFFFFFFFFFFFFFFFFFFFFFFFFFFFFFFFFFFFFFFFFFFFFFFFFFFFFFFFFFFFF:FFFFFFFFFFFFFFFFFFFFFFFFFFFFFFFFFFFFFFFFFFFFFFFFF:FFFFFFFFFFFFFFFFFFFFFFFFFFFFFFFFFFFFFFFFFFFFFFFFFFFF:FFF:FFFFFFFFFFFFFFFFFFFFFFFFFFFFFFFFF,FFFFF:FFFFFFFF
@A01403:26:H72M2DRXY:1:2102:2311:15828 2:N:0:TTACGTGC
CGGACTACAAGGGTTTCTAATCCTGTTCGCTACCCATGCTTTCGAGCCTCAGCGTCAGTTGCAGACCAGAGAGCCGCCTTCGCCACTGGTGTTCTTCCATATATCTACGCATTCCACCGCTACACATGGAGTTCCACTCTCCTCTTCTGCACTCAAGAATGACAGTTTCCGATGCAGTTCCACGGTTGAGCCGTGGGCTTTCACATCAGACTTATCATTCCGCCTGCGCTCGCTTTACGCCCAATAAATCC
+
FFFFFF:FFFFFFFFFFFFFFFFFFFFFFFFFFFFFFFFFFFFFFFFFFFFFFFFFFFFFFFFFFFFFFFFFFFFFFFFFFFFFFFFFFFFFFFFFFFFFFFFFFFFFFFFFFFFFFFFFF,FFFFFFFFFFFFFFFFFFFFFFFFFFFFFF:F,FFFFFFFFFFFFFFFFFFFFFF:FFFFFFFFFFFFFFFFFFFFFFFFFFF:FFFFFF,FFFFFFFFFFFFFFFFFFFF,FFFFFFFFF,F,F,F:F
@A01403:26:H72M2DRXY:1:2102:19985:15875 2:N:0:TTACGTGC
CGGACTACTCGGGTATCTAATCCTGTTCGCTACCCATGCTTTCGAGCCTCAGCGTCAGTTGCAGACCAGAGAGCCGCCTTCGCCACTGGTGTTCTTCCATATATCTACGCATTCCACCGCTACACATGGAGTTCCACTCTCCTCTTCTGCACTCAAGAATGACAGTTTCCGATGCAGTTCCACGGTTGAGCCGTGGGCTTTCACATCAGACTTATCATTCCGCCTGCGCTCGCTTTACGCCCAATAAATCC
+
FFFFFFFFFFFFFFFFFFFFFFFFFFFFFFFFFFFFFFFFFFFFFFFFFFFFFFFFFFFFFFFFFFFFFFFFFFFFFFFFFFFFFFFFFFFFFFFFFFFFFFFFFFFFFFFFFFFFFF:FFFF:FFFFFFFFFFFFFFFFFFFFFFFFFFFFFFFFFFFFFFFFFFFFFFFFFFFFFFFFFFFFFFFFFFFFFFFFFFFFFFFFFFFFFFFFFFFFFFFFFFFFFFFFFFFFFFFFFFFFFFFFFFFFFFF
@A01403:26:H72M2DRXY:1:2102:20003:15937 2:N:0:TTACGTGC
CGGACTACTCGGGTATCTAATCCTGTTCGCTACCCATGCTTTCGAGCCTCAGCGTCAGTTGCAGACCAGAGAGCCGCCTTCGCCACTGGTGTTCTTCCATATATCTACGCATTCCACCGCTACACATGGAGTTCCACTCTCCTCTTCTGCACTCAAGAATGACAGTTTCCGATGCAGTTCCACGGTTGAGCCGTGGGCTTTCACATCAGACTTATCATTCCGCCTGCGCTCGCTTTACGCCCAATAAATCC
+
FFFFFFFFFFFFFFFFFF:FFFFFFFFFFFFFFFFFFFFFFFFFFFFFFFFFFFFFFFFFFFFFFFFFFFFFFFFFFFFFFFFFFFFFFFFFFFFFFFFFFFFFFFFFFFFFFFFFFFFFFFFFFFFFFFFFFFFFFFFFFFFFFFFFFFFFFFFFFFFFFFFFFFFFFFFFFFFFFFFFFFFFFFFFFFFFFFFFFFF:FFFFFFFFFFFFFFFFFFFFFFFFFFFFFFFFFFFFFFFFFFFFFFFFFFF
@A01403:26:H72M2DRXY:1:2102:20591:16016 2:N:0:TTACGTGC
CGGACTACTCGGGTTTCTAATCCTGTTCGCTACCCATGCTTTCGAGCCTCAGCGTCAGTTGCAGACCAGAGAGCCGCCTTCGCCACTGGTGTTCTTCCATATATCTACGCATTCCACCGCTACACATGGAGTTCCACTCTCCTCTTCTGCACTCAAGAATGACAGTTTCCGATGCAGTTCCACGGTTGAGCAGTGGGCTTTCACATCAGACTTATCAAACCGCCTGCGCTCGCTTTACGCCCAATAAATCC
+
FFFFFFFFFFFFFFFFFFFFFFFFFFFFFFFFFFFFFFFFFFFFFFFFFFFFFFFFFFFFFFFFFFFFFFFFFFFFFFFFFFFFFFFFFFFFFFFFFFFFFFFFFFFFFFFFFFFFFFFFFFFFFFFFFFFFFFFFFFFFFFFFFFFFFFFFFFFFFF:FFFFFFFFFFFFF:FFFFFFFFFFFFFFFFFF,FFFFFFFFFFFFFFFFFFFFFFFFFFFFFFFFFFFFFFFFFFFFFFFFFFFFFFFFFFF
@A01403:26:H72M2DRXY:1:2102:31367:16078 2:N:0:TTACGTGC
CGGACTACTCGGGTTTCTAATCCTGTTCGCTACCCATGCTTTCGAGCCTCAGCGTCAGTTGCAGACCAGAGAGCCGCCTTCGCCACTGGTGTTCTTCCATATATCTACGCATTCCACCGCTACACATGGAGTTCCACTCTCCTCTTCTGCACTCAAGAATGACAGTTTCCGATGCAGTTCCACGGTTGAGCCGTGGGCTTTCACATCAGACTTATCATTCCGCCTGCGCTCGCTTTACGCCCAATAAATCC
+
FFFFFFFFFFFFFFFFFFFFFFFFFFFFFFFFFFFFFFFFFFFFFFFFFFFFFFFFFFFFFFFFFFFFFFFFFFFFFFFFFFFFFFFFFFFFFF:FFFFFFFFFFFFFFFF:FFFFFFFFFFFFFFFFFFFFFFF:FFFFFFFFFFFFFFFFFFFFF:F:FFFFFF:FFFFFFFFFFFFFFFFFFFFFFFFFFFFFFFFFFFFFFFFFFFFFFFFFFFF:FFFFFFFFFFFFF,:FFFFFFFF,FFFFFFF
@A01403:26:H72M2DRXY:1:2102:1118:16110 2:N:0:TTACGTGC
CGGACTACTAGGGTATCTAATCCTGTTCGCTACCCATGCTTTCGAGCCTCAGCGTCAGTTGCAGACCAGAGAGCCGCCTTCGCCACTGGTGTTCTTCCATATATCTACGCATTCCACCGCTACACATGGAATTCCACTCTCCTCTTCTGCACTCAAGAATGACAGTTTCCGATGCAGTTCCACGGTTAAGCCGTGGGCTTTCACATCAGACTTATCATTCCGCCTGCGCTCGCTTTACGCCCAATAAATCC
+
FFFFFFFFFFFFFFFFFFFFFFFFFFFFFFFFFFFFFFFFFFFFFFFFFFFFFFFFFFFFFFFFFFFFFFFFFFFFFFFFFFFFFFFFFFFFFFFFFFFFFFFFFFFFFFFFFFFFFFFFFFFFFFFFFF:FFFFFFFFFFFFFFFFFFFFFFFFFF:FFFFFFFFFFFFFFFFFFFFFFF:FFFFFFFFFFFFFFFFFFFFFFFFFFFFFFFFFFFFFF:FFFFFFFFFF:FFFFF:FFFFFFFFF:FFF
@A01403:26:H72M2DRXY:1:2102:27064:16141 2:N:0:TTACGTGC
CGGACTACCCGGGTATCTAATCCTGTTCGCTACCCATGCTTTCGAGCCTCAGCGTCAGTTGCAGACCAGAGAGCCGCCTTCGCCACTGGTGTTCTTCCATATATCTACGCATTCCACCGCTACACATGGAGTTCCACTCTCCTCTTCTGCACACAAGAATGACAGTTTCCGATGCAGTTCCACGGTTGAGCCGTGGGCTTTCACATCAGACTTATCATTCCGCCTGCGCTCGCTTTACGCCCAATAAATCC
+
FFFFFFFFFFFFFFFFFFFFFFFFFFFFFFFFFFFFFFFFFFFFFFFFFFFFFFFFFFFFFFFFFFFFFFFFFFFFFFFFFFFFFFFFFFFFFFFFFFFFFFFFFFFFFFFFFFFFFFFFFFFFFFFFFFFFFFFFFFFFFFFFFFFFFFFF:FFFFFFFFFFFFFFFFFFFFFFFFFFFFFFFFFFFFFFFFFF:FFFFFFFFFFFFFFF:FFFFFFFFFFFFFFFFFFFFFFFFFFFFFFFFFFFFFFF
@A01403:26:H72M2DRXY:1:2102:10239:16250 2:N:0:TTACGTGC
CGGACTACTGGGGTATCTAATCCTGTTCGCTACCCATGCTTTCGAGCCTCAGCGTCAGTTGCAGACCAGAGAGCCGCCTTCGCCACTGGTGTTCTTCCATATATCTACGCATTCCACCGCTACACATGGAGTTCCACTCTCCTCTTCTGCACTCAAGAATGACAGTTTCCGATGCAGTTCCACGGTTGAGCCGTGGGCTTTCACATCAGACTTATCATTCCGCCTGCGCTCGCTTTACGCCCACTAAATCC
+
FFFFFFFFFFFFFFFFFFFFFFFFFFFFFFFFFFFFFFFFFFFFFFFFFFFFFFFFFFFFFFFFFFFFFFFFFFFFFFFFFFFFFFFFFFFFFFFFFFFFFFFFFFFFFFFFFFFFFFFFFFFFFFFFFFFFFFFFFFFFFFFFFFFFFFFFFFFFFFFFF:FFFFFFFFFFFFFFFFFFF:FFF:FFF:FFFFFF:FFFFFFFFFFFFFF::FFFFFFFFF:FFFFFFFFFFFFFFFFFFFF,FFF:FFF
@A01403:26:H72M2DRXY:1:2102:25572:16564 2:N:0:TTACGTGC
CGGACTACCGGGGTATCTAATCCTGTTCGCTCCCCACGCTTTCGAGCCTCAGCGTCAGTTACAGACCAGAGAGCCGCTTTCGCCACCGGTGTTCCTCCATATATCTACGCATTCCACCGCTACACATGGAGTTCCACTCTCCTCTTCTGCACTCAAGAATGACAGTTTCCGATGCAGTTCCACGGTTGAGCCGTGGGCTTTCACATCAGACTTATCATTCCGCCTGCGCTCGCTTTACGCCCAATAAATCC
+
FFFFFFFFFFFFFFFFFFFFFFFFFFFFFFFFFFFFFFFFFFFFFFFFFFFFFFFFFFFFFFFFFFFFFFFFFFFFFFFFFFFFFFFFFFFFFFFFFFFFFFFFFFFFFFFFFFFFFFFFFFFFFFFFFFFFFFFFFFFFFFFFFFFFFFFFFFFFFFFFFFFFFFFFFFFFFFFFFFFFFFFFFFFFFFFFFFFFFFFFFFFFFFFFFFFFFFFFFFFFFFFFFFFFFFFFFFFFFFFFFFFFF:FFFFF
@A01403:26:H72M2DRXY:1:2102:5005:16986 2:N:0:TTACGTGC
CGGACTACTGGGGTTTCTAATCCTGTTCGCTCCCCACGCTTTCGAGCCTCAGCGTCAGTTACAGACCAGAGAGCCGCTTTCGCCACCGGTGTTCCTCCATATATCTACGCATTTCACCGCTACACATGGAATTCCACTCTCCCCTTCTGCACTCAAGTTTGACAGTTTCCAAAGCGAACTATGGTTGAGCCACAGCCTTTAACTTCAGACTTATCAAACCGCCTGCGCTCGCTTTACGCCCAATAAATCCG
+
FFFFFFFFFFFFFFFFFFFFFFFFFFFFFFFFFFFFFFFFFFFFFFFFFFFFFFFFFFFFFFFFFFFFFFFFFFFFFFFFFFFFFFFFFFFFFFFFFFFFFFFFFFFFFFFFFFFFFFFFFFFFFFFFFFFFFFFFFFFFFFFFFFFFFFFFFFFFFFFFFFFFFFFFFFFFFFFFFFFFFFFFFF:FFFFFFFFFFFFFFFFFFFFFFFF:FFFFFF:FFFFFF:FFFFFFFFFFFFFFF::FFFFF,FF
@A01403:26:H72M2DRXY:1:2102:23140:17018 2:N:0:TTACGTGC
CGGACTACTAGGGTTTCTAATCCTGTTCGCTCCCCACGCTTTCGAGCCTCAGCGTCAGTTACAGACCAGAGAGCCGCTTTCGCCACCGGTGTTCCTCCATATATCTACGCATTTCACCGCTACACATGGAATTCCACTCTCCCCTTCTGCACTCAAGTTTGACAGTTTCCAAAGCGAACTATGGTTGAGCCACAGCCTTTAACTTCAGACTTATCAAACCGCCTGCGCTCGCTTTACGCCCAATAAATCCG
+
FFFFFFFFFFFFFFFFFFFFFFFFFFFFFFFFFFFFFFFFFFFFFFFFFFFFFFFFFFFFFFFFFFFFFFFFFFFFFFFFFFFFFFFFFFFFFFFFFFFFFFFFFFFFFFFFFFFFFFFFFFFFFFFFFFFFFFFFFFFFFFFFFFFFFFFFF:FFFFFFFFFFFFFFFFFFF,FFFFFFFFF,FFF:FFFFFFFFFFFFFFFFFFFFFFFFFFFFFFFFFFFF:FFFFFFFFFFFF,FFFFFFF:FFF,F
@A01403:26:H72M2DRXY:1:2102:32470:17018 2:N:0:TTACGTGC
CGGACTACTGGGGTTTCTAATCCTGTTCGCTACCCATGCTTTCGAGCCTCAGCGTCAGTTGCAGACCAGAGAGCCGCCTTCGCCACTGGTGTTCTTCCATATATCTACGCATTCCACCGCTACACATGGAGTTCCACTCTCCTCTTCTGCACTCAAGAATGACAGTTTCCGATGCAGTTCCACGGTTGAGCCGTGGGCTTTCACATCAGACTTATCATTCCGCCTGCGCTCGCTTTACGCCCAATAAATCC
+
FFFFFFFFFFFFFFFFFFFFFFFFFFFFFFFFFFFFFFFFFFFFFFFFFFFFFFFFFFFFFF:FFFFFFFFFFFFFFFFFFFFFFFFFFFFFFFFFFFFFFFFFFFFFFFFFFFFFFFFFFFFFFFFFF:FFFFFFFFFFFFFFFFFFF:FFFFFFFFFFF:FFFFFFFFFFFFFFFFFFFFFFFFFF:FFFFFFFFFFFFFFFFFFFFFFFFFFFFFFFFFFFFFFFFFFFFFFFFFFFFF:FFF:FFFF
@A01403:26:H72M2DRXY:1:2102:4869:17065 2:N:0:TTACGTGC
CGGACTACTGGGGTTTCTAATCCTGTTCGCTCCCCACGCTTTCGAGCCTCAGCGTCAGTTACAGACCAGAGAGCCGCTTTCGCCACCGGTGTTCCTCCATATATCTACGCATTTCACCGCTACACATGGAATTCCACTCTCCCCTTCTGCACTCAAGTTTGACAGTTTCCAAAGCGAACTATGGTTGAGCCACAGCCTTTAACTTCAGACTTATCAAACCGCCTGCGCTCGCTTTACGCCCAATAAATCCG
+
FFFFFFFFFFFFFFFFFFFFFFFFFFFFFFFFFFFFFFFFFFFFFFFFFFFFFFFFFFFFFFFFFFFFFFFFFFFFFFFFFFFFFFFFFFFFFFFFFFFFFFFFFFFFFFFFFFFFFFFFFFFFFFFFFFFFFFFFFFFFFFFFFFFFFFFFFFFFFFFFFFFFFFFFFFFFFFFFFFFFFFFFFFFFFFFFFFFFFFFFFFFFFFFF::FFFFFFFFFFFFFFF:FFFFFF:FFFFFFFFFFFFFFFFFF
@A01403:26:H72M2DRXY:1:2102:25635:17080 2:N:0:TTACGTGC
CGGACTACCGGGGTTTCTAATCCTGTTCGCTACCCATGCTTTCGAGCCTCAGCGTCAGTTGCAGACCAGAGAGCCGCCTTCGCCACTGGTGTTCTTCCATATATCTACGCATTCCACCGCTACACATGGAGTTCCACTCTCCTCTTCTGCACTCAAGAATGACAGTTTCCGATGCAGTTCCACGGTTAAGCCGTGGGCTTTCACATCAGACTTATCATTCCGCCTGCGCTCGCTTTACGCCCAATAAATCC
+
FFFFFFFFFFFFFFFFFFFFFFFFFFFFFFFFFFFFFFFFFFFFFFFFFFFFFFFFFFFFFFFFFFFFFFFFFFFFFFFFFFFFFFFFFFFFFFFFFFFF,FFFFFFFFFFFFFFFFFFFFFF:FF:FFF:FFFFFFFFFFFFFFFFFFFFFFFFFF:FFF:FFFFFFFFFFFFFFFFFFFFFFFFFFFF:FF:FFFFFFF:FFFFFFFFF,FFFFFFFFFFFFFFFFFFFFFFFFFFFFFFFF,FFFF:F
@A01403:26:H72M2DRXY:1:2102:11071:17096 2:N:0:TTACGTGC
CGGACTACCCGGGTTTCTAATCCTGTTCGCTACCCATGCTTTCGAGCCTCAGCGTCAGTTGCAGACCAGAGAGCCGCCTTCGCCACTGGTGTTCTTCCATATATCTACGCATTCCACCGCTACACATGGAGTTCCACTCTCCTCTTCTGCACTCAAGAATGACAGTTTCCGATGCAGTTCAACGGTTGAGCCGTGGGCTTTCACATCAGACTTATCATTCCGCCTGCGCTCGCTTTACGCCCAATAAATCC
+
FFFFFFFFFFFFFFFFFFFFF:FF,FFFFF:FF,FFFFFF,:FFFFFFF:FFFFFFFFFFFFFFFFFFF:FFFFFFFFFFF,FFF:FFFFFF:FF:FF:FFFFFFFFFFF:FFFFF:FFFFF:FFFFFF::FFFFFFF:FFFFFFFFFFFFFFFFFFFFF:F,FFFFFFF,FFFFFFFFF,FFFFFFFFFF:FFFFFFF:FFFFF:FFFFFF:FFFFFFFFFFFFFFFFFFFFF,:FFFFFFFFFFFFFFF
@A01403:26:H72M2DRXY:1:2102:32407:17284 2:N:0:TTACGTGC
CGGACTACTCGGGTTTCTAATCCTGTTCGCTACCCATGCTTTCGAGCCTCAGCGTCAGTTGCAGACCAGAGAGCCGCCTTCGCCACTGGTGTTCTTCCATATATCTACGCATTCCACCGCTACACATGGAGTTCCACTCTCCTCTTCTGCACTCAAGAATGACAGTTTCCGATGCAGTTCCACGGTTGAGCCGTGGGCTTTCACATCAGACTTATCATTCCGCCTGCGCTCGCTTTACGCCCAATAAATCC
+
FFFFFFFFFFFFFFFFFFFFFFFFFFFFFFFFFFFFFFFFFFFFFFFFFFFFFFFFFFFFFFFFFFFFFFFFFFFFFFFFFFFFFFFFFFFFFFFFFFFFFF:FFFFFFFFFFFFFFFFFFFFFFFFFFFFFFFFFFFFFFFFFFFFFFFFFFFFFFFFFF:FFFFFFFFFFFFFFFFFFFFFFFFFF:FFFFFFFFFFFFFFFFFFFFFFFF:FFFFFFFFFFFF:FFFF,FFFFFFFFFFFFFF:FFFF
@A01403:26:H72M2DRXY:1:2102:3730:17378 2:N:0:TTACGTGC
CGGACTACCCGGGTTTCTAATCCTGTTCGCTACCCATGCTTTCGAGCCTCAGCGTCAGTTGCAGACCAGAGAGCCGCCTTCGCCACTGGTGTTCTTCCATATATCTACGCATTCCACCGCTACACATGGAGTTCCACTCTCCTCTTCTGCACTCAAGAATGACAGTTTCCGATGCAGTTCCACGGTTGAGCCGTGGGCTTTCACATCAGACTTATCATTCCGCCTGCGCTCGCTTTACACCCAATAAATCC
+
FFFFFFFFFFFFFFFFFFFFFFFFFFFFFFFFFFFFFFFFFFFFFFFFFFFFFFFFFFFFFFFFFFFFFFFFFFFFFFFFFFFFFFFFFFFFFF:FFFFF:F:FFFFFFFF:FFFFFFFF,FFFFFFFFFF:FFF:FFFFFFFFFFFFFFFFFFFFFFFFFFFFFFFFFFFFFFFFFFFFFFFFFFFFFFFFFFFFFFFFFFFF,FFFFFFFFFFFFFFFFFFF:FFFF:FFF::FFFFFFFF:FFFFFFF
@A01403:26:H72M2DRXY:1:2102:3757:17394 2:N:0:TTACGTGC
CGGACTACCCGGGTTTCTAATCCTGTTCGCTACCCATGCTTTCGAGCCTCAGCGTCAGTTGCAGACCAGAGAGCCGCCTTCGCCACTGGTGTTCTTCCATATATCTACGCATTCCACCGCTACACATGGAGTTCCACTCTCCTCTTCTGCACTCAAGAATGACAGTTTCCGATGCAGTTCCACGGTTGAGCCGTGGGCTTTCACATCAGACTTATCATTCCGCCTGCGCTCGCTTTACGCCCAATAAATCC
+
FFFFFFFFFFFFF::FFFFFFFFFFFFFFFFFFFF:FFF:FFFFFFFFFFFFFFFFFF:FFFFFFFFFFFFFFFFFFFFFFFFFFFFFFFFFFF,,FFFFFFFFFFFFFFFFFFFFFFFFFFFFFFFFFFFFFFFFFFFFFFFFFFFFFFFFFFFFFFFFFFFFFFFFFFFFFFFFFFFFFFFFFFFFFFFFFFFFFFFFFFFFFFFFFFFFF:FFFFFFFFFFFFFFFFFFFFFF::FFFF:FF:FFFFF
@A01403:26:H72M2DRXY:1:2102:16288:17613 2:N:0:TTACGTGC
CGGACTACTGGGGTATCTAATCCTGTTCGCTCCCCACGCTTTCGAGCCTCAGCGTCAGTTACAGACCAGAGAGCCGCTTTCGCCACCGGTGTTCCTCCATATATCTACGCATTTCACCGCTACACATGGAATTCCACTCTCCCCTTCTGCACTCAAGTTTGACAGTTTCCAAAGCGAACTATGGTTGAGCCACAGCCTTTAACTTCAGACTTATCAAACCGCCTGCGCTCGCTTTACGCCCAATAAATCCG
+
FFFFFF:FFFFFF:FFFFFFFFFFFFFFFFFFFFFFF:FFFFFFFFFFFF,FFFFFFFFFFFFFFFFFFFFFFFFFFFFFFFF:FFFFFFFFFFFFFFFFFFFFFF::FFFFFFFFFFFFF,FFFFFFFFFFFFFFFFFFFFFF:FF:FFFFFFFF:FFFFFFFFFFFFFFFFFFFFFFFF:FFF:FFFFFFFFFFFF:FFFFFFF:FFF:FFFFFFFFFFFF:FFFFFFFFF,FFFFFFFFFFFFF:FF:
@A01403:26:H72M2DRXY:1:2102:27778:17879 2:N:0:TTACGTGC
CGGACTACAAGGGTTTCTAATCCTGTTCGCTACCCATGCTTTCGAGCCTCAGCGTCAGTTGCAGACCAGAGAGCCGCCTTCGCCACTGGTGTTCTTCCATATATCTACGCATTCCACCGCTACACATGGAGTTCCACTCTCCTCTTCTGCACTCAAGAATGACAGTTTCCGATGCAGTTCCACGGTTGAGCCGTGGGCTTTCACATCAGACTTATCATTCCGCCTGCGCTCGCTTTACGCCCAATAAATCC
+
FFFFFFFFFFFFFFFFFFFFFFFFFFFFFFFFFFFFFFFFFFFFFFFFFFFFFFFFFFFFFFFFFFFFFFFFFFFFFFFFFFFFFFFFFFFFFFFFFFFFFFFFFFFFFFFFFFFFFFFFFFFFFFFFFFFFFFFFFFFFFFFFFFFFFFFFFFFFFFFFFFFFFFFFFFFFFFFFFFFFFFFFFFFFFFFFFFFFFFFFFFFFFFFFFFFFFFFFFFFFFFFFFFFFFFFFFFFFFFFFFFFFFFFFFFF
@A01403:26:H72M2DRXY:1:2102:3577:17989 2:N:0:TTACGTGC
CGGACTACCCGGGTTTCTAATCCTGTTCGCTACCCATGCTTTCGAGCCTCAGCGTCAGTTGCAGACCAGAGAGCCGCCTTCGCCACTGGTGTTCTTCCATATATCTACGCATTCCACCGCTACACATGGAGTTCCACTCTCCTCTTCTGCACTCAAGAATGACAGTTTCCGATGCAGTTCCACGGTTGAGCCGTGGGCTTTCACATCAGACTTATCATTCCGCCTGCGCTCGCTTTACGCCCAATAAATCC
+
FFFFFFFFFFFFFFFFFFFFFFFFFFFFFFFFFFFFFFFFFFFFFFFFFFFFFFFFFFFFFFFFFFFFFFFFFFFFFFFFFFFFFFFFFFFFFFFFFFFFFFFFFFFFFFFFFFFFFFFFFFFFFFFFFFFFFFFFFFFFFFFFFFFFFFFFFFFFFFFFF:FFFFFFFFFFFFFFFFFFFFFFFFFFFFFFFFFFFFFFFFFFFFFFFFF,FFF:FFFF,FFFFFFFFFFFFFFFFFFFFFFFFFFFFFF
@A01403:26:H72M2DRXY:1:2102:20121:18114 2:N:0:TTACGTGC
CGACTACCAGGGTATCTAATCCTGTTCGCTACCCATGCTTTCGAGCCTCAGCGTCAGTTGCAGACCAGAGAGCCGCCTTCGCCACTGGTGTTCTTCCATATATCTACGCATTTCACCGCTACACATGGAATTCCACTCTCCCCTTCTGCACTCAAGTTTGACAGTTTCCAAAGCGAACTATGGTTGAGCCACAGCCTTTAACTTCAGACTTATCAAACCGCCTGCGCTCGCTTTACGCCCAATAAATCCGG
+
FFFFFFFFFFFFFFFFFFFFFFFFFFFFFF:FFFFFFFFFFFFFFFFFFFFFFFFFFFFFFFFFFF,FFFFFFFFFFFFFFFFFFFFFFFFFFFFFFFFFFFFFFFFFFFFFFFFFFFF:FFFF,FFF::FFFFFFFFFFFFFFFFFFF:FFFFFFF:FFFFFFFFFFFFFFFFFFFF,F,FFFFF,:FFFF:FFFFFFFFFFFFFF:F,F,FFFFFFFFFFFFFFFFFFF:FFFFFFFFFFFFFFFFFFF
@A01403:26:H72M2DRXY:1:2102:31268:18286 2:N:0:TTACGTGC
CGGACTACACGGGTTTCTAATCCTGTTCGCTACCCATGCTTTCGAGCCTCAGCGTCAGTTGCAGACCAGAGAGCCGCCTTCGCCACTGGTGTTCTTCCATATATCTACGCATTCCACCGCTACACATGGAGTTCCACTCTCCTCTTCTGCACTCAAGAATGACAGTTTCCGATGCAGTTCCACGGTTGAGCCGTGGGCTTTCACATCAGACTTATCATTCCGCCTGCGCTCGCTTTACGCCCAATAAATCC
+
FFFFFFFFFFFFFFFFFFFFFFFFFFFFFFFFFFFFFFFFFFFFFFFFFFFFFFFFFFFFFFFFFFFFFFFFFFFFFFFFFFFFFFFFFFFFFFFFFFFFFFFFFF:FFFFF:FFFFFFFFFFFFFFF:FFFFFFFFFFFFFFFFFFFFFFFFFFFFFFFFFFFFFFFFFFFFFFFFFFF:FFFFFFFFFFFFFFFFFFFFFFFFFFFFF,FFFFFFFFFFFFFFFFFFFFFFFFFFFFFFFFFFFFFFFF
@A01403:26:H72M2DRXY:1:2102:13141:18458 2:N:0:TTACGTGC
CGGACTACCCGGGTTTCTAATCCTGTTCGCTACCCATGCTTTCGAGCCTCAGCGTCAGTTGCAGACCAGAGAGCCGCCTTCGCCACTGGTGTTCTTCCATATATCTACGCATTCCACCGCTACACATGGAGTTCCACTCTCCTCTTCTGCACTCAAGAATGACAGTTTCCGATGCAGTTCCACGGTTAAGCCGTGGGCTTTCACATCAGACTTATCATTCCGCCTGCGCTCGCTTTACGCCCAATAAATCC
+
FFFFFFFFFFFFFFFFFFFFFFFFFFFFFFFFFFFFFFFFFFFFFFFFFFFFFFFFFFFFFFFFFFFF:F:FFFFFFFFFFFFFFFFFFFFFFFFFFFFFFFFFFFFFFFFFFFFFFFFFFFFFFFFFF,FFFFFFFFF:FFFFFFFFFFFFFFFFFFFFFFFFFFFFFF:FFFFFFF:FFFFFF:FFF:FFFF:FFFFFFFFFF:FFFFFFFFFFFFF:FFFFF:FFFFFFFFFFFFFFFFF::FFF:FF
@A01403:26:H72M2DRXY:1:2102:5448:18474 2:N:0:TTACGTGC
CGGACTACCAGGGTTTCTAATCCTGTTCGCTACCCATGCTTTCGAGCCTCAGCGTCAGTTGCAGACCAGAGAGCCGCCTTCGCCACTGGTGTTCTTCCATATATCTACGCATTCCACCGCTACACATGGAGTTCCACTCTCCTCTTCTGCACTCAAGAATGACAGTTTCCGATGCAGTTCCACGGTTGAGCCGTGGGCTTTCACATCAGACTTATCATTCCGCCTGCGCTCGCTTTACGCCCAATAAATCC
+
FFFFFFFFFFFFFFFFFFFFFFFFFFFFFFFFFFFFFFFFFFFFFFFFFFFFFFFFFFFFFFFFFFFFFFFFFFFFFFFFFFFFFFFFFFF,FFFFFFFFFFFFFFFFFFFFFFFFFFFFFFFFFFFFFFFFFFF:FFFFFFFF:FFFFFFFFFFFFFFFFFFFFFFFFFFFFFFFFFFFFFFFFFFFFFFFFFFFFFFFFF:FFFFFFFF,FFFFF,FFFFFFFFFFFFFFFFFF:FFFFFFFFFFFFFF
@A01403:26:H72M2DRXY:1:2102:21965:18677 2:N:0:TTACGTGC
CGGACTACCGGGGTATCTAATCCTGTTAGCTACCCAAGCTTTCGAGCCTCAGCGTCAGTTGCAGACCAGAGAGCCGCCTTCGCCACTGGTGTTCTTCCATATATCTACGCATTACACCGCTACACAAGGAGTTCCACTCTCCTCTTCAGCACTCAAGAATGACAGTTTCCGATGCAGTTCCACGGTTGAGCCGTGGGCTTTCACATCAGACTTATCATTCCGCCTGCGATCGCTTTACGCCCAGTAATTCC
+
FFFFFFFFFFFFFFFFFFFFFFFFFFF,FFF,FFFF,FFFFFFFF,FFFFFFFFFFFFF,,F,,:FFFF,FFFFFFFFFFFFFFFFFFFFFFFF:FFF::FFFFFFFFF:FFF,FFFF,FFFFFF:,FFF,FFFFFFFF:FFFFF,,,F:FFFFFFFFFFF,,FFFFFF,,FFFFFFFFFFFFFFFFFFFFF:FF:F:FFFF,FFFF,FFFFF,,FFFFFFFFFF,FF,FFFFFFFFFFFFFF,FFF,FFF
@A01403:26:H72M2DRXY:1:2102:30101:18677 2:N:0:TTACGTGC
CGGACTACCAGGGTTTCTAATCCTGTTCGCTACCCATGCTTTCGAGCCTCAGCGTCAGTTGCAGACCAGAGAGCCGCCTTCGCCACTGGTGTTCTTCCATATATCTACGCATTCCACCGCTACACATGGAGTTCCACTCTCCTCTTCTGCACTCAAGAATGACAGTTTCCGATGCAGTTCCACGGTTGAGCCGTGGGCTTTCACATCAGACTTATCATTCCGCCTGCGCTCGCTTTACGCCCAATAAATCC
+
F,FFFFFFFFFFFFFFFFFFFFFFFFFFFFFFFFFFFFFFFFFFFFFFFFFFFFFFFFFFFFFFFFFFF:FFFFFFFFFFFFFFFFFFFFFFFFFFFFFFFFFFFFFFFFFFFFFFFFFFFFFFFFFFFFFFFFFFF:FFFFFFFFFFFFFFFFFFFFFFFFFFFFFFFFFFFFFFFFFFFFFF:FFFFFFFFFFFFFFFFFFFFFF,FFFF,FFFFFFFFFFFFFFFFFFFFFFFFF:FFFFFFFFFFFF
@A01403:26:H72M2DRXY:1:2102:10601:18693 2:N:0:TTACGTGC
CGGACTACTCGGGTTTCTAATCCTGTTCGCTACCCATGCTTTCGAGCCTCAGCGTCAGTTGCAGACCAGAGAGCCGCCTTCGCCACTGGTGTTCTTCCATATATCTACGCATTCCACCGCTACACATGGAGTTCCACTCTCCTCTTCTGCACTCAAGAATGACAGTTTCCGATGCAGTTCCACGGTTGAGCCGTGGGCTTTCACATCAGACTTATCATTCCGCCTGCGCTCGCTTTACGCCCAATAAATCC
+
FFFFFFFFFFFFFFFFFFFFFFFFFFFFFFFFFFFFFFFFFFFFFFFFFFFFFFFFFFFFFFFFFFFFFFFFFFFFFFFFFFFFFFFFFFFFFFFFFF:FFFFFFFFFFFFFFFFFFFFFFFFFFFFFFFFFFFFFFFFFFFFFFFFFFFFFFFFFFFFFF:FFFFFFFFFFFFFFFFFFFFFFFFFFFFFFFFFFFFFFFFFFFFFFFFFFFFFFFFFFFFFFFFFFFFFFFFFFFFFFFFFFFFFFFFF
@A01403:26:H72M2DRXY:1:2102:5303:18787 2:N:0:TTACGTGC
CGGACTACCAGGGTTTCTAATCCTGTTCGCTACCCATGCTTTCGAGCCTCAGCGTCAGTTGCAGACCAGAGAGCCGCCTTCGCCACTGGTGTTCTTCCATATATCTACGCATTCCACCGCTACACATGGAGTTCCACTCTCCTCTTCTGCACTCAAGAATGACAGTTTCCGATGCAGTTCCACGGTTGAGCCGTGGGCTTTCACATCAGACTGATCATTCCGCCTGCGCGCGCTGTACGCCCAATATCTCC
+
FFFFFFFFFFFFFFFFFFFFFFFFFFFFFFFFFFFFFFFFFFFFFFFFFFFFFFFFFFFFFFFFFFFFFFFFFFFFFFFFFFFFFFFFFFFFFFF:FFFFFFFFFFFFFFFFFFF:FFFFFFFFFFFFFFFFFFF,FFFFFFFFF:FFFFFFFF:FFFF:FF:FFFFFFFFF:FF:FFFFF,FFFFFFFFF,FFFFFF:,FF:FFFFFFFFF,,FFFFFFFF:FFFFFF,FFF,,,FFFFFF,F:,,,FFF
@A01403:26:H72M2DRXY:1:2102:12509:18834 2:N:0:TTACGTGC
CGGACTACAAGGGTATCTAATCCTGTTCGCTACCCATGCTTTCGAGCCTCAGCGTCAGTTGCAGACCAGAGAGCCGCCTTCGCCACTGGTGTTCTTCCATATATCTACGCATTCCACCGCTACACATGGAGTTCCACTCTCCTCTTCTGCACTCAAGAATGACAGTTTCCGATGCAGTTCCACGGTTGAGCCGTGGGCTTTCACATCAGACTTATCATTCCGCCTGCGCTCGCTTTACGCCCAATAAATCC
+
FFFFFFFFFFFFFF:FFFFFFFFFFFFFFFFFFFFFFFFFFFFFFFFFFFFFFFFFFFFFFFFFFFFFFFFFFFFFFFFFFFFFFFFFFFFFFFFFFFFFFFFFFFFFFFFFFFFFFFFFFFFFFFFFFFFFFFFFFFFFFFFFFFFFFFFFFFFFFFFFFFFFFFFFFFFFFFFFFFFFFFFFFF:FFFFFFFFFFFFFFFFFFFFFFFFFFFFFFFFFFFFFFFFFFFFFF:FFFFFFFFF:FF:FFFF
@A01403:26:H72M2DRXY:1:2102:25482:18944 2:N:0:TTACGTGC
CGGACTACAAGGGTTTCTAATCCTGTTCGCTCCCCACGCTTTCGAGCCTCAGCGTCAGTTACAGACCAGAGAGCCGCTTTCGCCACCGGTGTTCTTCCATATATCTACGCATTCCACCGCTACACATGGAGTTCCACTCTCCTCTTCTGCACTCAAGAATGACAGTTTCCGATGCAGTTCCACGGTTAAGCCGTGGGCTTTCACATCAGACTTATCAAACCGCCTGCGCTCGCTTTACGCCCAATAAATCC
+
FFFFFFFFFFFFFFFFFFFFFFFFFFFFFFFFFFFFFFFFFFFFFFFFFFFFFFFFFFFFFFFFFFFFFFFFFFFFFFFFFFFFFFFFF,FFFFFFFFFFFFFFFF:FFFFFFFFFFFFFF:FFFFFFFFFFFFF:FF:FFFFFFFFFFFFF:FFFFFFFFFFFFFFFFFFFFFFFFFFFFFFFFFFFFFFFFFFFFFFFFFFFFFFFFFFF,FFFFFFFFFFFFFFFFFFFFFFF:FFFFFF:FFF,FFF
@A01403:26:H72M2DRXY:1:2102:17743:19006 2:N:0:TTACGTGC
CGGACTACTAGGGTATCTAATCCTGTTCGCTACCCATGCTTTCGAGCCTCAGCGTCAGTTGCAGACCAGAGAGCCGCCTTCGCCACTGGTGTTCTTCCATATATCTACGCATTCCACCGCTACACATGGAGTTCCACTCTCCTCTTCTGCACTCAAGAATGACAGTTTCCGATGCAGTTCCACGGTTGAGCCGTGGGCTTTCACATCAGACTTATCATTCCGCCTGCGCTCGCTTTACGCCCAATAAATCC
+
FFFFFFFFFFFFFFFFFFFFFFFFFFFFFFFFFFFFFFFFFFFFFFFFFFFFFFFFFFFFFFFFFFFFFFFFFFFFFFF,FFFF,F,FFFF,FFFFFFFFFFFFFFFFFFFFFFFFFFFFFFFFF::FFFFFFFFFFFFFFFFFFFFFF:FFFFFFFF:FFFFFFFFFFFFFFFFFFFFFFFFFFFFFFFFFFFFFFFFFFFFFFFFFFFFFFFFFF,FF:FFFFFFFFFFFFFFFFFFF:FFFFFFFFFF
@A01403:26:H72M2DRXY:1:2102:17779:19038 2:N:0:TTACGTGC
CGGACTACTAGGGTATCTAATCCTGTTCGCTACCCATGCTTTCGAGCCTCAGCGTCAGTTGCAGACCAGAGAGCCGCCTTCGCCACTGGTGTTCTTCCATATATCTACGCATTCCACCGCTACACATGGAGTTCCACTCTCCTCTTCTGCACTCAAGAATGACAGTTTCCGATGCAGTTCCACGGTTGAGCCGTGGGCTTTCACATCAGACTTATCATTCCGCCTGCGCTCGCTTTACGCCCAATAAATCC
+
FFFFFFFFFFFFFFFFFFFFFFFFFFFFFFFFFFFFFFFFFFFFFFFFFFFFFFFFFFFFFFFFFFFFFFFFFFFFFFFFFFFFFFFFFFFFFFFFFFFFFFFFFFFFFFFFFFFFFFFFFFFFFFFFFFFFFFF:FFFFFFFFFFFFFFFFFFFFFFFFF:FFFFFFFFFFFFFFFFFFFFFFF:FFF:F:FFFFFFFFFF:FFFFFF:FF:FFFFFFF,F:FFFFFFFF,FFFF:F:FFFF,FFFFFFF
@A01403:26:H72M2DRXY:1:2102:5782:19179 2:N:0:TTACGTGC
CGGACTACTGGGGTATCTAATCCTGTTCGCTACCCATGCTTTCGAGCCTCAGCGTCAGTTGCAGACCAGAGAGCCGCCTTCGCCACTGGTGTTCTTCCATATATCTACGCATTCCACCGCTACACATGGAGTTCCACTCTCCTCTTCTGCACTCAAGAATGACAGTTTCCGATGCAGTTCCACGGTTGAGCCGTGGGCTTTCACATCAGACTTATCATTCCGCCTGCGCTCGCTTTACGCCCAATAAATCC
+
FFFFFFFFFFFFF:FFFFFFFFFFF:FFFFFFFFFFFFFFFFFFFFFFFFFFFFFFFFFFFFFFFFFFFFFFFFFFFFFFFFFFFFFFFFF::F::FFFFFFFFFFFFFFFFFFFFFFFFFFF:FFFFFFFFFFFFFFFFFFFFF:FFFFFFFF:FFFF:FFFFFFFFFFFFFFFFFFFFFFFFFF:FFFFFFFFFFFFFFFFFFFFFFFFFFFFFFFFF:F:FFFFFF:FFF:::FFFFFFF,F,FFFFF
@A01403:26:H72M2DRXY:1:2102:11822:19304 2:N:0:TTACGTGC
CGGACTACACGGGTTTCTAATCCTGTTTGCTACCCATGCTTTCGAGCCTCAGCGTCAGTTGGTGCCCAGCAGGCCGCCTTCGCCACTGGTGTTCCTCCCTATCTCTACGCATTTCACCGCTACACAGGGAATTCCGCCTGCCTCTACTTCACTCAAGCAAAACAGTTTCAAATGCAGTTCGTGGGTTAAGCCCACGGATTTCACATCTGACTTGCTCTGCCGCCTACGCACCCTTTACACCCAGTAAATCC
+
FFFFFFFFFFFFFFFFFFFFFFFFFFFFFFFFFFFFFFFFFFFFFFFFFFFFFFFFFFFFFFFFFFFFFFFFFFFFFFFFFFFFFFFFFFFFFFFFFFFFFFFFFFFFFFFFFFFFFFFFFFFFFFFFFFFFFFFFFFFFFFFFFFFFFFFFFFF:FFFFFFFFF:FFFFF:FFF:FFFFFFFFFFFFFFFFFFFF:FF:FFFFFFFFFFFFFFFFFF:FFFFF:FFFFFFFFF,FFFFFFFFFF:FFFFF
@A01403:26:H72M2DRXY:1:2102:8305:19413 2:N:0:TTACGTGC
CGGACTACCGGGGTTTCTAATCCTGTTCGCTCCCCACGCTTTCGAGCCTCAGCGTCAGTTACAGACCAGAGAGCCGCTTTCGCCACCGGTGTTCCTCCATATATCTACGCATTTCACCGCTACACATGGAATTCCACTCTCCCCTTCTGCACTCAAGTTTGACAGTTTCCAAAGCGAACTATGGTTGAGCCACAGCCTTTAACTTCAGACTTATCAAACCGCCTGCGCTCGCTTTACGCCCAATAAATCCG
+
FFFFFFFFFFFFFFFFFFFFFFFFFFFFFFFFFFFFFFFFFFFFFFFFFFFFFFFFFFFFFFFFFFFFFFFFFFFFFFFFFFFFFFFFFFFFFFFFFF,FFFFFFFFFFFFFFFFFFFFFFFFFFF:FFFFFFFFFFFFFFFFFFFFFFFFF:FFFFFFFFFFFFFFFFFF,FFFFFFFFF:FFF,FFFFF,FFFFFFFFFFFFFFFFFFFFFFFFFFFFFFF:FFFFFFFFFFF,FFFFFFFFFFFF:FF
@A01403:26:H72M2DRXY:1:2102:17779:19539 2:N:0:TTACGTGC
CGGACTACCCGGGTATCTAATCCTGTTCGCTACCCATGCTTTCGAGCCTCAGCGTCAGTTGCAGACCAGAGAGCCGCCTTCGCCACTGGTGTTCTTCCATATATCTACGCATTCCACCGCTACACATGGAGTTCCACTCTCCTCTTCTGCACTCAAGAATGACAGTTTCCGATGCAGTTCCACGGTTGAGCCGTGGGCTTTCACATCAGACTTATCATTCCGCCTGCGCTCGCTTTACGCCCAATAAATCC
+
FFFFFFFFFFFFFFFFFFFFFFFFFFFFFFFFFFFFFFFFFFFFFFFFFFFFFFFFFFFFFFFFFFFFFFFFFFFFFFFFFFFFFFFFFFFFFFFFFFFFFFFFFFFFFFFFFFFFFFFFFFFFFFFFFFFFFFFFFFFF::FFFFFFF::FFFFFFFFFF:FFFFFFFFF:FFF:FFFF,F:FF,FFFFFFFFFFFFF,FF:FF,FFFFFF,FFFFFFF:FFFFFFFFFF:F:F::FFFFFFFF:F,FFF
@A01403:26:H72M2DRXY:1:2102:18222:19617 2:N:0:TTACGTGC
CGGACTACCCGGGTATCTAATCCTGTTCGCTACCCATGCTTTCGAGCCTCAGCGTCAGTTGCAGACCAGAGAGCCGCCTTCGCCACTGGTGTTCTTCCATATATCTACGCATTCCACCGCTACACATGGAGTTCCACTCTCCTCTTCTGCACTCAAGAATGACAGTTTCCGATGCAGTTCCACGGTTGAGCCGTGGGCTTTCACATCAGACTTATCATTCCGCCTGCGCTCGCTTTACGCCCAATAAATCC
+
FFFFFFFFFFFFF:FFFFFFFFFFFFF:FFFFFFFFFFFFFFFFFFFFFFFFFFFFFFFFFFFFFFFFFFFFFFFFFFF,FFFFFF,FFFFF:FF,FFFFFFFFFFFFFFFFFFF:FFFFFFFFFFFFFFFFFFF,F:FFFFFFFFFFFFFFFFFFFFFFFFFF:FFF:FFFFFFFFFFFFFFF:FFFFFFFFFFFFFFFFFFFFFFFF,F,FFFFFFFFFFFFFFFFF:FFFFFF,FFFFF,FFFFFFFF
@A01403:26:H72M2DRXY:1:2102:12264:19914 2:N:0:TTACGTGC
CGGACTACAAGGGTTTCTAATCCTGTTCGCTACCCATGCTTTCGAGCCTCAGCGTCAGTTGCAGACCAGAGAGCCGCCTTCGCCACTGGTGTTCTTCCATATATCTACGCATTCCACCGCTACACATGGAATTCCACTCTCCCCTTCTGCACTCAAGTTTGACAGTTTCCAAAGCGAACTATGGTTGAGCCACAGCCTTTAACTTCAGACTTATCAAACCGCCTGCGCTCGCTTTACGCCCAATAAATCCG
+
FFFFFFFFFFFFFFFFFFFFFFFFFFFFFFF,FFFFFFFFFFFFFFFFFFFFFFFFFFFFFFFFFFFFFFFFFFFFFFFFFFFFFFFFFFFFFFFFFFFFFFFFFFFFFFFFFFFFFFFFFFFFFFFFFFFFFFFFFFFFFFFFF,FFFFFFFFFFFFFFFFFFFFFFFFFFFFFFFFFFFFFFFFFFFFFFFFFFF:FFFFFFFFFF:F:FFFFFFFFFFFFFFFFFFFFFFFFFFFFFFFFFFFFFFFF
@A01403:26:H72M2DRXY:1:2102:27941:19914 2:N:0:TTACGTGC
CGGACTACCGGGGTATCTAATCCTGTTCGCTCCCCACGCTTTCGAGCCTCAGCGTCAGTTACAGACCAGAGAGCCGCTTTCGCCACCGGTGTTCCTCCATATATCTACGCATTTCACCGCTACACATGGAATTCCACTCTCCCCTTCTGCACTCAAGTTTGACAGTTTCCAAAGCGAACTATGGTTGAGCCACAGCCTTTAACTTCAGACTTATCAAACCGCCTGCGCTCGCTTTACGCCCAATAAATCCG
+
FFFFFFFFFFFFFFFFFFFFFFFFFFFFFFFFFFFFFFFFFFFFFFFFFFFFFFFFFFFFFFFFFFFFFFFFFFFFFFFFFFFFFFFFFFFFFFFFFFFFFFFFFFFFFFFFFFFFFFFFFFFFFFFFFFFFFFFFFFFFFFFFFFFFFFFFFFFFFFFFFFFFFFFFFFFFFFFFFF:FFFFFFFF:FFFFFFFFFFFFFFFFFFFFF,:F:FFFF:FFFFFFFFFFFFFFFFFFFFFFFFFFFF:FFFF
@A01403:26:H72M2DRXY:1:2102:18168:19930 2:N:0:TTACGTGC
CGGACTACCCGGGTATCTAATCCTGTTCGCTACCCATGCTTTCGAGCCTCAGCGTCAGTTGCAGACCAGAGAGCCGCCTTCGCCACTGGTGTTCTTCCATATATCTACGCATTCCACCGCTACACATGGAGTTCCACTCTCCTCTTCTGCACTCAAGAATGACAGTTTCCGATGCAGTTCCACGGTTGAGCCGTGGGCTTTCACATCAGACTTATCATTCCGCCTGCGCTCGCTTTACGCCCAATAAATCC
+
FFFFFFFFFFFFFFFFFFFFFFFFFFFFFFFFFFFFFF:FFFFFF:FFFFFFFFFFFFFFFFFFFFFFFFFFFFFFFFFFFFFFFFFFFFFFFFFFFFFFFFFFFFFFFFFFFFFFFFFFFFFFFFFFFF:FFFFFFFFFFFFFFFFFFFFF::FFFFFFF:FFFFFFFF,FFFFFFFFFF:FF,FFFFF:FFFFFFFFFF:FFFFFFFFFFFFFFFFFFFFF,FFFFFFFFFF:FFFFFFFF,FFF:FFF
@A01403:26:H72M2DRXY:1:2102:29369:19977 2:N:0:TTACGTGC
CGGACTACCGGGGTATCTAATCCTGTTCGCTCCCCACGCTTTCGAGCCTCAGCGTCAGTTACAGACCAGAGAGCCGCTTTCGCCACCGGTGTTCCTCCATATATCTACGCATTTCACCGCTACACATGGAATTCCACTCTCCCCTTCTGCACTCAAGTTTGACAGTTTCCAAAGCGAACTATGGTTGAGCCACAGCCTTTAACTTCTGACTTATCAAACCGCCTGCGCTCGCTTTACGCCCAATAAATCCG
+
FFFFFFFFFFFFFFFFFFFFFFFFFFFFFFFFFFFFFFFFFFFFFFFFFFFFFFFFFFFFFFFFFFFFFFFFFFFFFFFFFFFFFFFFFFFFFFFFFFFFFFFFFFFFFFFFFFFFFFFFF:FFFFFFFFFFFFFFFFFFFFFFFFFFFFFFFFFFFFFFF:FFFFFFFFFFFFFFF,FFFFFFFFF:FF,,FFFFFFFFFFFF,F,FFFFFF,FFF,F:FF:FFFFF:FFFF,FFFFF:FFFF:,F:F:F
@A01403:26:H72M2DRXY:1:2102:30219:20071 2:N:0:TTACGTGC
CGGACTACAGGGGTTTCTAATCCTGTTCGCTACCCATGCTTTCGAGCCTCAGCGTCAGTTGCAGACCAGAGAGCCGCTTTCGCCACCGGTGTTCCTCCATATATCTACGCATTTCACCGCTACACATGGAATTCCACTCTCCCCTTCTGCACTCAAGTTTGACAGTTTCCAAAGCGAACTATGGTTGAGCCACAGCCTTTAACTTCAGACTTATCAAACCGCCTGCGCTCGCTTTACGCCCAATAAATCCG
+
FFFFFFFFFFFFFFFFFFFFFFFFFFFFFFFFFFFFFFFFFFFFFFFFFFFFFFFFFFFFFFFFFFFFFFFFFFFFFFFFFFFFFFFFFFFFFFFFFFFFFFFFFFFFFFFFFFFFFFFF:FFFFFF:FFFFFFFFFFFFFFFFFFFFFFFFFFFFFFF:F:F,FFFFFFFFF:FFFFFFFFFFFFF,FFFFFFFFFFFF:FFFFFFFFFFFFFFFFFFFFFF:FFFFFFFFF,FFFFFFFFFFFFFFFFF
@A01403:26:H72M2DRXY:1:2102:16477:20447 2:N:0:TTACGTGC
CGGACTACCGGGGTATCTAATCCTGTTCGCTACCCATGCTTTCGAGCCTCAGCGTCAGTTGCAGACCAGAGAGCCGCCTTCGCCACTGGTGTTCTTCCATATATCTACGCATTCCACCGCTACACATGGAGTTCCACTCTCCTCTTCTGCACTCAAGAATGACAGTTTCCGATGCAGTTCCACGGTTGAGCCGTGGGCTTTCACATCAGACTTATCATTCCGCCTGCGCTCGCTTTACGCCCAATAAATCC
+
FFFFFFFFFFFFFFFFFFFFFFFFFFFFFFFFFFFFFFFFFFFFFFFFFFFFFFFFFFFFFFFFFFFFFFFFFFFFFFFFFFFFFFFFFFFFFFFFFF:FFFFFFFFFFFF:FFFFFFFFFFFFFFFFFFFFFFFFFFFFFFFFFFFFFFFFFFFFFFFFFFFFFFFFFFFFFFFFFFFF,FFFFFFFFFFFFFFFFFFFFFFFFFFFFFFFF:FFFFFFFFFFFFFFFFFFF:FFFFFFFFF,FFFFFFF
@A01403:26:H72M2DRXY:1:2102:5249:20541 2:N:0:TTACGTGC
CGGACTACTCGGGTTTCTAATCCTGTTCGCTCCCCACGCTTTCGAGCCTCAGCGTCAGTTACAGACCAGAGAGCCGCTTTCGCCACCGGTGTTCCTCCATATATCTACGCATTTCACCGCTACACATGGAATTCCACTCTCCCCTTCTGCACTCAAGTTTGACAGTTTCCAAAGCGAACTATGGTTGAGCCACAGCCTTTAACTTCAGACTTATCAAACCGCCTGCGCTCGCTTTACGCCCAATAAATCCG
+
FFFFFFFFFFFFFFFFFFFFFFFFFFFFFFFFFFFFFFFFFFFFFFFFFFFFFFFFFFFFFFFFFFFFFFFFFFFFFFFFFFFFFFFFFFF:FFFFFFFFFFFFFFFFFFFFFFFFFFFFFFFFF,FFFF:FFFFFFFFFFFFFFFFFFFFFFFFFFFFFFFFFFFFFFFFFFFFFFFFFFFFFFFFFFFFFFFFFFFFFFFFFFFFFFFFFFFFFFFFFFFFFFFFFFFFFFFFFFFFFFFFFFFF,FFF
@A01403:26:H72M2DRXY:1:2102:19171:20541 2:N:0:TTACGTGC
CGGACTACCCGGGTATCTAATCCTGTTCGCTACCCATGCTTTCGAGCCTCAGCGTCAGTTGCAGACCAGAGAGCCGCCTTCGCCACTGGTGTTCTTCCATATATCTACGCATTCCACCGCTACACATGGAGTTCCACTCTCCTCTTCTGCACTCAAGAATGACAGTTTCCGATGCAGTTCCACGGTTGAGCCGTGGGCTTTCACATCAGACTTATCATTCCGCCTGCGCTCGCTTTACGCCCAATAAATCC
+
FFFFFFFFFFFFFFFFFFFFFFFFFFFFFFFFFFFFFFFFFFFFFFFFFFFFFFFFFFFFFFFFFFFFFFFFFFFFFFFFFFFFFFFFFFFFFFFFFFFFFFFFFFFFFFFFFFFFFFFFFFFFFFFFFFFFFFFFFFFFFFFFFFFFFFFFFFFFFF:FF::FFFFFFFFFFFFFFFFFFFFFFFFFFFFFFFFFFFFFFFFFFFFFF:F:FFFF,FFFFFFFFFFFFFFFFFFF,FFFFFFFFFFFFFF
@A01403:26:H72M2DRXY:1:2102:14407:20556 2:N:0:TTACGTGC
CGGACTACTCGGGTATCTAATCCTGTTCGCTACCCATGCTTTCGAGCCTCAGCGTCAGTTGCAGACCAGAGAGCCGCCTTCGCCACTGGTGTTCTTCCATATATCTACGCATTCCACCGCTACACATGGAGTTCCACTCTCCTCTTCTGCACTCAAGAATGACAGTTTCCGATGCAGTTCCACGGTTGAGCCGTGGGCTTTCACATCAGACTTATCATTCCGCCTGCGCTCGCTTTACGCCCAATAAATCG
+
FFFFFFFFFFFFFFFFFFFFFFFFFFFFFFFFFFFFFFFFFFFFFFFFFFFFFFFFFFFF:FFFFFFFFFFF:FFFFFFFFFFF,FFFF:FFFFF:FFFFFFFFFFFFFFF::FFFF,FFFFFF:FFFF:F:F:F:F:F,FFFFFFFFFFFF,FFFFFFFF,FFFF:FFFFF:FF:F,FFF,:FF:,FF:FF:FFFFFF,:F:FFFFFFFFF:F,FFFFFFFFF,FF:FFFFF,:F:F:F:FF,:F:F:F,
@A01403:26:H72M2DRXY:1:2102:21061:20588 2:N:0:TTACGTGC
CGGACTACTGGGGTTTCTAATCCTGTTCGCTACCCATGCTTTCGAGCCTCAGCGTCAGTTGCAGACCAGAGAGCCGCCTTCGCCACTGGTGTTCTTCCATATATCTACGCATTCCACCGCTACACATGGAGTTCCACTCTCCTCTTCTGCACTCAAGAATGACAGTTTCCGATGCAGTTCCACGGTTGAGCCGTGGGCTTTCACATCAGACTTATCATTCCGCCTGCGCTCGCTTTACGCCCAATAAATCC
+
FFFFFFFFFFFFFFFFFFFFFFFFFFFFFFFFFFFFFFFFFFFFFFFFFFFFFFFFFFFFFFFFFFFFF,FFFFFFFFFFFFFFFF:FFFFFFFFFFFFFFFFFFFFFFFFFFFF:FFFFFFFFFFFFFFFFFFFFFFFFFFFFFFFFFFFFFFFFFFFFF:FFFFFFF:FFFFFFFFFFFFFFFFFFF:FFFFFFFFFFFF,FFFFFFFFFFFFFFFF:FFFFFF:FFFFFFFFF,::FFFFFFFFFFFF
@A01403:26:H72M2DRXY:1:2102:13304:20619 2:N:0:TTACGTGC
CGGACTACTGGGGTTTCTAATCCTGTTCGCTCCCCACGCTTTCGAGCCTCAGCGTCAGTTACAGACCAGAGAGCCGCTTTCGCCACCGGTGTTCCTCCATATATCTACGCATTCCACCGCTACACATGGAGTTCCACTCTCCTCTTCTGCACTCAAGAATGACAGTTTCCGATGCAGTTCCACGGTTGAGCCGTGGGCTTTCACATCAGACTTATCATTCCGCCTGCGCTCGCTTTACGCCCAATAAATCC
+
FFFFFFFFFFFFFFFFFFFFFFFFFFFFFFFFFFFFF:FF:FFFFFF:FFFFFFFFFFFFFFFFFFFF:FFFFFFFFF:FFFFFF:FFFFFF::F::FFFFFFFFFFFFFFFFFFFFFFFFFFFFFFFFF:FFFFFFFFFFFFFFFFFFFFFFFFFFFFFF:FFFFFFFFFFFFFFFFFFFFFFFF:F:FFFFFFFFFFFFFFFFFFFFFF:FFFF:FFFFFFFFFFFFFFFFFFFFFFFFFFFFFF:FFF
@A01403:26:H72M2DRXY:1:2102:3495:20729 2:N:0:TTACGTGC
CGGACTACTGGGGTATCTAATCCTGTTCGCTACCCATGCTTTCGAGCCTCAGCGTCAGTTGCAGACCAGAGAGCCGCCTTCGCCACTGGTGTTCTTCCATATATCTACGCATTCCACCGCTACACATGGAGTTCCACTCTCCTCTTCTGCACTCAAGAATGACAGTTTCCGATGCAGTTCCACGGTTGAGCCGTGGGCTTTCACATCAGACTTATCATTCCGCCTGCGCTCGCTTTACGCCCAATAAATCC
+
FFFFFFFFFFFFFFFFFFFFFFFFFF:FFFFFFFFFFFFF:FFFFFFFFFFFFFFFFFFFFFFFFFFFFFFFFFFFFFFFFFFFFFFFFFFFFFFFFFFFFFFFFFFFFF:FFFFFFFFFFFFFFFFFFFFFFFF:FFFFFFFFFFFFFFFFFFFFFFFFFFFFFFFFFFF,FFFFFFFFFFFFF:FFFFFFFFFFFFF,FFFFF:FFFFF::FFFF:FFFFFFFFFFFFFFFFFFFFFFFFF:FFF:FFF
@A01403:26:H72M2DRXY:1:2102:27127:20885 2:N:0:TTACGTGC
CGGACTACAGGGGTTTCTAATCCTGTTCGCTACCCATGCTTTCGAGCCTCAGCGTCAGTTGCAGACCAGAGAGCCGCCTTCGCCACTGGTGTTCTTCCATATATCTACGCATTCCACCGCTACACATGGAGTTCCACTCTCCTCTTCTGCACTCAAGAATGACAGTTTCCGATGCAGTTCCACGGTTGAGCCGTGGGCTTTCACATCAGACTTATCATTCCGCCTGCGCTCGCTTTACGCCCAATAAATCC
+
FFFFFFFFFFFFFFFFFFFFFFFFFFFFFFFFFFFFF:FFFFFFF:FFFFFFFFFFFFFFFFFF:F:FFFFFF:FFFFFFFFFFF:FFFFFFF:FF:FFFFFFFFFFFFFFF,,FFFFFF:FFFFFFFFFFFF:FF:F,FFFFFFFFFFFFFFFFFFFFFFF,FF::FFFFFFFFFFFFFFFFFFFFFFFFFFFFFFFFFF:FFFF:FF:FFFFFFFFF:FFFFFF:F:FFFFF:F,:FF,F:FFF:FFFF
@A01403:26:H72M2DRXY:1:2102:30346:20948 2:N:0:TTACGTGC
CGGACTACTCGGGTTTCTAATCCTGTTCGCTACCCATGCTTTCGAGCCTCAGCGTCAGTTGCAGACCAGAGAGCCGCCTTCGCCACTGGTGTTCTTCCATATATCTACGCATTCCACCGCTACACATGGAGTTCCACTCTCCTCTTCTGCACTCAAGAATGACAGTTTCCGATGCAGTTCCACGGTTAAGCCGTGGGCTTTCACATCAGACTTATCATTCCGCCTGCGCTCGCTTTACGCCCAATAAATCC
+
FFFFFFFFFFFFFFFFFFFFFFFFFFFFFFFFFFFFFFFFFFFFFFFFFFFFFFFFFFFFFFFFFFFFFFFFFFFFFFFFFFFFFFFFFFFFFFFFFFFFFFFFFFFFFFFFFFFFFFFFFFFFFFFFFFFFFFFFFFFFFFFFFFFFFFFFFFFFFFFFF:FFFFFFFFFFFFFFFFFFFFFFFFFFFFFFFFFFFFFFFFFFFFFFFFFFFFFFFF:F:FFFFFFFFFFFFFFF:FFFFFFFFFFFFFF
@A01403:26:H72M2DRXY:1:2102:24496:20964 2:N:0:TTACGTGC
CGGACTACTGGGGTTTCTAATCCTGTTCGCTACCCATGCTTTCGAGCCTCAGCGTCAGTTGCAGACCAGAGAGCCGCCTTCGCCACTGGTGTTCTTCCATATATCTACGCATTCCACCGCTACACATGGAGTTCCACTCTCCTCTTCTGCACTCAAGAATGACAGTTTCCGATGCAGTTCCACGGTTGAGCCGTGGGCTTTCACATCAGACTTATCATTCCGCCTGCGCTCGCTTTACGCCCAATAAATCC
+
FFFFFFFFFFFFFFFFFFFFFFFFFFFFFFFFFFFFFFFFFFFFFFFFFFFFFFFFFFFFFFFFFFFFFFFFFFFFFFFFFFFFFFFFF:FFFFFFFFFFFFFFFFFFFFFFFFFFFFFFFFFFFFFFFFFFFFFFFFFFFFFFFF:FFFFFFFFFFF:FF,FFFFFFFFFFFFFFFFFFFFFFFFFFFFFFFFFFFFFFFFFFFF:FF:FFFFFFFFFFFFFFFFFFFFFFFFFFFFFFFFFFFFF,FFF
@A01403:26:H72M2DRXY:1:2102:4842:21057 2:N:0:TTACGTGC
CGGACTACTCGGGTATCTAATCCTGTTCGCTACCCATGCTTTCGAGCCTCAGCGTCAGTTGCAGACCAGAGAGCCGCCTTCGCCACTGGTGTTCTTCCATATATCTACGCATTCCACCGCTACACATGGAGTTCCACTCTCCTCTTCTGCACTCAAGAATGACAGTTTCCGATGCAGTTCCACGGTTGAGCCGTGGGCTTTCACATCAGACTTATCATTCCGCCTGCGCTCGCTTTACGCCCAATAAATCC
+
FFFFFFFFFFFFFFFFFFFFFFFFFFFFFFFFFFFFFFFFFFFFFFFFFFFFFFFFFFFFFFFFFFFFFFFFFFFFFFFFFFFFFFFFFFFFFFFFFFFFFF:FFFFFFFFFFFFFFFFFF:FFFFFFFFFFFFFFFFFFFFFFFFFFFF:FFFFFFF:FFFFFFFFFFFFFFFF:FFFFFFFFFFFFFFFFFFFFFFFFFFFF:FF:FFFF,:FFFFFFFFFFFFFFFFF:F:,FFFFF:FF,F:F:FFF
@A01403:26:H72M2DRXY:1:2102:32235:21057 2:N:0:TTACGTGC
CGGACTACTGGGGTATCTAATCCTGTTCGCTACCCATGCTTTCGAGCCTCAGCGTCAGTTGCAGACCAGAGAGCCGCCTTCGCCACTGGTGTTCTTCCATATATCTACGCATTCCACCGCTACACATGGAGTTCCACTCTCCTCTTCTGCACTCAAGAATGACAGTTTCCGATGCAGTTCCACGGTTGAGCCGTGGGCTTTCACATCAGACTTATCATTCCGCCTGCGCTCGCTTTACGCCCAATAAATCC
+
FFFFFFFFF:FFFF:FFFFFFFFFFFFFFFFFFFFFFFFFFFFFFFFFFFFFFFF:FFFFFFFFFFFFFFFFFFFFFFFFFFFFFFFFFFFFFF:FFFFFFFFFFFFFFFFFFFFFFFFFFFFFFFFFFFFFFFFFFFFFFFFFFFFFFFFFFFFFFFFFF,FFFFFFFFFFFFFFFFFFFFFFFFFFFFFFFFFFFFFFFFFFFFFFFFFFFFFFFFFFFFFF:FFFFFFFFFFF:FFFFFFFFFFFFFF
@A01403:26:H72M2DRXY:1:2102:32389:21073 2:N:0:TTACGTGC
CGGACTACTGGGGTATCTAATCCTGTTCGCTACCCATGCTTTCGAGCCTCAGCGTCAGTTGCAGACCAGAGAGCCGCCTTCGCCACTGGTGTTCTTCCATATATCTACGCATTCCACCGCTACACATGGAGTTCCACTCTCCTCTTCTGCACTCAAGAATGACAGTTTCCGATGCAGTTCCACGGTTGAGCCGTGGGCTTTCACATCAGACTTATCATTCCGCCTGCGCTCGCTTTACGCCCATGAAATCC
+
FFFFFFFFFFFFFFFFFFFFFFFFFFFFF:FFFFFFFFFFFFFFFFFFFFFFFFFF:FFFFFFFF:FFFFFFFFFFFFFFFF:,FFFFF,FFFFFFFFFF,FFF:FF,FFFFF,FFFFFFFFFFFFFFFFFFFFFFFF:FF:FF:FFFFFFFFFFFFFFFFFFFFFFFFFFFFFFFFFFFF:,FFF:FFFFFFFFFFF:FFFFFFFF,FFFFF,FF,FFFFFF:FFFFFFFFFFFF:FFFFFFF,:,,F:,
@A01403:26:H72M2DRXY:1:2102:32325:21183 2:N:0:TTACGTGC
CGGACTACTGGGGTATCTAATCCTGTTCGCTACCCATGCTTTCGAGCCTCAGCGTCAGTTGCAGACCAGAGAGCCGCCTTCGCCACTGGTGTTCTTCCATATATCTACGCATTCCACCGCTACACATGGAGTTCCACTCTCCTCTTCTGCACTCAAGAATGACAGTTTCCGATGCAGTTCCACGGTTGAGCCGTGGGCTTTCACATCAGACTTATCATTCCGCCTGCGCTCGCTTTACGCCCAATAAATCC
+
FFFF:FFFFFFFFFFFFFFFFFFFFFFFFFFFFFFFFF:FFFFFF:FF:F:FFFFFFFFFFFFFFFFFFFFFFFFFFFFFFFF:FFFFFFFFFFFFFFFFFFFFFFFFFFFFFFFFFFFFFFFFFFFFFFFFFF:FFFFFFFFFFFFFFF:FFFFFFFFFF:FFFFFFFFFFFFFFFFFFFFFFFFFF:FFFFF:FFFFFFFFFFFFF::FFFFFFFFFF:FFFFFFFFFFFFFFFFFFFFF,FFFFFFFF
@A01403:26:H72M2DRXY:1:2102:17969:21214 2:N:0:TTACGTGC
CGGACTACTCGGGTATCTAATCCTGTTCGCTACCCATGCTTTCGAGCCTCAGCGTCAGTTGCAGACCAGAGAGCCGCCTTCGCCACTGGTGTTCTTCCATATATCTACGCATTCCACCGCTACACATGGAGTTCCACTCTCCCCTTCTGCACTCAAGTTTGACAGTTTCCAAAGCGAACTATGGTTGAGCCACAGCCTTTAACTTCAGACTTATCAAACCGCCTGCGCTCGCTTTACGCCCAATAAATCCG
+
FFFFFFFFFFFFFFFFFFFFFFFFFFFFFFFFFFFFFFFFFFFFFFFFFFFFFFFFFFFFFFFFFFFFFFFFFFFFFFFFFFFFFFFFFFFFFFFFFFFFFFFFFFFFFFFFFFFFFFFFFFFFFFFFFFFFFFFFFFFFFFFFFFFFFFFFFFFFFFFFFF:FFFFFFFFFFFFFF:FFFFFFFFFFFFFFFFFFFFFFFFFFF:FFFFFF:FF:FFFFFFFFFFFFFFFFFFFFFFFF::FFFFFFFF:
@A01403:26:H72M2DRXY:1:2102:29541:21371 2:N:0:TTACGTGC
CGGACTACTAGGGTTTCTAATCCTGTTCGCTACCCATGCTTTCGAGCCTCAGCGTCAGTTGCAGACCAGAGAGCCGCCTTCGCCACTGGTGTTCTTCCATATATCTACGCATTCCACCGCTACACATGGAGTTCCACTCTCCTCTTCTGCACTCAAGAATGACAGTTTCCGATGCAGTTCCACGGTTGAGCCGTGGGCTTTCACATCAGACTTATCATTCCGCCAGCGCTCGCTTTACGCCCAATAAATCC
+
FFFFF:FFFFFFFFFFFFFFFF:FFFFFFFFFFFFF::FFFFFFF:FFF:FFF::FFFFFFFFFF:FFFFFFFFFFFFF:FFFFFFFF::FFF:F:F:FFFFFFFF:FFFFFFFFFFFF:FF:FFFFFFFFFFFFFFFFFFFFFF,FFFFFFFFFFF:FFFFFFFFF:F:FFFFFFFFFF:FFFFFFFFFFF,FF,FFFFFF,::FFF:FF:FF:FFF,FFFF,,FFF:,F:FFF,FFFFFFFFFF:FFFF
@A01403:26:H72M2DRXY:1:2102:17996:21418 2:N:0:TTACGTGC
CGGACTACTGGGGTTTCTAATCCTGTTCGCTACCCATGCTTTCGAGCCTCAGCGTCAGTTGCAGACCAGAGAGCCGCCTTCGCCACTGGTGTTCTTCCATATATCTACGCATTCCACCGCTACACATGGAGTTCCACTCTCCTCTTCTGCACTCAAGAATGACAGTTTCCGATGCAGTTCCACGGTTGAGCCGTGGGCTTTCACATCAGACTTATCATTCCGCCTGCGCTCGCTTTACGCCCAATAAATCC
+
FFFFFFFFFFFFFFFFFFFFFFFFFFFFFFFFFFFFFFFFFFFFFFFFFFFFFFFFFFFFFFFFFFFFFFFFFFFFFFFFFFFFFFFFFFFFFFFFFFFFFFFFFFFFFFFFFFFFFFFFFFFFFFFFFFF:FFFFFFFFFFFFFFFFFFFFFFFFF:FFFFFFFFFFFFFFFFFFFFFFF:FFFFFFFFFFFFFFFFFFFFFF:FFF,FFFFFFFFFFFFFFFFFFFFFFFFFFFFFFFFFFFFFFF:F:
@A01403:26:H72M2DRXY:1:2102:20591:21433 2:N:0:TTACGTGC
CGGACTACTGGGTATCTAATCCTGTTCGCTACCCATGCTTTCGAGCCTCAGCGTCAGTTGCAGACCAGAGAGCCGCCTTCGCCACTGGTGTTCTACCATATATCTACGCATTCCACCGCTACACATGGAGTTCCACTCTCCTCTTCTGCACTCAAGAATGACAGTTTCCGATGCAGTTCCACGGTTGAGCCGTGGGCTTTCACATCAGACTTATCATTCCGCCTGCGCTCGCTTTACGCCCAATAAATCCG
+
FFFFFFFFFFFFFFFFFFFFFFFFFFFFFFFFFFFFFFFFFFFFFFFFFFFFFFFFFFFFFFFFFFFFFFFFFFFFFFFFFFFFFFFFFFFFFF,FFFFFFFFFFFFFFFFFFFFFFFFFFFFFFFFFFFFFFFFFFFFFFFF:FFFFFFFFF:FFFFFF:FFFFFFFFFFFFFFFFFFFFF,FFFFFFFFFFF:FFFFFFFFFFFFFFFFFFFFFFFFFFFFFFFFFFF:FFFFFFFFFFFFFF:,FFFF
@A01403:26:H72M2DRXY:1:2102:20582:21449 2:N:0:TTACGTGC
CGGACTACTGGGTATCTAATCCTGTTCGCTACCCATGCTTTCGAGCCTCAGCGTCAGTTGCAGACCAGAGAGCCGCCTTCGCCACTGGTGTTCTTCCATATATCTACGCATTCCACCGCTACACATGGAGTTCCACTCTCCTCTTCTGCACTCAAGAATGACAGTTTCCGATGCAGTTCCACGGTTGAGCCGTGGGCTTTCACATCAGACTTATCATTCCGCCTGCGCTCGCTTTACGCCCAATAAATCCG
+
FFFFFFFFFFFFFFFFFFFFFFFFFFFFFFFFFFFFFFFFFFFFFFFFFFFFFFFFFFFFFFFFFFFFFFFFFFFFFF:FFFFFFFFFFFFFFFF:FFFFFFFFFFFFFFFFFFFFFFFFFFFFFFF:FFFFFFFFFFFFFFFFFFFFFFFFFFFFFFFF,FFFFFF:FF,FFFFFFFFFFFFFFFFFF:FFFFFFFFFFFFFFFFFFF:FF:FFFFF:FFFFFFFFFFFFFFFFFF,FFFF,,FFFFFFF
@A01403:26:H72M2DRXY:1:2102:10041:21480 2:N:0:TTACGTGC
CGGACTACCGGGGTTTCTAATCCTGTTCGCTCCCCACGCTTTCGAGCCTCAGCGTCAGTTACAGACCAGAGAGCCGCTTTCGCCACCGGTGTTCCTCCATTTATCTACGCATTTCACCGCTACACATGGAATTCCACTCTCCCCTTCTGCACTCAAGTTTGACAGTTTCCAAAGCGAACTATGGTTGAGCCACAGCCTTTAACTTCAGACTTATCAAACCGCCTGCGCTCGCTTTACGCCCAATAAATCCG
+
FFFFFFFFFFFFFFFFFFFFFFFFFFFFFFFFFFFFFFFFFFFFFFFFFFFFFFFFFFFFFFFFFFFFFFFFFF:FFFFFFFFFFFFFFFFFFFFFFFFFFFFFFFFFFFFFFFFFFFFFFFFFFFFFFFF:FFFFFFFFFFFFFFFFFFFFFFFFFFFFFFFFFFFFFFFFF:F:F:FFF:FFFF,FFFFFFFFFFFFFF:F,:FFFFFFFFFFFF:FFFFF:FFFFFFFFFFFFFFFFFFFF:FFFFF:
@A01403:26:H72M2DRXY:1:2102:10041:21512 2:N:0:TTACGTGC
CGGACTACCGGGGTTTCTAATCCTGTTCGCTCCCCACGCTTTCGAGCCTCAGCGTCAGTTACAGACCAGAGAGCCGCTTTCGCCACCGGTGTTCCTCCATATATCTACGCATTTCACCGCTACACATGGAATTCCACTCTCCCCTTCTGCACTCAAGTTTGACAGTTTCCAAAGCGAACTATGGTTGTGCCACAGCCTTTAACTTCCGACTTATCAAACCGCCTGCGCTCGCTTTACGCCCAATAAATCCG
+
FFFFFFFFFFFFFFFFFFFFFFFFFFFFFFFFFFFFFFFFFFFFFFFFFFFFFFFFFFFFFFFFFFFFFFFFFFFFFFFFFFFFFFFFFFFFFF:FFFFFFFFFFFFFFFFFFFFFFFFFFFFFFFFFFFFFFFFFFFFFFFFF:FFFFFFFFFFFFFFFF:FFFFFFFFFFFFFFFFF:FFFFFFF,F,FFFFFFFFFFFFFFF:,FFFFFFFFFF:FFFFFFFFFFFFFFFFF:FFFFFFFFFFFFFFF
@A01403:26:H72M2DRXY:1:2102:1253:21637 2:N:0:TTACGTGC
CGGACTACTGGGGTTTCTAATCCTGTTCGCTCCCCACGCTTTCGAGCCTCAGCGTCAGTTACAGACCAGAGAGCCGCTTTCGCCACCGGTGTTCCTCCATATATCTACGCATTTCACCGCTACACATGGAATTCCACTCTCCCCTTCTGCACTCAAGTTTGACAGTTTCCAAAGCGAACTATGGTTGAGCCACAGCCTTTAACTTCAGACTTATCAAACCGCCTGCGCTCGCTTTACGCCCAATAAATCCG
+
FFFFFFFFFFFFFFFFFFFFFFFFFFFFFFFFFFFFFFFFFFFFFFFFFFFFFFFFFFFFFFFFFFFFFFFFFFFFFFFFFFFFFFFFFFFFFFFFFFFFFFFFFFFFFFFFFFFFFFFFFFFFFFFFFFFFFFFFFFFFFFFFFFFFF:FFFFFFFFFF:FFFFFFFFFFFFFFFFFFFFFFFFFF,FFFFFFFFFFFFFFFFF,,FF,:FFF:FFFF:FF:FFFF:F:FFFFF,FFFFF:F,FF,FFFF
@A01403:26:H72M2DRXY:1:2102:1262:21684 2:N:0:TTACGTGC
CGGACTACTGGGGTTTCTAATCCTGTTCGCTCCCCACGCTTTCGAGCCTCAGCGTCAGTTACAGACCAGAGAGCCGCTTTCGCCACCGGTGTTCCTCCATATATCTACGCATTTCACCGCTACAGATGGAATTCCACTCTCCCCTTCTGCACTCAAGTTTGACAGTTTCCAAAGCGAACTATGGTTGAGCCACAGCCTTTAACTGCCGACTTATCAAACCGCCTGCGCTCGCTGTACGCCCAATAAATCCG
+
FFFFFFFFFFFFFFFFFFFFFFFFFFF,FFFFFFF:FFFFFFFFFFFFFFFFFFFFFFFFFFFF:FFFFFF:FFFFF,FFFFFFF:FFFFFFFFFF,FF:FFFFFFFFFFFFFFFFFF:FFFFF,::FFFFFFFF,F,F:F:FFFF:FF,FFFFFFFF,:F:FFF:FFFFFFFFFF:,,FF,FFFF,FF,F:,:F:,,FF:,F:,,,F,:,F,FF,F,,FF,::F,F,:,,F,,F,,FFFF,F,,FFF,FF
@A01403:26:H72M2DRXY:1:2102:1235:21699 2:N:0:TTACGTGC
CGGACTACTGGGGTTTCTAATCCTGTTCGCTCCCCACGCTTTCGAGCCTCAGCGTCAGTTACAGACCAGAGAGCCGCTTTCGCCACCGGTGTTCCTCCATATATCTACGCATTTCACCGCTACACATGGAATTCCACTCTCCCCTTCTGCACTCAAGTTTGACAGTTTCCAAAGCGAACTATGGTTGAGCCACAGCCTTTAACTTCAGACTTATCAAACCGCCTGCGCTCGCTTTACGCCCAATAAATACG
+
FFFFFFFFFFFFFFFFFFFFFFFFFFFFFFFFFFFFFFFFFFFFFFFFFFFFFFFFFFFFF:FFFFFFFFFFFFF:FFFF:FFFFFFFFFFFFF:FFFFFFFFFFFFF:F:FF::FFFFFFFF:FFF:,FFFFFFFFFFFFFFFFFFFFFFFFFFFF:FF:FFFFFFF,FFFF:F,FF:,FF,FFF,FFFFF:F:F,,FFFF:FFFFFF:FFFFFFF,F,FFFF:,FFF:F::FFF:,FFFFF,FFFF,F:
@A01403:26:H72M2DRXY:1:2102:15293:21715 2:N:0:TTACGTGC
CGGACTACCGGGGTATCTAATCCTGTTCGCTCCCCACGCTTTCGAGCCTCAGCGTCAGTTACAGACCAGAGAGCCGCTTTCGCCACCGGTGTTCCTCCATATATCTACGCATTTCACCGCTACACATGGAATTCCACTCTCCCCTTCTGCACTCAAGTTTGACAGTTTCCAAAGCGAACTATGGTTGAGCCACAGCCTTTAACTTCAGACTTATCACACCGCCTGCGCTCGCTTTACGCCCAATAAATCCG
+
FFFFFFFFFFFFFFFFFFFFFFFFFFFFFFFFFFFFFFFFFFFFFFFFFFFFFFFFFFFFFFFFFFFFFFFFFFFFFF:FFFFFFFFFFF:F,FFFFFF:FFFFFFFFFFFFFFFFFFFFFFF,FFFFFFFFFFFFFFFFFFFFFFFFFFFFFFFFFF,F:FF,FFFFFF:F:FFFF:FFFFFFFFF:FFFFFFFF:F:FFFFFFFFF::F,:FF,,:FFFFFFFFFFFF:FFFF:FFFFFFFFFFFFFFF
@A01403:26:H72M2DRXY:1:2102:15600:21746 2:N:0:TTACGTGC
CGGACTACCGGGGTATCTAATCCCGTTTGCTCCCCTGGCTTTCGCTCCTCAGTGTCAATATCGGTCCAGGACGCCGCCTTCGCCACCGGTGTTCCTCCAGATATCTACGCATTTCACCGCTACACCTGGAATTCCACGTCCCTCTCCCGAATTCAAGCCGCCCAGTATCAGACGCAGTTCCCCGGTTGAGCCGAGGGATTTCACGTCTGACTTAGATGGCCACCTACGAGCCCTTTACGCCCAGTAATTCC
+
FFFFFFFFFFFFFFFFFFFFFFFFFFFFFFFFFFFFFFFFFFFFFFFFFFFFFFFF:FFFFFFFFFFFFFFFFFFFFFFFFFFFFFFFFFFFFFFFFFFFFFFFFFFFFF:FFFFFFFFFFFFFFFFFFFFFFFFFFFFFFFFFFFFFFFFFFF::FFFFFFFFFFFFFFFFFFFFFFFFFFFFF,FF:FFFFFFFFFFFFFFFF:FFFFFF,FFFFFFFFFFFFFFF:FFFFFFFFFFFFFFFFFF:FFF
@A01403:26:H72M2DRXY:1:2102:26006:21762 2:N:0:TTACGTGC
CGGACTACTCGGGTTTCTAATCCTGTTCGCTACCCATGCTTTCGAGCCTCAGCGTCAGTTGCAGACCAGAGAGCCGCCTTCGCCACTGGTGTTCTTCCATATATCTACGCATTCCACCGCTACACATGGAGTTCCACTCTCCTCTTCTGCACTCAAGAATGACAGTTTCCAAAGCGAACTATGGTTGAGCCGTGGGCTTTCACATCAGACTTATCATTCCGCCTGCGCTCGCTTTACGCCCAATAAATCCG
+
FFFFF:FFFFFFFFFFFFFFFFFFFFFFFFFFFFFFFFFFFFFFFFFFFFFFFFFFFFFFFFFFFFFFFFFFFFFFFFFFFFFFFFFFFFFFFFFFFFFFFF:FFFFFFFFFFFFFFFFFFFFFFFFFFFFFFFFFFFFFFFFFFFFFFFFFFFFFFF:FFFFFFFFFFF:FFFFFFFF:FFFFFFFFFFFFFFFFFFFF:FF:F:FF:F,FFFFFFFFFFFFFFFFFFFFFFFFFFFFFFFFFFFFF:FF
@A01403:26:H72M2DRXY:1:2102:10022:21793 2:N:0:TTACGTGC
CGGACTACCGGGGTTTCTAATCCTGTTCGCTCCCCACGCTTTCGAGCCTCAGCGTCAGTTACAGACCAGAGAGCCGCTTTCGCCACCGGTGTTCCTCCATATATCTACGCATTTCACCGCTACACATGGAATTCCACTCTCCCCTTCTGCACTCAAGTTTGACAGTTTCCAAAGCGAACTATGGTTGAGCCCCAGCCTTTAACTTCAGACTTATCAAACCGCCTGCGCTCGCTTTACGCCCAATCATTCCG
+
FFFFFFFF:FFFFFFFFFFFFFFFFFFFFFFFFFFFFFFFFFFFFFFFF:FFFFFFFFFFFFFFFFF:FFFFFFFFFFFFFFFFFFFFF:FFFFF:FF:FFFFF:FF,FFFFFFFFFFFFFFFFFFFFFFFFFFFFF:FFFF:FFFFFFFFFFFFFFFF:FF:FFFFFFFFFFFFFF::FFFFFFFFFFFF,FFFFFFFFFFFF::FFF::FFFF:FFFF:FFFF:FF:FFF:,F,FFFFF,FF:F,F:FF
@A01403:26:H72M2DRXY:1:2102:7817:21825 2:N:0:TTACGTGC
CGGACTACCCGGGTTTCTAATCCTGTTCGCTACCCATGCTTTCGAGCCTCAGCGTCAGTTGCAGACCAGAGAGCCGCCTTCGCCACTGGTGTTCTTCCATATATCTACGCATTCCACCGCTACACATGGAGTTCCACTCTCCTCTTCTGCACTCAAGAATGACAGTTTCCGATGCAGTTCCACGGTTGAGCCGTGGGCTTTCACATCAGACTTATCATTCCGCCTGCGCTCGCTTTACGCCCAATAAATCC
+
F,FFF:FFF:FFFFFFFFFFF:F:FFFFFFFFFFFFFFFFFF::FFFFFFFFFFF:FFFF:FFFFFFF:FFFF:F:FF:FFFFFF:FFFFF:FFF:FFFFFF:::,FFFFF,F:FFFFFFFFFF:FF:FFF,F:FFFFFFFFF::FFFFFFF,FF,FFF:FF::,FFFFFFFF,FF:FF,FFF:FFF:FFFFF,FFFFFFF:FF:FFFFFF,FFF:FFFFFFFF,,FFFF:FFFFFFFFFFFFFFF:FFFF
@A01403:26:H72M2DRXY:1:2102:10800:21856 2:N:0:TTACGTGC
CGGACTACTGGGGTATCTAATCCTGTTCGCTCCCCACGCTTTCGAGCCTCAGCGTCAGTTACAGACCAGAGAGCCGCTTTCGCCACCGGTGTTCCTCCATATATCTACGCATTTCACCGCTACACATGGAATTCCACTCTCCCCTTCTGCACTCAAGTTTGACAGTTTCCAAAGCGAACTATGGTTGAGCCACAGCCTTTAACTTCAGACTTATCAAACCGCCTGCCCTCGCTTTACGCCCAATAAATCCG
+
FFFFFFFFFFFFFFFFFFFFFFFFFFFFFFFFFFFFFFFFFFFFFFFFFFFFFF:FFFFFFFFF:FFFFFFFFFFFFFFFFFFFFFFFFFFFFFFFFFFFFFFFFFFFFFFFFFFFFFFFFFFFFFFFFFFFFFFFFFF:FFFFFFFFFFFFFFFFFFFFFFFFFFFFFFFFFFFFFFFFFFFFFFFFFFFFF:FFFFFFFFFF:,FFFFFFFF:FFFFFFFF,F,,FFFFF:FFFFFFFFF:FFFFFFF,
@A01403:26:H72M2DRXY:1:2102:30101:21966 2:N:0:TTACGTGC
CGGACTACTAGGGTTTCTAATCCTGTTCGCTACCCATGCTTTCGAGCCTCAGCGTCAGTTGCAGACCAGAGAGCCGCCTTCGCCACTGGTGTTCTTCCATATATCTACGCATTCCACCGCTACACATGGAGTTCCACTCTCCTCTTCTGCACTCAAGAATGACAGTTTCCGATGCAGTTCCACGGTTGAGCCGTGGGCTTTCACATCAGACTTATCATTCCGCCTGCGCTCGCTTTACGCCCAATAAATCC
+
FFFFFFFFFFFFFFFFFFFFFFFFFFFFFFFFFFFFFFFFFFFFFFFFFFFFFFFFFFFFFFFFFFFFFFFFFFFFFFFFFFFFFFFFFFFFFFFFFFFFFFFFFFFFFFFFFFFFFFFFFFFFFFFFFFFFFFFFFFFFFFFFFFFFFFFFFFFFFFFFFFFFFFFFFFFFFFFFFFFFFFFFFFFF:FFFFFFFFFFFFFFFFFFFFFFFFFFFFFFFFFFFFFFFFFFFFFFFFFFFFFF,FFFFFFF
@A01403:26:H72M2DRXY:1:2102:17626:22153 2:N:0:TTACGTGC
CGGACTACTAGGGTTTCTAATCCTGTTCGCTCCCCACGCTTTCGAGCCTCAGCGTCAGTTACAGACCAGAGAGCCGCTTTCGCCACCGGTGTTCCTCCATATATCTACGCATTTCACCGCTACACATGGAATTCCACTCTCCCCTTCTGCACTCAAGTTTGACAGTTTCCAAAGCGAACTATGGTTGAGCCACAGCCTTTAACTTCAGACTTATCAAACCGCCTGCGCTCGCTTTACGCCCAATAAATCCG
+
FFFFFFFFFFFFFFFFFFFFFFFFFFFFFFFFFFFFFFFFFFFFFFFFFFFFFFFFFFFFFFFFFFFFFFFFFFFFFFFFFFFFFFFFFFF:FFFFFFFFFFFFFFFFFFFFFFFFFFFF:FFFF:FFFFFFFFFFFFFFFFFFFFFFFFFFFFFFFFFFFFFFF:FFFFFFFFFFFFFFFFFFFFFFFFFFFFFFFFFFFFFFFFFFFFFFFFFFFFFFFFFFFFFFFFFF:FFFF,FFFFFFFF:FFFF
@A01403:26:H72M2DRXY:1:2102:13322:22561 2:N:0:TTACGTGC
CGGACTACTGGGGTATCTAATCCTGTTCGCTACCCATGCTTTCGAGCCTCAGCGTCAGTTGCAGACCAGAGAGCCGCCTTCGCCACTGGTGTTCTTCCATATATCTACGCATTCCACCGCTACACATGGAGTTCCACTCTCCTCTTCTGCACTCAAGAATGACAGTTTCCGATGCAGTTCCACGGTTAAGCCGTGGGCTTTCACATCAGACTTATCATTCCGCCTGCGCTCGCTTTACGCCCAATAAATCC
+
FFFFFFFFFFFFFFF:FF:FFFFFFFFFFFFFFFFFFFFFFFFFFFFFFFFFFFFFFFFFFFFFFFFFFFFFFFFFFFFFFFFFFFFFFFFFFFFFFFFFFFFFFF:FFFFFFFFFFFFFF,FFFFFFFFFFFFFFFFFFFFFFFFFFFFFFFFFFFFFFFFFFFFFFF:FFFFFFFFFFFFFFFFFFFFFFFFFFFFFFFFFFFFF:FFFFF:FFFFFFF:FFFFFFFFFFFFFFFFFFFFFFF:F:FFF
@A01403:26:H72M2DRXY:1:2102:31250:22608 2:N:0:TTACGTGC
CGGACTACCGGGGTATCTAATCCTGTTCGCTACCCATGCTTTCGAGCCTCAGCGTCAGTTGCAGACCAGAGAGCCGCCTTCGCCACTGGTGTTCTTCCATATATCTACGCATACCACCGCTACACATGGAGTTCCACTCTCCTCTTCTGCACTCAAGAATGACAGTTTCCGATGCAGTTCCACGGTTGAGCCGTGGGCTTTCACATCAGACTTATCATTCCGCCTGCGCTCGCTTTACGCCCAATAAATCC
+
F,FFFFF:F:,::F:FFF,:F,FF:,,F:FFF,,FFF,:FFFF,F,F,FFFF,,FFFFF,:FF,F,FFFFF:,:F,FFFFFF:,FF,,:FFF:,:FFFFFF:FFF:F:FFF,:FFFFFFF,FFFFFFF,FF:FFF:FFFFFFFFF:F:FFFFFFFFFF:FFFFF,,F,:FFFFFFFFFFF,FFFFF,FFF,,FFF:F:F,F::FFFFFFFFF:FFFF:F:F,,FF::FFFF,FF:FFFF,,,F:FF,FFFF
@A01403:26:H72M2DRXY:1:2102:22507:22717 2:N:0:TTACGTGC
CGGACTACCGGGGTATCTAATCCTGTTCGCTACCCATGCTTTCGAGCCTCAGCGTCAGTTGCAGACCAGAGAGCCGCCTTCGCCACTGGTGTTCTTCCATATATCTACGCATTCCACCGCTACACATGGAGTTCCACTCTCCTCTTCTGCACTCAAGAATGACAGTTTCCGATGCAGTTCCACGGTTAAGCCGTGGGCTTTCACATCAGACTTATCATTCCGCCTGCGCTCGCTTTACGCCCAATAAATCC
+
FFFFFFFFFFFFFFFFFFFFFFFFFFFFFFFFFFFFFFFFFFFFFFFFFFFFFFFFFFFFFFFFFFFFFFFFFFFFFFFFFFFFFFFFFFFFFFFFFFFFFFFFFFFFFFFFFFFFFFFFFFFFFFFFFFFFFFFFFFFFFFFFFFFFF,FFFFFFFFFFFFFFFFFFFFFFFFFFFFFFFFFFFFFFFFFFFFFFFFFFFFFFFFFFF:FFFFFFFFFFFFFFFFFFFFF:FFFFFFFFFFFFFFFFFFF
@A01403:26:H72M2DRXY:1:2102:9986:22858 2:N:0:TTACGTGC
CGGACTACACGGGTATCTAATCCTGTTCGCTACCCATGCTTTCGAGCCTCAGCGTCAGTTGCAGACCAGAGAGCCGCCTTCGCCACTGGTGTTCTTCCATATATCTACGCATTCCACCGCTACACATGGAGTTCCACTCTCCTCTTCTGCACTCAAGAATGACAGTTTCCGATGCAGTTCCACGGTTGAGCCGTGGGCTTTCACATCAGACTTATCATTCCGCCTGCGCTCGCTTTACGCCCAATAAATCC
+
FFFFFFFFFFFFFFFFFFFFFFFFFFFFFFFFFFFFFFFFFFFFFFFFFFFFFFFFFFFFFFFFFFFFFFFFFFFFFFFFFFFFFFFFFFFF:FFFFFFFFFFFFFFFFFFFFFFFFFFFFFFFFFFFFFFFFFFFFFFFFFFFFFFFFFFFFFFFFFFFFFFFFFFFFFFFFFFFFFFFFFFFFFFFFFFFFFFFFFFFFFFFFFFFFFF:FFFFFFFFFFFFFFFFFFFFFFFFFFFFFF,FFFFFFFF
@A01403:26:H72M2DRXY:1:2102:1551:22874 2:N:0:TTACGTGC
CGGACTACACGGGTTTCTAATCCTGTTCGCTACCCATGCTTTCGAGCCTCAGCGTCAGTTGCAGACCAGAGAGCCGCCTTCGCCACTGGTGTTCTTCCATATATCTACGCATTCCACCGCTACACATGGAGTTCCACTCTCCCCTTCTGCACTCAAGTTTGACAGTTTCCAAAGCGAACTATGGTTGAGCCACAGCCTTTAACTTCAGACTTATCAAACCGCCTGCGCTCGCTTTACGCCCAATAAATCCG
+
FFFFFFFFFFFFFFFFFFFFFFFFFFFFFFFFFFFFFFFFFFFFFFFFFFFFFFFFFFFFFFFFFFFFFFFFFFFFFFFFFFFFFFFFFFFFFFF:FFFFFFFFFF,FFFFFFFFFFFFFFFFFFFFFFFFFFFFFFFFFFFFFFFFFFFFFFFFFFFFFFFFFFF,FFFFFFFFFF:FFFFFFFFFFFFFFF:FFFFFFFFFFFFFFF:FF:FFFF:FFFFFFFFFFFFFF:FFFFFFFFFFFFFFFFFF
@A01403:26:H72M2DRXY:1:2102:31331:22874 2:N:0:TTACGTGC
CGGACTACTAGGGTTTCTAATCCTGTTCGCTCCCCACGCTTTCGAGCCTCAGCGTCAGTTACAGACCAGAGAGCCGCTTTCGCCACCGGTGTTCCTCCATATATCTACGCATTTCACCGCTACACATGGAATTCCACTCTCCCCTTCTGCACTCAAGTTTGACAGTTTCCAAAGCGAACTATGGTTGAGCCACAGCCTTTAACTTCAGACTTATCAAACCGCCTGCGCTCGCTTTACGCCCAATAAATCCG
+
FFFFFFFFFFFFFFFFFFFFFFFFFFFFFFFFFFFFFFFFFFFFFFFFFFFFFFFFFF:FFFFFFFFFFFFFFFFFFFFFFFFFFFFFFFFFFFFFFFFFFFFFF:FFFFFFFFFFFFFFFFFFFFFFFFFFFFFFFFFFFFFF,FFFFFFFFFFF::FFFFFFFFFFFFFFF:FFF:FFFFFFFFFFFFFFFFFFFF:FFFFFFFFFFFFFFFFF:FFFFFFFFFFFFFFFFFFFFFFFFFFFF:FFFFF
@A01403:26:H72M2DRXY:1:2102:26901:23062 2:N:0:TTACGTGC
CGGACTACAAGGGTTTCTAATCCTGTTCGCTACCCATGCTTTCGAGCCTCAGCGTCAGTTACAGACCAGAGAGCCGCTTTCGCCACCGGTGTTCCTCCATATATCTACGCATTCCACCGCTACACATGGAGTTCCACTCTCCTCTTCTGCACTCAAGAATGACAGTTTCCGATGCAGTTCCACGGTTGAGCCGTGGGCTTTCACATCAGACTTATCATTCCGCCTGCGCTCGCTTTACGCCCAATAAATCC
+
FFFFFFFFFFFFFFFFFFFFFFFFFFFFFFFFFFFFFFFFFFFFFFFFFFFFFFFFFFFF,FFFFFFFFFFFFFFFF:FFFF:FFFF:F:FFF::,:FFF::FFFFFFFFF:FFFF:FFF:FFFF,FFF,F,F,FFFFFF:FFF,FFFF::FFF,FFFFFFFFFF,:F:FFFFFFFF,FFF,FFF:FFFF:FF,FFFFFFFF:F,FFFF,FF:,:FFFFFFF,FF:FFFFFFF::F:FFFFFF,:F,FFFF
@A01403:26:H72M2DRXY:1:2102:32859:23077 2:N:0:TTACGTGC
CGGACTACCGGGGTTTCTAATCCTGTTCGCTCCCCACGCTTTCGAGCCTCAGCGTCAGTTGCAGACCAGAGAGCCGCCTTCGCCACTGGTGTTCTTCCATATATCTACGCATTCCACCGCTACACATGGAGTTCCACTCTCCTCTTCTGCACTCAAGAATGACAGTTTCCGATGCAGTTCCACGGTTGAGCCGTGGGCTTTCACATCAGACTTATCATTCCGCCTGCGCTCGCTTTACGCCCAATAAATCC
+
FFFFFFFFFFFFFFFFFFFFFFFFFFFFFF:FFFFFFFFFFFFFFFFFFFFFFFFF:FFFFF:FFF:FFFFFFFFFFFFFFFFFFFFFF:FFFF:F:,FFFFFFFFF:FFFFFFFFFF:FFFFF:FFFFFFFFFFFFFF:FFFFFF::FF:FFFFFFF:FFF:FFFFF,:FFFFFFFFFFF:,FFF:F:FFFFFFFFF:F:F,FFFFF:FFFFFFFFFFF:F,FFFFFFFFFFF:FFF:FFFFFFFFFFF:
@A01403:26:H72M2DRXY:1:2102:7780:23109 2:N:0:TTACGTGC
CGGACTACTCGGGTTTCTAATCCTGTTCGCTACCCATGCTTTCGAGCCTCAGCGTCAGTTGCAGACCAGAGAGCCGCCTTCGCCACTGGTGTTCTTCCATATATCTACGCATTCCACCGCTACACATGGAGTTCCACTCTCCTCTTCTGCACTCAAGAATGACAGTTTCCGATGCAGTTCCACGGTTGAGCCGTGGGCTTTCACATCAGACTTATCATTCCGCCTGCGCTCGCTTTACGCCCAATAAATCC
+
FFFFFFFFFFFFFFFFFFFFFFFFFFFFF,FFFFFFFFFFFFFF:FFFFFFFFFFFFFFFFFFFFFFFFFFFFFFFFFFFFFFFFFFFF:FFFFF,FFFF:FF:::FFFFFFFFFFFFF:,FFFF:FFFFF:FFFFFFF,F::F:FFFFF,F:FFFFFFFFFFFF,FF:FFFFFFFFFFFFFFFFFFFFFFFFFFFFFFFFF,::FFF:,::FFFFFFFFFFFFFFFFFFFFF:FF,FFFFF:F:FFFF:F
@A01403:26:H72M2DRXY:1:2102:6244:23202 2:N:0:TTACGTGC
CGGACTACAAGGGTATCTAATCCTGTTCGCTACCCATGCTTTCGAGCCTCAGCGTCAGTTGCAGACCAGAGAGCCGCCTTCGCCACTGGTGTTCTTCCATATATCTACGCATTCCACCGCTACACATGGAGTTCCACTCTCCTCTTCTGCACTCAAGAATGACAGTTTCCGATGCAGTTCCACGGTTAAGCCGTGGGCTTTCACATCAGACTTATCATTCCGCCTGCGCTCGCTTTACGCCCAATAAATCC
+
FFFFFFFFFFFFFFFFFFFFFFFFFFFFFFFFFFFFFFFFFFFFFFFFFFFFFFFFFFFFFFFFFFFFFFFFFFFFFFFFFFFFFFFFFFFFFFFFFFFFFFFFFFFFFFFFFFFFFFFFFFFFFFFFFFFFFFF,FFFFFFFFFFFFFFFFFFFFFFFFFFFFFF,FFFFFFFFFFFFFFFFFFFFFFFFFFFFFFFFFFF:F:FFFFFFFFFFFFFF:F,FFFFFFFFFFFFFFFFFFFFFFFF:FFFF
@A01403:26:H72M2DRXY:1:2102:13150:23359 2:N:0:TTACGTGC
CGGACTACTAGGGTTTCTAATCCTGTTCGCTCCCCACGCTTTCGAGCCTCAGCGTCAGTTACAGACCAGAGAGCCGCTTTCGCCACCGGTGTTCCTCCATATATCTACGCATTTCACCGCTACACATGGAATTCCACTCTCCCCTTCTGCACTCAAGTTTGACAGTTTCCAAAGCGAACTATGGTTGAGCCACAGCCTTTAACTTCAGACTTATCAAACCGCCTGCGCTCGCTTTACGCCCAATAAATCCG
+
FFFFFFFFFFFFFFFFFFFFFFFFFFFFFFFFFFFFFFFFFFFFFFFFFFFFFFFFFFFFFFFFFFFFFFFFFFFFFFFFFFFFFFFFFFFFFFFFFFFFFFFFFFFFFFFFFFFFFFFFFFFFFFFFFFFFFFFFFFFFFFFFFFFFFFFFFFFFFFFFFFFFFFFFFFFFFFFFFFFFFFFFFFF:FFFFFFFFFF,FFFFF:,:FFF:FFFFFFF:FFF:FFFFFFFFF::F::FFFFFF:FF::FFF
@A01403:26:H72M2DRXY:1:2102:28339:23390 2:N:0:TTACGTGC
CGGACTACCCGGGTTTCTAATCCTGTTCGCTACCCATGCTTTCGAGCCTCAGCGTCAGTTGCAGACCAGAGAGCCGCCTTCGCCACTGGTGTTCTTCCATATATCTACGCATTCCACCGCTACACATGGAGTTCCACTCTCCTCTTCTGCACTCAAGAATGACAGTTTCCGATGCAGTTCCACGGTTGAGCCGTGGGCTTTCACATCAGACTTATCATTCCGCCTGCGCTCGCTTTACGCCCAATAAATCC
+
FFFFFFFFFFFFFFFFFFFFFFFFFFFFFFFFFFFFFFFFFFFFFFFFFFFFFFFFFFFFFFFFFFFFFFFFFFFFFFFFFFFFFFFFFFFFFFFFFFFFFFFFFFFFFFFFFFFFFFFFFFFFFFFFFFFFFFFFFFF,FFFFFFFFFFFFFFFFFFFFFF:FFFFFFFFFFFFFF:FF:FFFFFFFFFFFFFFFFFFFFFFF:FF:FFF:FFFFFFFFFFFFFFFFFFFFFFFF:FFFFFFFFFFFFFF
@A01403:26:H72M2DRXY:1:2102:16848:23406 2:N:0:TTACGTGC
CGGACTACTAGGGTTTCTAATCCTGTTCGCTCCCCACGCTTTCGAGCCTCAGCGTCAGTTACAGACCAGAGAGCCGCTTTCGCCACCGGTGTTCCTCCATATATCTACGCATTTCACCGCTACACATGGAATTCCACTCTCCCCTTCTGCACTCAAGTTTGACAGTTTCCAAAGCGAACTAGGGTTGAGCCACAGCCTTTAACTTCAGACTTATCAAACCGCCTGCGCTCGCTGTACGCCCAATAAATCCG
+
FFFFFFFFFFFFFFFFFFFFFFFFFFFFFFFFFFFFFFFFFFFFFFFFFFFFFFFFFFFF:F,FFFFFF:FFFF:FFFFFFFFFFFFFFFFFFFFFFFFFFFFFFFFFFFFFFFFFFFFF:FFFFFFFFFFFFFFFFFFFFFFFFFFFFFFF:FFFFFFFFFFFFFFFFFFFFFFFF,FFF,FFFFFFFFFFFFFF:FFFFFFFFFFFFF:FFFF:FFFFFFFFFFFF:FFFF,FFFFFFFFFF,F,FFF:
@A01403:26:H72M2DRXY:1:2102:14642:23500 2:N:0:TTACGTGC
CGGACTACACGGGTTTCTAATCCTGTTCGCTACCCATGCTTTCGAGCCTCAGCGTCAGTTGCAGACCAGAGAGCCGCCTTCGCCACTGGTGTTCTTCCATATATCTACGCATTCCACCGCTACACATGGAATTCCACTCTCCCCTTCTGCACTCAAGTTTGACAGTTTCCAAAGCGAACTATGGTTGAGCCACAGCCTTTAACTTCAGACTTATCAAACCGCCTGCGCTCGCTTTACGCCCAATAAATCCG
+
FFFFFFFFFFFFFFFFFFFFFFFFFFFFFFFFFFFFFFFFFFFFFFFFFFFFFFFFFFFFFFFFFFFFFFFFFFFFFFFFFFFFFFFFFFFFFFFFFFFFFFFFFFFFFFFFFFFFFFFFFFFFFFFFFFFFFFFFFFFFFFFFFFFFF:FFFFF:FFFFFFFFFFFFFFFFFFFFFFFFFFFFFFFFFFFFFFFFFFFFFFFFFFFFFFFFFFFFFFFFFFFFFFFFFFFFFFFFFFFFFFFFF,F:FFF
@A01403:26:H72M2DRXY:1:2102:1344:23516 2:N:0:TTACGTGC
CGGACTACACGGGTTTCTAATCCTGTTCGCTACCCATGCTTTCGAGCCTCAGCGTCAGTTGCAGACCAGAGAGCCGCCTTCGCCACTGGTGTTCTTCCATATATCTACGCATTCCACCGCTACACATGGAGTTCCACTCTCCCCTTCTGCACTCAAGTTTGACAGTTTCCAAAGCGAACTATGGTTGAGCCACAGCCTTTAACTTCAGACTTATCAAACCGCCTGCGCTCGCTTTACGCCCAATAAATCCG
+
FFFFFFFFFFFFFFFFFFFFFFFFFFFFFFFFFFFFFFFFFFFFFFFFFFFFFFFFFFFFFFFFFFFFFFFFFFFFFFFFFFFFFFFFFFFFFFFFFFFFFFFFFFFFFFFFFFFFFFFFFFFFFFFFFFFFFFFFFFFFFFFFFFFFFFFFFFFFFFFFFFFFFFFFFFFFFFFFFFFFFFFFFFFF:FFFFFFFFFFFF,FFFFFFFFFFFFFF:FFFFFFFFFFFFFFFF:FFFFFFFFFFFFFFF:F
@A01403:26:H72M2DRXY:1:2102:28818:23563 2:N:0:TTACGTGC
CGGACTACACGGGTTTCTAATCCTGTTCGCTACCCATGCTTTCGAGCCTCAGCGTCAGTTGCAGACCAGAGAGCCGCCTTCGCCACTGGTGTTCTTCCATATATCTACGCATTCCACCGCTACACATGGAGTTCCACTCTCCTCTTCTGCACTCAAGAATGACAGTTTCCGATGCAGTTCCACGGTTAAGCCGTGGGCTTTCACATCAGACTTATCATTCCGCCTGCGCTCGCTTTACGCCCAATAAATCC
+
FFFFFFFFFFFFFFFFFFFFFFFFFFFFFF:FFFFFFFFFFFFFF:FFFFFFFFFFFFFF:FFFFFFFFF:FFF,FFFFFFFF:F:FFFFFFFFFFFFFFFFFFFFFFFFFFFFFFFF:FFFFFFFFFFFFFFFFFFFFFFF,FF:FFFFFFFFFFF:FFFFF:FFF:FFFFFF:FF:FFFFFFFFFFFFFFF:FFFFFFFFFFFFFFFFF,,FFFFFFFFFFFF,FFFFFFFFFFFFFFFF:FFFFFF:F
@A01403:26:H72M2DRXY:1:2102:2989:23610 2:N:0:TTACGTGC
CGGACTACCGGGGTATCTAATCCTGTTCGCTCCCCACGCTTTCGAGCCTCAGCGTCAGTTACAGACCAGAGAGCCGCTTTCGCCACCGGTGTTCCTCCATATATCTACGCATTTCACCGCTACACATGGAATTCCACTCTCCCCTTCTGCACTCAAGTTTGACAGTTTCCAAAGCGAACTATGGTTGAGCCACAGCCTTTAACTTCAGACTTATCAAACCGCCTGCGCTCGCTTTACGCCCAATAAATCCG
+
FFFFFFFFFFFFFFFFFFFFFFFFFFFFFFFFFFFFFFFFFFFFFFFFFFFFFFFFFFFFFFFFFFFFFFFFFFFFFFFFFFFFFFFFFFFFFFFFFFFFFFFFFFFFFFFFFFFFFFFFFFF:FF:FFFFFFFFFFFFFFFFFFFFFFFFFFFFFFFFFFFFFFFFFFFFF:FFFFFFFFFFFFFFFFFFFFFFFFFFFFFFFFFFFF:F,FFFFFFFFFFFFFFFFFFFFFFFFFFFFFFFFFFFFFFF
@A01403:26:H72M2DRXY:1:2102:29270:23750 2:N:0:TTACGTGC
CGGACTACACGGGTTTCTAATCCTGTTCGCTACCCATGCTTTCGAGCCTCAGCGTCAGTTGCAGACCAGAGAGCCGCCTTCGCCACTGGTGTTCTTCCATATATCTACGCATTCCACCGCTACACATGGAGTTCCACTCTCCTCTTCTGCACTCAAGAATGACAGTTTCCGATGCAGTTCCACGGTTAAGCCGTGGGCTTTCACATCAGACTTATCATTCCGCCTGCGCTCGCTTTACGCCCAATAAATCC
+
FFFFFFFFFFFFFFFFFFFFFFFFFFFFFFFFFFFFFFFFFFFFFFFFFFFFFFFFFFFFFFFFFFFFFFFFFFFFFFFFFFFFFFFFFFFFFFFFFFFFFF:FFFFFFFFFFFFFFFFFFFFFFFFFFFFFFFFFFFFFFFFFFFFFFFFFFFFFFFFFFFFFFFFFFFFFFFFFF:FFF:FFFFFFFFFFFFFFFFFFFFFFFFFFFFFFFF:FFFFFFFFFFFFFFFFFFFFFFFFFFFFFFFFFFF:
@A01403:26:H72M2DRXY:1:2102:1081:23782 2:N:0:TTACGTGC
CGGACTACTAGGGTTTCTAATCCTGTTCGCTACCCATGCTTTCGAGCCTCAGCGTCAGTTGCAGACCAGAGAGCCGCCTTCGCCACTGGTGTTCTTCCATATATCTACGCATTCCACCGCTACACATGGAGTTCCACTCTCCTCTTCTGCACTCAAGAATGACAGTTTCCGATGCAGTTCCACGGTTGAGCCGTGGGCTTTCACATCAGACTTATCATTCCGCCTGCGCTCGCTTTACGCCCAATAAATCC
+
FFFFFFFFFFFFFFFFFFFFFFFFFF:FFF:FFFFFFFFFFFFFFFFFFFFFFFFFFFFFFFFFFFFFFFFFFFFFFFF:FFFFFFFFF:FFFFFFFFFFFFF:FFFFFFFFFFFFFFFFFFFFFFFFFFFFFFFFFFFFFFFFFFFFFFFFFFFFFFFFFFFFFFFFFFFFFF:FFFF:,FFFFFFFFFF:FFF:F:FFF:FFFFFF:FFFFFFFFFF::FF,F::FFFFFFFFFFFFFFFFFF,FFF:,
@A01403:26:H72M2DRXY:1:2102:9634:24001 2:N:0:TTACGTGC
CGGACTACCCGGGTTTCTAATCCTGTTCGCTCCCCACGCTATCGAGCCTCAGCGTCAGTTACAGACCAGAGAGCCGCTTTCGCCACCGGTGTTCCTCCATATATCTACGCATTTCACCGCTACACATGGAGTTCCACTCTCCCCTTCTGCACTCAAGTTTGACAGTTTCCAAAGCGAACTATGGTTGAGCCACAGCCTTTAACTTCAGACTTATCAAACCGCCTGCGCTCGCTTTACGCCCAATAAATCCG
+
FFF:FFFFFFFFFFFFFFFFFFFFFFFFFFFFFFFFFFFF:FFFFFFFFFFFFFFFFFFFFFFFFF:FFFFFFFFFFFFFFFFFFFFF:FFFFFFFFFFFFFF:::FFF:FFFFFF:FF:FFFFFFFFFFFFFFFFFFFFFFFFFFFFFFFFFFFF:FFFFFFF:FFFFFFFFFFFFFFFFFFFFFFF:F:,FFFFFFFF:FFFFFFFFFFFFF:FFFF,FFFFFFFFFFFFFFFFFFFF:FFFFF,,FF,
@A01403:26:H72M2DRXY:1:2102:5963:24064 2:N:0:TTACGTGC
CGGACTACCAGGGTATCTAATCCTGTTCGCTACCCATGCTTTCGAGCCTCAGCGTCAGTTGCAGACCAGAGAGCCGCCTTCGCCACTGGTGTTCTTCCATATATCTACGCATTCCACCGCTACACATGGAGTTCCACTCTCCTCTTCTGCACTCAAGAATGACAGTTTCCGATGCAGTTCCACGGTTGAGCCGTGGGCTTTCACATCAGACTTATCATTCCGCCTGCGCTCGCTTTACGCCCAATAAATCC
+
FFFFFFFFFFFFFFFFFFFFFFFFFFFFFFFFFFFFFFFFFFFFFFFFFFFFFFFFFFFFFFFFFFFFFFFFFFFFFFFFFFFFFFFFFFFFFFFFFFFF:FFFFFFFFFFFFFFFFFFF:FFFFFFFFFFFFFFFFFFFFFFFFFFFFFFFFFFFFFFFFFFFFFFFFFFFFFFFFF:FFFFFFF,FFFFFFFFFFFFFFFFFFFFFFFFFFFFFFFFFFFFFFFFFFFFFFF:FFFFFFFF,FFFF:FF
@A01403:26:H72M2DRXY:1:2102:13865:24126 2:N:0:TTACGTGC
CGGACTACACGGGTTTCTAATCCTGTTCGCTACCCATGCTTTCGAGCCTCAGCGTCAGTTGCAGACCAGAGAGCCGCCTTCGCCACTGGTGTTCTTCCATATATCTACGCATTCCACCGCTACACATGGAGTTCCACTCTCCTCTTCTGCACTCAAGAATGACAGTTTCCAAAGCGAACTATGGTTGAGCCACAGCCTTTAACTTCAGACTTATCAAACCGCCTGCGCTCGCTTTACGCCCAATAAATCCG
+
FFFFFFFFFFFFFFFFFFFFFFFFFFFFFFFFFFFFFFFFFFFFFFFFFFFFFFFFFFFFFFFFFFFFFFFFFFFFFFFFFFFFFFFFFFFF:FFFFFFFFFFFFFFFFFFFFFFFFFFFFFFFFFFFFFFFFFFFFFFFFFFFFFFFFFFFFFFFFFFFF:FFFFFFFFFFFFFFFFFFFF:FFF:FFFFFFFFFFFFFFFFFFFFFFFF,FF:FFFFFFFFFFFFFFFFFFFFFFFFFFFFFFFFFFFF
@A01403:26:H72M2DRXY:1:2102:21486:24205 2:N:0:TTACGTGC
CGGACTACACGGGTTTCTAATCCTGTTCGCTACCCATGCTTTCGAGCCTCAGCGTCAGTTGCAGACCAGAGAGCCGCCTTCGCCACTGGTGTTCTTCCATATATCTACGCATTCCACCGCTACACATGGAGTTCCACTCTCCTCTTCTGCACTCAAGAATGACAGTTTCCGATGCAGTTCCACGGTTGAGCCGTGGGCTTTCACATCAGACTTATCATTCCGCCTGCGCTCGCTTTACGCCCAATAAATCC
+
FFFFFFFFFFFFFFFFFFFFFFFFFFFFFFFFFFFFFFFFFFFFFFFFFFFFFFFFFFFFFFFFFFFFFFFFFFFFFFFFFFFFFFFFFFFFFFFFFFFFFFFFFFFFFFFFFFFFFFFFF:FFFFFFFFFFFFFFFFFFFFFFFFFFFF:FFFFFFFFFF:FFFFFFFFFFFFFFFFFFFFFFFFFFFFFFFFFFFFFFFFFFFFFFFFFF:FFFFFFF:FFFFFFFFFFFFFFFFFFFFFFFFF:F:FF
@A01403:26:H72M2DRXY:1:2102:12735:24236 2:N:0:TTACGTGC
CGGACTACAAGGGTTTCTAATCCTGTTCGCTCCCCACGCTTTCGAGCCTCAGCGTCAGTTACAGACCAGAGAGCCGCTTTCGCCACCGGTGTTCCTCCATATATCTACGCATTTCACCGCTACACATGGAATTCCACTCTCCCCTTCTGCACTCAAGTTTGACAGTTTCCAAAGCGAACTATGGTTGAGCCACAGCCTTTAACTTCAGACTTATCAAACCGCCTGCGCTCGCTTTACGCCCAATAAATCCG
+
FFFFFFFFFFFFFFFFFFFF:FFFFFFFFFFFFFFFFFFFFFFFFFFFFFFFFFFFFFFFFFFFFFFFFFFFFFFFFFFFFFFFFFFFFFFFFFFFFFFFFFFFFFFFFFFFFFFFFFFFFFF:FFFFFF:FFFFFFFFFFFFFFFFFFFFFFFFFFFFFFFFFFFFFFFFF:FFFFFFFFFFFFFFFFFFFFFFFFFFFFFFFFFFFFFFFFFFFFFFFFFFFFFFFFFFFFFFFFFFFFFFF:FFFFFF
@A01403:26:H72M2DRXY:1:2102:6017:24314 2:N:0:TTACGTGC
CGGACTACCAGGGTATCTAATCCTGTTCGCTACCCATGCTTTCGAGCCTCAGCGTCAGTTGCAGACCAGAGAGCCGCCTTCGCCACTGGTGTTCTTCCATATATCTACGCATTCCACCGCTACACATGGAGTTCCACTCTCCTCTTCTGCACTCAAGAATGACAGTTTCCGATGCAGTTCCACGGTTGAGCCGTGGGCTTTCACATCAGACTTATCATTCCGCCTGCGCTCGCTTTACGCCCAATAAATCC
+
FFFFFFFFFFFFFFFFFFFFFFFFFFFFFFFFFFFFFFFFFFFFFFFFFFFFFFFFFFFFFFFFFFFFFFFFFFFFFFFFFFFFFFFFFFFFFFFFFFFFFFFFFFFFFFFFFFFFFFFFFFFFFFFFFFFFFFFFFFFFFFFFFFFFFFFFFFFFFFFFFFFFFFFFFFFFFFFFFFFF:FFFFFFFFFFFFFFFFFFFFFFFFFFFFFFFFFFFFFFFFFFFFFFFFFFFFFFFFFFFFFFFFFFFFFF
@A01403:26:H72M2DRXY:1:2102:6506:24314 2:N:0:TTACGTGC
CGGACTACCGGGGTTTCTAATCCTGTTCGCTCCCCACGCTTTCGAGCCTCAGCGTCAGTTACAGACCAGAGAGCCGATTTCGCCACCGGTGTTCCTCCCTATATCTACGCATTTCACCGCTACACATGGAATTCCACTCTCCCCTTCTGCACTCAAGTTTGACAGTTTCCAAAGCGAACTAAGGTTGAGCCACAGCCTTTACCTTACGACGTTTCGAACCGCCTGCGCTCGCTTTTAGCCCCATACAGCCG
+
FFFFF:FF:,FF,FFF:F:F,FF,F:FFFF,,,FFFFF:FFFFFFFF,,:FF,FFF,FF,:FF,F,FFFF:FFFFF,,F:FFFFFFF,::F::FF:FF:FFFFFF:FFFF,FF:FFF,FFFFF:F::F:,FFF:,,,FFFFF:FFFF:FF::FFFFFFF:F,FFFF,FFFFFF:,F,F,,F,F,FF,:,FFFF,:FFFF,F,FF:,,FFF,,,,,,:,,FF:::FF,,,F:FF,F,,:FFFF,:,,F,F,F
@A01403:26:H72M2DRXY:1:2102:27127:24392 2:N:0:TTACGTGC
CGGACTACAGGGGTATCTAATCCTGTTCGCTCCCCACGCTTTCGAGCCTCAGCGTCAGTTACAGACCAGAGAGCCGCCTTCGCCACTGGTGTTCTTCCATATATCTACGCATTCCACCGCTACACATGGAGTTCCACTCTCCTCTTCTGCACTCAAGACTGACAGTTTCCGATGCAGTTCCACGGTTGAGCCGTGGGCTTTCACATCAGACTTATCATTCCGCCTGCGCTCGCTTTACGCCCAATAAATCC
+
FFFFFFFFFFFFFFFFFFFFFFFFFFFFFFFFFFFFFFFFFFFFFFFFFFFFFFFFFFFFFFFFFFFFFFFFFFFFFFFFFFFFFF:FFFFF:FFFFFFFFFFFFFFFFF,FFFFFFFFFFFF,FFFFFFFFFFF,FFFFFFFFFFFFF:FFFFFFFF,FF:FFFFFFFFFFFFFFFFFFFFFFFFFFFFF:FFFFFFFFFFFFFFFFFFF,:FFFF,FFFFFFFFFFFFFFFFFFFFFFFFFFFFFFFFF
@A01403:26:H72M2DRXY:1:2102:30581:24455 2:N:0:TTACGTGC
CGGACTACCGGGGTATCTAATCCTGTTCGCTACCCATGCTTTCGAGCCTCAGCGTCAGTTGCAGACCAGAGAGCCGCCTTCGCCACTGGTGTTCCTCCATATATCTACGCATTTCACCGCTACACATGGAATTCCACTCTCCCCTTCTGCACTCAAGTTTGACAGTTTCCAAAGCGAACTATGGTTGAGCCACAGCCTTTAACTTCAGACTTATCAAACCGCCTGCGCTCGCTTTACGCCCAATAAATCCG
+
FFFFFFFF:FFFFFFFFFFFFFFFFFFFFFFFFFFFFFFFFFFF:FFFFFFFFFFFFFFFFFFF:FFFFFF,FFFFFFFFFFFFFFFFFFFFFFFFFFF:FFFFFFFFFFFFFFFFFFFFFFFFFFFFFFFFFFFFFFFFFFFF:FFFFFFFFFFFFFFFFFFFFFFFFFFFFFFFFFFFF:FFFFF:FFFFFFFFFFFFFFFFFFFFFFFFFFFFFFFFFFFFFFFFFFFFFFFFFFFFFFF::FFFFFF
@A01403:26:H72M2DRXY:1:2102:24523:24612 2:N:0:TTACGTGC
CGGACTACTGGGGTTTCTAATCCTGTTCGCTACCCATGCTTTCGAGCCTCAGCGTCAGTTGCAGACCAGAGAGCCGCCTTCGCCACTGGTGTTCTTCCATATATCTACGCATTCCACCGCTACACATGGAGTTCCACTCTCCTCTTCTGCACTCAAGAATGACAGTTTCCGATGCAGTTCCACGGTTAAGCCGTGGGCTTTCACATCAGACTTATCATTCCGCCTGCGCTCGCTTTACGCCCAATAAATCC
+
FFFFFFFFFFFFFFFFFFFFFFFFFFFFFFFFFFFFFFFFFFFFFFFFFFFFFFFFFFFFFFFFFFFFFFF:FFFFFF:FFFFFFFFFFFFFFF:,FFFFFFFFFFFFFFF:FFFFFFFFFFFFFFFFFFFFFFFFFFFFFFFFFFFFFFFFFFFFFFFFFFFFFFFFFFFFFFFFFFFFFFFFFFFF:FFFFFFFFFFFFFFFFFFFFFFFFFFFFFFF:FFFFFFFF:FFFF,FFFFFFFFFFFFFFFF
@A01403:26:H72M2DRXY:1:2102:5701:24706 2:N:0:TTACGTGC
CGGACTATCGGGTTTCTAATCCTGTTCGCTCCCCACGCTTTCGAGCCTCAGCGTCAGTTACAGACCAGAGAGCCGCTTTCGCCACCGGTGTTCCTCCATATATCTACGCATTTCACCGCTACACATGGAATTCCACTCTCCCCTTCTGCACTCAAGTTTGACAGTTTCCAAAGCGAACTATGGTTGAGCCACAGCCTTTAACTTCAGACTTATCAAACCGCCTGCGCTCGCTTTACGCCCAATAAATCCGG
+
FFFFFFFFFFFFFFFFFFFFFFFFFFFFFFFFFFFFFFFFFFFFFFFFFFFFFFFFFFFFFFFFFF:FFFFFFFFFFFFFFFFFFFFFFFFFFFFFFFFFFFFFF:FFFFF::FFFFFFFFF:FFFFFFFFFF:FFFFFFFFFF:FFFF:FFFFFFFFFF,,:FF,FFFF:FFFFFFFFFFFFFF::,FFFFFFFFFFFFFFFFFFF:F,FFFFFFFFFFFF,FFFFFFFF,FFFFFFFFFF:F::F:FFF
@A01403:26:H72M2DRXY:1:2102:28601:25034 2:N:0:TTACGTGC
CGGACTACTGGGGTTTCTAATCCTGTTCGCTACCCATGCTTTCGAGCCTCAGCGTCAGTTACAGACCAGAGAGCCGCTTTCGCCACCGGTGTTCCTCCATATATCTACGCATTTCACCGCTACACATGGAATTCCACTCTCCCCTTCTGCACTCAAGTTTGACAGTTTCCAAAGCGAACTATGGTTGAGCCACAGCCTTTAACTTCAGACTTATCAAACCGCCTGCGCTCGCTTTACGCCCAATAAATCCG
+
FFFFFFFFFFFFFF:FFFFF:FFFFFFFFFFFFFFFFFFFFFFFFFFFFFFFFFFFFFFFFFFFFFFFFFFFFFFFFFFFFFFF:FFFFFFFFFFFFFFFFFFFFFFFFFFFFFFFFFFF:FFFFFFFFFFFFFFFFFFFFFFF:FFFFF:FFFFFFFFFFFFFFFFFFFFFF:FFF,FFFFFFFFFFFFFFFFFFFFFFFFFFFFFFFFFFFFFFFFF:FFF:FFFFFFFFFFFFFFFFFFFFFFFFFFF
@A01403:26:H72M2DRXY:1:2102:16324:25128 2:N:0:TTACGTGC
CGGACTACCGGGGTTTCTAATCCTGTTCGCTACCCATGCTTTCGAGCCTCAGCGTCAGTTGCAGACCAGAGAGCCGCCTTCGCCACTGGTGTTCTTCCATATATCTACGCATTCCACCGCTACACATGGAGTTCCACTCTCCTCTTCTGCACTCAAGAATGACAGTTTCCGATGCAGTTCCACGGTTGAGCCGTGGGCTTTCACATCAGACTTATCATTCCGCCTGCGCTCGCTTTACGCCCAATAAATCC
+
FFFFFFFFFFFFFFFFFFFFFFFFFFFFFFFFFFFFFFFF:FFFFFFFFFFFF:FFFFFFFFFFFFFFFFFFFFFFFFFFFFFFFFFFFFFFFFFFFFFFFFFFFFFFFFFFFFFFFFFFFFFFFFFFFFFFFFF,FFFFFFFFFFFFFFFFFFFFFF:FFFFFFFFFFFFF:FFFFFFFFFFFFFFFFFFFFFFFFFFFFFFFF,FFFF:FFFFFF:FFFFF:FFFFFFFFFFFFFF:FFFFFFFFFFFF
@A01403:26:H72M2DRXY:1:2102:5565:25535 2:N:0:TTACGTGC
CGGACTACTAGGGTATCTAATCCTGTTCGCTCCCCACGCTTTCGAGCCTCAGCGTCAGTTGCAGACCAGAGAGCCGCCTTCGCCACTGGTGTTCTTCCATATATCTACGCATTCCACCGCTACACATGGAGTTCCACTCTCCTCTTCTGCACTCAAGAATGACAGTTTCCGATGCAGTTCCACGGTTGAGCCGTGGGCTTTCACATCAGACTTATCATTCCGCCTGCGCTCGCTTTACGCCCACTACCTCC
+
FFFFFFFFFFFFFFFFFFFFFFF:FFFFFFFFFFFFFFFFFFFFF:FFFFFFFFFFFFFFFFFFFFFFFFFFFFFFFFFFFFFFFFFFFFFFF::FFFFFFF,FFFFFFFFFFFF,FF:FF,FFFFFFFF,FFFFF,FFFFFFFFFFF:F:F:F,F,F:FF::FFFFFF:F,FF,FFFF,FFFFF,FFF:F,FFFFFFF,F:FFF:FFFFF:,F::FF:FFFFFFFFF,F:FF::FF,FFFFF:::,,F,F
@A01403:26:H72M2DRXY:1:2102:16125:25598 2:N:0:TTACGTGC
CGGACTACTAGGGTTTCTAATCCTGTTCGCTACCCATGCTTTCGAGCCTCAGCGTCAGTTACAGACCAGAGAGCCGCTTTCGCCACCGGTGTTCCTCCATATATCTACGCATTTCACCGCTACACATGGAATTCCACTCTCCCCTTCTGCACTCAAGTTTGACAGTTTCCAAAGCGAACTATGGTTGAGCCACAGCCTTTAACTTCAGACTTATCAAACCGCCTGCGCTCGCTTTACGCCCAATAAATCCG
+
FFFFFFFFFFFFFFFFFFFFFFFFFFFFFF:FFFFFFFFFFFFFFFFFFFFFFFFFFFFFFFFFFFFFFFFFFFFFFFFFFFFFFFFFFFFFFFFFFFFFFFFFFFFFFFFFFFFFFFFFFFFFFF:FFF:FFF:FFFFFFFFFFF:FFFFFFFFFFFFFF::FFFFFFFFFFFFFFFFF:F:FFFFFFFFFFFFFFFFFFFFFFFFFFFFFFFFFFFFFFFFFFFFFFFFF:FF,:FFFFF:FFFFFFFF
@A01403:26:H72M2DRXY:1:2102:3676:25614 2:N:0:TTACGTGC
CGGACTACCAGGGTATCTAATCCTGTTCGCTACCCATGCTTTCGAGCCTCAGCGTCAGTTGCAGACCAGAGAGCCGCCTTCGCCACTGGTGTTCTTCCATATATCTACGCATTCCACCGCTACACATGGAGTTCCACTCTCCTCTTCTGCACTCAAGAATGACAGTTTCCGATGCAGTTCCACGGTTGAGCCGTGGGCTTTCACATCAGACTTATCATTCCGCCTGCGCTCGCTTTACGCCCAATAAATCC
+
FFFFFFFFFFFFF::FFFFFFFFFFFFFFFFFFFFFFFFFFFFFFFFFFFFFFFFFFFFFFFFFFFFFFFFFFFFFF:FFFFFFFFFFFFFFFFFFFFFF:FFFFFFFFFFFFFFFFFFFFFF:FFFFFFFFFFFFFF:FFFFFFFFFFFFFFFFFF:FFFFFFFFFFFFFFFFFFFFFFFFFFFFFFFFFFFFFFFFFFFFFFF:FFFFFF:FFF,FFFFFFFFFFFFFF:FF:FFFFFFFF:FF:,FF:
@A01403:26:H72M2DRXY:1:2102:26910:25645 2:N:0:TTACGTGC
CGGACTACTAGGGTTTCTAATCCTGTTCGCTACCCATGCTTTCGAGCCTCAGCGTCAGTTGCAGACCAGAGAGCCGCCTTCGCCACTGGTGTTCTTCCATATATCTACGCATTCCACCGCTACACATGGAGTTCCACTCTCCTCTTCTGCACTCAAGAATGACAGTTTCCGATGCAGTTCCACGGTTAAGCCGTGGGCTTTCACATCAGACTTATCATTCCGCCTGCGCTCGCTTTACGCCCAATAAATCC
+
FFFFFFFFFFFFFFFFFFFFFFFFFFFFFFFFFFFFFFFFFFFFFFFFFFFFFFFFFFFFFFFFFFFFFFFFFFFFFFFFFFFFFFFFFFFFFFFFFFFFFFFFFFFFFFFFFFFFFFFF:FFFFFFFFFFFFFFFFFFFFFFFFFFFFFFFFFFFFFFFFFFFFFFFFFFFFFFFFFFFFFFFFFFFFFFFFFFFFFFFFFFFFFFFFFFFFFFFFFFFFFFFFFFFFFFFFFFFF,FFFFFFFFFFFFF
@A01403:26:H72M2DRXY:1:2102:27326:25801 2:N:0:TTACGTGC
CGGACTACCGGGGTATCTAATCCTGTTCGCTCCCCACGCTTTCGAGCCTCAGCGTCAGTTACAGACCAGAGAGCCGCTTTCGCCACCGGTGTTCCTCCATATATCTACGCATTTCACCGCTACACATGGAATTCCACTCTCCCCTTCTGCACTCAAGTTTGACAGTTTCCAAAGCGAACTATGGTTGAGCCACAGCCTTTAACTTCAGACTTATCAAACCGCCTGCGCTCGCTTTACGCCCAATAAATCCG
+
FFFFFFFFFFFFFFFFFFFFFFFFFFFFFFFFFFFFFFFFFFFFFFFFFFFFFFFFFFFFFFFFFFFFFFFFFFFFFFFFFFFFFFFFFFFFFFFFFFFFFFFFFFFFFFFFFFFFFFFFFFFFFFFFFFFFF,FFFFFFFFFFFFFFFFFFFFFFFFFFFFFFFFFFFFFFFFFFFFFFFFFFFFFFFFF:FFFFFFFFFFFFFFFFFFFFFFFFF:F:FFFFFFFFFFFFFFFFFFFFFFFFFFFFFFF
@A01403:26:H72M2DRXY:1:2102:6714:25989 2:N:0:TTACGTGC
CGGACTACTGGGGTATCTAATCCTGTTCGCTCCCCACGCTTTCGAGCCTCAGCGTCAGTTACAGACCAGAGAGCCGCTTTCGCCACCGGTGTTCCTCCATATATCTACGCATTTCACCGCTACACATGGAATTCCACTCTCCCCTTCTGCACTCAAGTTTGACAGTTTCCAAAGCGAACTATGGTTGAGCCACAGCCTTTAACTTCAGACTTATCAAACCGCCTGCGCTCGCTTTACGCCCAATAAATCCG
+
FFFFFFFFFFFFFFFFFFFFFFFFFFFFFFFFFFFFFFFFFFFFFFFFFFFFFFFFFFFFFFFFFFFFFFFF,FFFFFFFFFFFFFFFFFFFFFFFFF:FFFFFFFFFFFFFFFFFFFFFFFFFFFFF:FFFFFFFFFFFFFFFFFFFFFFFFFFFFFFFFFFFFFFFFFFFFFFFFFFFFFFFFFFFFFFFFFFFFFFFFFFFFFFFFFFFFFFFFFFFFFFFF::FFFFFFFFFFFFFFFFFFF,FFFF
@A01403:26:H72M2DRXY:1:2102:14950:26068 2:N:0:TTACGTGC
CGGACTACAAGGGTTTCTAATCCTGTTCGCTCCCCACGCTTTCGAGCCTCAGCGTCAGTTACAGACCAGAGAGCCGCTTTCGCCACCGGTGTTCCTCCATATATCTACGCATTTCACCGCTACACATGGAATTCCACTCTCCCCTTCTGCACTCAAGTTTGACAGTTTCCAAAGCGAACTATGGTTGAGCCACAGCCTTTAACTTCAGACTTATCAAACCGCCTGCGCTCGCTTTACGCCCAATAAATCCG
+
FFFFFFFFFFFFFF:FFFFFFFFFFFFFFFFFFFFFFFFFFFFFFFFFFFFFFFFFFFFFFFFFFFFFFFFFFFFFFFFFFFFF:FFFFFF:FFFFFFFFFFFFFFFFFFF:,FFFFFFF:FFFF,FFFF:FFFFFFF:F:FFFFFFFFF:FFFFFFFFF,::FFFFFFFFFFFF:F::FFFF,FFFFFFFFFF:FFFF:FFFFF:,FF:FFFFFFFFFFFF,,FFF:F:FF,,FF::,:FF:F,F:F:FF
@A01403:26:H72M2DRXY:1:2102:12970:26396 2:N:0:TTACGTGC
CGGACTACTGGGGTTTCTAATCCTGTTCGCTCCCCACGCTTTCGAGCCTCAGCGTCAGTTACAGACCAGAGAGCCGCTTTCGCCACCGGTGTTCCTCCATATATCTACGCATTCCACCGCTACACATGGAGTTCCACTCTCCTCTTCTGCACTCAAGAATGACAGTTTCCGATGCAGTTCCACGGTTGAGCCGTGGGCTTTCACATCAGACTTATCATTCCGCCTGCGCTCGCTTTACGCCCAATAAATCC
+
FFFFFFFFFFFFFFFFFFFFFFFFFFFFFFFFFFFFFFFFFFFFFFFFFFFFFFFFFFFFFFFFFFFFFFFFFFFFFFFFFFFFFFFFFFFFFFFFFFFFFFFFFFFFFFFFFFFFFFFFFFFFFFFFFFFFFFFFFFFFFFFFFFFFFFFFFF:FFF:FFFFFFFFFFFFFFFFFFFFFFFFFFFFFFFFFFFFFFFFFFFFFFFFFF,FF:FFFFFFFFFFFFFFFFFFFFFFFFFFFFFFFFFFFFFF
@A01403:26:H72M2DRXY:1:2102:24343:26553 2:N:0:TTACGTGC
CGGACTACCCGGGTTTCTAATCCTGTTCGCTACCCATGCTTTCGAGCCTCAGCGTCAGTTGCAGACCAGAGAGCCGCCTTCGCCACTGGTGTTCTTCCATATATCTACGCATTTCACCGCTACACATGGAATTCCACTCTCCCCTTCTGCACTCAAGTTTGACAGTTTCCAAAGCGAACTATGGTTGAGCCACAGCCTTTAACTTCAGACTTATCAAACCGCCTGCGCTCGCTTTACGCCCAATAAATCCG
+
FFFFFF:FFFFFFFFFFFFFFFFFFFFFFFFFFFFFFFFFFFFFFFFFFFFFFFFFFFFFFFFFFFFFFFFFFFFFFFFFFFFFFFFFFFFFFFFFFFFFFFFFFFFFFFFFFFFFFFFFFFFFFFFFFF:FFFFFFFFFFFFFFFFFFFFFFFFFFFFFFFFFFFFFFFFFFFFFFFFFFFFFFFFFFFFFFFFFFFFFFFFFFFFFFF:FFFF:FFFFFFFFFFFFFFFFFFFFF,FFFFF,FFFFF,F
@A01403:26:H72M2DRXY:1:2102:25220:26569 2:N:0:TTACGTGC
CGGACTACCGGGGTATCTAATCCTGTTCGCTACCCATGCTTTCGAGCCTCAGCGTCAGTTGCAGACCAGAGAGCCGCCTTCGCCACTGGTGTTCTTCCATATATCTACGCATTCCACCGCTACACATGGAGTTCCACTCTCCTCTTCTGCACTCAAGAATGACAGTTTCCGATGCAGTTCCTCGGTTGAGCCGTGGGCTTTCACATCAGACTTATCATTCCGCCTGCGCTCGCTTTACGCCCAATAAATCC
+
FFFFFFFFFFFFFFFFFFFFFFFFFFFFFFFFFFFFFFFFFFFFFFFFFFFFFFFFFFFFFFFFFFFFFFFFFFFFFF:FFFFFFFFF:FFFFFFFFFFFFFFFFFFFFFFFFFFFFFFFFFFFFFFFFFFFFFFFFFFFFFFFFFFFFFFFFFFFFFFFFFFFFFFFFFFFFFFFFFFFFFFFFFFFFFFF:FFFFFFFFFFFFFFFFFF,FFFFF,FFFFFFFFFFFFF,FFFFFFFFF:FFFFFFFFF
@A01403:26:H72M2DRXY:1:2102:13575:26631 2:N:0:TTACGTGC
CGGACTACTCGGGTTTCTAATCCTGTTCGCTACCCATGCTTTCGAGCCTCAGCGTCAGTTGCAGACCAGAGAGCCGCCTTCGCCACTGGTGTTCTTCCATATATCTACGCATTCCACCGCTACACATGGAGTTCCACTCTCCTCTTCTGCACTCAAGAATGACAGTTTCCGATGCAGTTCCACGGTTGAGCCGTGGGCTTTCACATCAGACTTATCATTCCGCCTGCGCTCGCTTTACGCCCAATAAATCC
+
FFFFFFFFFFFFF:FFFFFFFFFFFFFFFF:FFFFFFFFFFFFFFFFFFFFFFFFF:FFFFFFFFFFFFFFFFFFFFFFFFFFFFFFFFFF::F::FFFFFFFFFFFFFFFFFFFFFFFFFFFFFFFFF:FFFFFF:F:FFFFFFFFFFFFFFFFFFFFFF:FFFFFFFFFFFFFFFFFFFFFFFFFF:FFFFFFFFFFFFFFFFFFFFF:FFFF:FFFFFFFFFFFFFFFFFFFF,FFFFFFFFFFFFFF
@A01403:26:H72M2DRXY:1:2102:26702:26663 2:N:0:TTACGTGC
CGGACTACTAGGGTTTCTAATCCTGTTCGCTACCCATGCTTTCGAGCCTCAGCGTCAGTTGCAGACCAGAGAGCCGCCTTCGCCACTGGTGTTCTTCCATATATCTACGCATTCCACCGCTACACATGGAGTTCCACTCTCCTCTTCTGCACTCAAGAATGACAGTTTCCGATGCAGTTCCACGGTTGAGCCGTGGGCTTTCACATCAGACTTATCATTCCGCCTGCGCTCGCTTTACGCCCAATAAATCC
+
FFFFFFFFFFFFFFFFFFFFFFFFFFFFFFFFFFFFFFFFFFFFFFFFFFFFFFFFFFFFFFFFFFFFFFFFFFFFFFFFFFFFFFFFFFFFFFFFFFFFFFFFFFFFFFFFFFFFFFFFFFFFFFFFFFFFFFFFFFFFFFFFFFFFFFFFFFFFFFFFF:FFFFFFFFFFFFFFFFFFFFFFFFFFFFFFFFFFFFFFFF,FFFFF:FFFFFFFFFFFFFFFFFFFFFFFFFFFFFFFFFF:FFFFFFF
@A01403:26:H72M2DRXY:1:2102:15203:26725 2:N:0:TTACGTGC
CGGACTACTAGGGTTTCTAATCCTGTTCGCTACCCATGCTTTCGAGCCTCAGCGTCAGTTGCAGACCAGAGAGCCGCCTTCGCCACTGGTGTTCTTCCATATATCTACGCATTCCACCGCTACACATGGAGTTCCACTCTCCTCTTCTGCACTCAAGAATGACAGTTTCCGATGCAGTTCCACGGTTGAGCCGTGGGCTTTCACATCAGACTTATCATTCCGCCTGCGCTCGCTTTACGCCCAATAAATCC
+
F:FFFFFFFFFFFFFFFFFFF:FFFFFFFFFFFFFFF,F,FFFFFFFFFFFFFFFFFFFFFFFFFFFFFFFFFFFFFFFFFFFFFFFFFFFFFFFFFFFFFFFFFFFFFF::FFFFFFFFFF:FFFFFFFFFF:FF:,FFFFFF,FF:FFFFFFFFF:F::FFF,FFFFFFFFFF:FF,FFF:F:,FFFFFFFFFFFFFFFFFFFFFFFFFFFFFFFFF:FFFFFFFFFFFFFFFFFFFFFFF:FFF,FFF
@A01403:26:H72M2DRXY:1:2102:27778:26866 2:N:0:TTACGTGC
CGGACTACTAGGGTTTCTAATCCTGTTCGCTACCCATGCTTTCGAGCCTCAGCGTCAGTTGCAGACCAGAGAGCCGCCTTCGCCACTGGTGTTCTTCCATATATCTACGCATTCCACCGCTACACATGGAGTTCCACTCTCCTCTTCTGCACTCAAGAATGACAGTTTCCGATGCAGTTCCACGGTTGAGCCGTGGGCTTTCACATCAGACTTATCATTCCGCCTGCGCTCGCTTTACGCCCAATAAATCC
+
FFFFFFFFFFFFFFFFFFFFFFFFFFFFFFFFFFFFFFFFFFFFFFFFFFFFFFFFFFFFFFFFFFFFFFFFFFFFFFFFFFFFFFFFFFFFFFFFFFFFFFFFFFFFFFFFFFFFFFFFFFFFFFFFFFFFFFFFFFFFFFFFFFFFFFFFFFFFFFFFFFFFF:FFFFFFFFFFFFFFFFFFFFFFFFFFFFFFFFFFFFFFFFFFFFFFFFFFFFFFFFFFFFFFFFFFFFFF:FFFFFFFFFFFFFF
@A01403:26:H72M2DRXY:1:2102:32081:26897 2:N:0:TTACGTGC
CGGACTACCGGGGTTTCTAATCCTGTTCGCTCCCCACGCTTTCGAGCCTCAGCGTCAGTTGCAGACCAGAGAGCCGCCTTCGCCACTGGTGTTCTTCCATATATCTACGCATTCCACCGCTACACATGGAGTTCCACTCTCCTCTTCTGCACTCAAGAATGACAGTTTCCGATGCAGTTCCACGGTTGAGCCGTGGGCTTTCACATCAGACTTATCATTCCGCCTGCGCTCGCTTTACGCCCAATAAATCC
+
FFFFFFFFFFFFFFFFFFFFFFFFFFFFFFFFFFFFFFFFFFFFFFFFFFFFFFFFFFFFFFFFFFFFFFFFFFFFFFFFFFFFFFFFFFFFFFFFFFFFFFFFFFFFFFFFFFFFFFFFFFFFFFFFFFFFFFFFFFFFFFFFFFFFFFFFFFFFF:FFFFFFFFFFFFFFFFFFFFFFFFFFFFFFFFFFFFFFFFFFFFFFFFFF:FFFFFFFFFF:FFFFF:FFFFFFFFFFFF:FFFFFFF::F:F
@A01403:26:H72M2DRXY:1:2102:20256:26991 2:N:0:TTACGTGC
CGGACTACACGGGTTTCTAATCCTGTTCGCTACCCATGCTTTCGAGCCTCAGCGTCAGTTGCAGACCAGAGAGCCGCCTTCGCCACTGGTGTTCTTCCATATATCTACGCATTCCACCGCTACACCTGGAGTTCCACTCTCCTCTTCTGCACTCAAGAATGACAGTTTCCGATGCAGTTCCACGGTTGAGCCGTGGGCTTTCACATCAGACTTATCATTCCGCCTGCGCTCGCTGTACGCCCAATAAATCC
+
FFFFFF,FFFFFF:FFFFF:FFFFFFF:FFFFFFFFF:FFFFF,FFFFFFFFFFFFFF,F:FF::FFFFFFFFFF,FF:FFFF,FFF:F:FFFF:::FF,FFFFFFFFFFFFF,FFFF:F:F,FF,FFF:F:FF,FFFFFFFFFFFFFFF:FFFFFFFFFFFFFFFFF::FFFFFF::FF::F,:FFFFFFFFFF:FF:,F:FFFFFF,,FFF:FFF,FF,F,F,F:F:FFF:F,FF:FFF:F,,F,FFFF
@A01403:26:H72M2DRXY:1:2102:25943:27195 2:N:0:TTACGTGC
CGGACTACCGGGGTATCTAATCCTGTTCGCTACCCATGCTTTCGAGCCTCAGCGTCAGTTGCAGACCAGAGAGCCGCCTTCGCCACTGGTGTTCTTCCATATATCTACGCATTCCACCGCTACACATGGAGTTCCACTCTCCTCTTCTGCACTCAAGAATGACAGTTTCCGATGCAGTTCCACGGTTGAGCCGTGGGCTTTCACATCAGACTTATCATTCCGCCTGCGCTCGCTTTACGCCCAATAAATCC
+
FFFFFFFFFFFFFFFFFFFFFFFFFFFFFFFFFFFFFFFFFFFFFFFFFFFFFFFFFFFFFFFFFFFFFFFFFFFFFFFFFFFFFFFFFFFFFFFFFFFFFFFFFFFFFFFFFFFFFFFFFFF:FFFFFFFFFFFFFFFFFFFFFFFFFFFFFFFFFFF:FFFFFFFFFFFFFFFFFFFFFFFFFFFFFFFFFFFFFFFFFFFFFFFFFFFFFFFF:FFFFFFFFFFFFFFFFFFFFFFFFFFFFFFFFFF
@A01403:26:H72M2DRXY:1:2102:9498:27211 2:N:0:TTACGTGC
CGGACTACCCGGGTTTCTAATCCTGTTCGCTACCCATGCTTTCGAGCCTCAGCGTCAGTTGCAGACCAGAGAGCCGCTTTCGCCACCGGTGTTCCTCCATATATCTACGCATTTCACCGCTACACATGGAATTCCACTCTCCCCTTCTGCACTCAAGTTTGACAGTTTCCAAAGCGAACTATGGTTGAGCCACAGCCTTTAACTTCAGACTTATCAAACCGCCTGCGCTCGCTTTACGCCCAATAAATCCG
+
FFFF:F:FFFFFFFFFFFF:FFFFFFFFFFFFFFFFFFFFFFFFFFFFFFFFFFFFFFFFFFFFFFFFFFFFFFFFFFFFFFFFFFFFFFFFFFFFFFFFFFFFFFFFFFFFFFFFFFFFFFFFFFFFF:FFFFFFFFFFFFFFFFFFFFFFFFFFFFFFFFFFFFFFFFFFFFFFFFFFFFFFFFFFFFF:FFFFFFFFFFFFFFFFFFF:FFFFFFFFFFFFFFFFFFFFFFFFFFFFFFFFFFF:FFF
@A01403:26:H72M2DRXY:1:2102:26214:27226 2:N:0:TTACGTGC
CGGACTACCGGGGTTTCTAATCCTGTTCGCTCCCCACGCTTTCGAGCCTCAGCGTCAGTTACAGACCAGAGAGCCGCTTTCGCCACCGGTGTTCCTCCATATATCTACGCATTTCACCGCTACACATGGAATTCCACTCTCCCCTTCTGCACTCAAGTTTGACAGTTTCCAAAGCGAACTATGGTTGAGCCACAGCCTTTAACTTCAGACTTATCAAACCGCCTGCGCTCGCTTTACGCCCAATAAATCCG
+
FFFFFFFFFFFFFFFFFFFFFFFFFFFFFFFFFFFFFFFFFFFFFFFFFFFFFFFFFFFFFFFFFFFFFFFFFFFFFFFFFFFFFFFFFFFFFFFFFFFFFFFFFFFFFFFFFFFFFFFF:FFFFFFFFFFFF:FFFF:F:FFFFFFF:FFFFFFFFFFFFFFFFFFFFFFFFFFFFFFFFFFFFFFFFFFFFFFFFFFFFFFFFFFFFFFFFFFFFFFFFFFFFFFFFFFFFFFFFFFFFF:FFFFFFFF
@A01403:26:H72M2DRXY:1:2102:13774:27320 2:N:0:TTACGTGC
CGGACTACCCGGGTTTCTAATCCTGTTCGCTCCCCACGCTTTCGAGCCTCAGCGTCAGTTACAGACCAGAGAGCCGCTTTCGCCACCGGTGTTCCTCCATATATCTACGCATTTCACCGCTACACATGGAATTCCACTCTCCCCTTCTGCACTCAAGTTTGACAGTTTCCAAAGCGAACTATGGTTGAGCCACAGCCTTTAACTTCAGACTTATCAAACCGCCTGCGCTCGCTTTACGCCCAATAAATCCG
+
FFFFFFFFFFFFFFFFFF:FFFFFFFFFFFFFFFFFFFFFFFFFFFFFFFFFFFFFFFFFFFFFFFFFFFFFFFFFFFFFFFFFFF:FFFFFFFFFFFFFFFFFFFFFFF,FFFFFFFFFFFFFFFFFFFFFF:FFFFFFFFFFFFFFFFFFFFFFFFFF:FFFFFFFFFFFFFFFFFFFFFF:FFFFFF::FFFFFFFFFFFF:FFF:F,FFFF:FFF,FFFFFF,FF::FFFFF:FFFFFFFFFFF:FF
@A01403:26:H72M2DRXY:1:2102:2121:27430 2:N:0:TTACGTGC
CGGACTACTCGGGTATCTAATCCTGTTCGCTACCCATGCTTTCGAGCCTCAGCGTCAGTTGCAGACCAGAGAGCCGCCTTCGCCACTGGTGTTCTTCCATATATCTACGCATTCCACCGCTACACATGGAGTTCCACTCTCCTCTTCTGCACTCAAGAATGACAGTTTCCGATGCAGTTCCACGGTTGAGCCGTGGGCTTTCACATCAGACTTATCATTCCGCCTGCGCTCGCTTTACGCCCAATAAATCC
+
FFFFFFFF:FFFFF:FFFFFFFFFFFFFFFFFFFFFFFF:FFFFFFFFFFFFFFFFFFF:FFFF:FFFFFFFFFFFFFFFFFFFF:,FFFFFFF:FFFF,FFFFFFFFFFFFFFFFFFFF:FFFFFFFFFFFFFFFF:FFFFFFF:FFFF:FFFFFFFFFFFF,FF,FFFFFFFFFFFFFFFFFFFF:FFFFFFFFFFFFFFFFFFFF:FF::F,FF,FFFFFFFFFFFFFFFFFFF,FFF:FFFF:FFFF
@A01403:26:H72M2DRXY:1:2102:29414:27571 2:N:0:TTACGTGC
CGGACTACCGGGGTTTCTAATCCTGTTCGCTCCCCACGCTTTCGAGCCTCAGCGTCAGTTACAGACCAGAGAGCCGCTTTCGCCACCGGTGTTCCTCCATATATCTACGCATTTCACCGCTACACATGGAATTCCACTCTCCCCTTCTGCACTCAAGTTTGACAGTTTCCAAAGCGAACTATGGTTGAGCCACAGCCTTTAACTTCAGACTTATCAAACCGCCTGCGCTCGCTTTACGCCCAATAAATCCG
+
FFFFFFFFFFFFFFFFFFFFFFFFFFFFFFFFFFFFFFFFFFFFFFFFFFFFFFFFFFFFFFFFFFFFFFFFFFFFFFFFFFFFFFFFFFFFFFFFFFFFFFFF:FFFFFF:FFFFFFFFFFFFFFFFFFFFFFFF:FFFF:FFFFFFFFFFFFFFFFFFFFFFFFFFFFFFFFFFFFFFFFFFFFFFFFFF:FFFFFFFFFFFFFFFFFFFFFFFFFF:FFFFFFFFFF:FFFFFFFFFF,FFFFFFFFF
@A01403:26:H72M2DRXY:1:2102:4453:27837 2:N:0:TTACGTGC
CGGACTACTAGGGTTTCTAATCCTGTTCGCTACCCATGCTTTCGAGCCTCAGCGTCAGTTGCAGACCAGAGAGCCGCCTTCGCCACTGGTGTTCTTCCATATATCTACGCATTCCACCGCTACACATGGAGTTCCACTCTCCTCTTCTGCACTCAAGAATGACAGTTTCCGATGCAGTTCCACGGTTGAGCCGTGGGCTTTCACATCAGACTTATCATTCCGCCTGCGCTCGCTTTACGCCCAATAAATCC
+
FFFFFFFFFFFFFFFFFFFFFFFFFFFFFFFFFFFFFFFFFFFFF:FFFFFFFFFFFFFFFFFFFFFFFFFFFFFFFFFFFFFFFFFFFFFFFFFFFFFF:FFFFFFFFFF:FFFFFFFFFFFFFFFFFFFFFFFFFFFFFFFF:FFFFFFFFFFFFFFFFFFFFFFFFFFFFFFFFFFFFFFFFF:F:FFFFFFFFFFFFF:FFFFFFFFFFFFFFFFF:FFFFFFFFFFFFF:FFFFFFFFFFFFFFFF
@A01403:26:H72M2DRXY:1:2102:15302:27837 2:N:0:TTACGTGC
CGGACTACTCGGGTATCTAATCCTGTTCGCTACCCATGCTTTCGAGCCTCAGCGTCAGTTGCAGACCAGAGAGCCGCCTTCGCCACTGGTGTTCTTCCATATATCTACGCATTCCACCGCTACACATGGAGTTCCACTCTCCTCTTCTGCACTCAAGAATGACAGTTTCCGATGCAGTTCCACGGTTGAGCCGTGGGCTTTCACATCAGACTTATCATTCCGCCTGCGCTCGCTTTACGCCCAATAAATCC
+
FFFFFFFFFFFFFFFFFFFFFFFFFFFFFFFFFFFFFFFFFFFFFFFFFFFFFFFFFFFFFFFFFFFFFFFFFFFFFFFFFFFFFFFFFFFFFFFFFFFFFFFFFFFFFFFFFFFFFFFFFFFFFFFFFFFFFFFFFFFFFFFFFFFFFFFFFF:FFFFFFFFFFFFFFFFFFFFFFFFFFFFFFFFFFFFFFFFFFFFFFFFFFFFFFFFF,FFFFFFFFFFFFFFFFFFFF::FFFFFFFFFFFFFFFF
@A01403:26:H72M2DRXY:1:2102:17915:27915 2:N:0:TTACGTGC
CGGACTACTAGGGTTTCTAATCCTGTTCGCTACCCATGCTTTCGAGCCTCAGCGTCAGTTGCAGACCAGAGAGCCGCTTTCGCCACCGGTGTTCCTCCATATATCTACGCATTCCACCGCTACACATGGAGTTCCACTCTCCTCTTCTGCACTCAAGAATGACAGTTTCCGATGCAGTTCCACGGTTGAGCCGTGGGCTTTCACATCAGACTTATCATTCCGCCTGCGCTCGCTTTACGCCCAATAAATCC
+
FFFFFFFFFFFFFFFFFFFFFFFFFFFFFF:FFFFFFFFFFFFFFFFFFFFFFFFFFFFFFFFFFFFFFFFFFFFFFFFFFFFFFFFFFFFFFFFFFFFFFFFFFFFFFFFFFFFFFFFFFFFFFFFFFFFFFFFFFFFFFFFFFFFFFFFFFFFFFFFFFFFFFFFFFFFFFFFFFFFFFFFFFFFFFFFFFFFFFFFFFFFFFFFFFFFFFFFFFFFFFFFFFFFFFFFFF:FFFFFFFFFFFFFFFFF
@A01403:26:H72M2DRXY:1:2102:18249:28307 2:N:0:TTACGTGC
CGGACTACCCGGGTTTCTAATCCTGTTCGCTCCCCACGCTTTCGAGCCTCAGCGTCAGTTACAGACCAGAGAGCCGCTTTCGCCACCGGTGTTCCTCCATATATCTACGCATTCCACCGCTACACATGGAGTTCCACTCTCCTCTTCTGCACTCAAGAATGACAGTTTCCGATGCAGTTCCACGGTTGAGCCGTGGGCTTTCACATCAGACTTATCATTCCGCCTGCGCTCGCTTTACGCCCAATAAATCC
+
FFFFFFFFFFFFFFFFFFFFFFFFFFFFFFFFFFFFFFFFFFFFFFFFFFFFFFFFFFFFFFFFFFFFFFFFFFFFFFFFFFFFFFFFFFFFFFFFFFFFFFFFFFFFFFFF:FFFFFFFFFFFFFFFFFFFFFFFFFFFFFFFFFFFFFFFFFFFFFFFFFFFFFFFFFFFFFFFFFFFFFFFFFFFFFFFFFFFFF:FFFFFFF:FFFFFF:FFF:FFFFFFFFFFFFFFF:FFFFFFFFFFFF,:FFF
@A01403:26:H72M2DRXY:1:2102:3839:28338 2:N:0:TTACGTGC
CGGACTACAAGGGTTTCTAATCCTGTTCGCTCCCCACGCTTTCGAGCCTCAGCGTCAGTTACAGACCAGAGAGCCGCTTTCGCCACCGGTGTTCCTCCATATATCTACGCATTTCACCGCTACACATGGAATTCCACTCTCCCCTTCTGCACTCAAGTTTGACAGTTTCCGATGCAGTTCCACGGTTGAGCCGTGGGCTTTCACATCAGACTTATCATTCCGCCTGCGCTCGCTTTACGCCCAATAAATCC
+
FFFFFFFFFFFFFFFFFF,FFFFFFFFFFFFFFFFFFFFFFFFFFFFFFFFFFFFFFFFFFFFFFFFFFFFFFFFFFFFFFFFFFFFFFFFFFFFFFFFFFFFFFFFFFFFFFFFFFFFFFFFFFFFFFFFFFFFFFFFFFFFFFFFFFFFFFF:FFFFFFFFFFFFFFFFFFFFFFFFFFFFFFFFFFFFFFFFFFFFFFFFFFFFFFFFFFFFFFFFFFFFFFFFFFFFFFFFFFFFFFFFFFFFFFFF
@A01403:26:H72M2DRXY:1:2102:7383:28557 2:N:0:TTACGTGC
CGGACTACTAGGGTATCTAATCCTGTTCGCTCCCCACGCTTTCGAGCCTCAGCGTCAGTTGCAGACCAGAGAGCCGCCTTCGCCACTGGTGTTCTTCCATATATCTACGCATTCCACCGCTACACATGGAATTCCACTCTCCCCTTCTGCACTCAAGTTTGACAGTTTCCAAAGCGTAATCTGGTTTAGCCACAGCCTTTAACATAAGTCTTTTCAAACCGCCTGCGCTGGCTTTTCGCCCAATTAATACG
+
FFFFFFFF,:FFFF,FFFFFFFFFFFFFFFFFFFFF,FFFFFFFFFFFFFFFFFFFFFFFFFFFFFFFFFFFFFFFFFFFFFFFFFFFFFFFFFFFFFFFFFFFFFFFFFFFFFFFFFFFF:FFFFFFFFFFFFFFFFFFFF:FFFFFFFFFFFFFF:FFFFFFFFFFFFFFFFF,,:,,,FF:,F,::FF:::F,,,FFFFF,:,F,,F:,:FF:F,,FF,F,,,F,F,,,,FF,F,,FFF,:,FF,,FF
@A01403:26:H72M2DRXY:1:2102:10583:28557 2:N:0:TTACGTGC
CGGACTACCCGGGTTTCTAATCCTGTTCGCTACCCATGCTTTCGAGCCTCAGCGTCAGTTGCAGACCAGAGAGCCGCCTTCGCCACTGGTGTTCTTCCATATATCTACGCATTCCACCGCTACACATGGAATTCCACTCTCCCCTTCTGCACTCAAGTTTGACAGTTTCCAAAGCGAACTATGGTTGAGCCACAGCCTTTAACTTCAGACTTATCATTCCGCCTGCGCTCGCTTTACGCCCAATAAATCCG
+
FFFFFFFFFFFFFFFFFFFFFFFFFFFFFFFFFFFFFFFFFFFFFFFFFFFFFFFFFFFFFFFFFFFFFFFFFFFFFFFFFFFFFFFFFFFFFFFFFFFFFFFFFFFFFFFFFFFFFFFFF:FFFFFFFFFFFFFFFFFFFFFFFFFFFFFFFFFFFFFFFFFFFFFFFFFFFFFFFFFFFFFFFFFFFFFFFFFFFFFFFFFFFFFFFFFFFFFFFFFFFFFFFFFFFFFFFFFFFFFFFFFF:FFFF,F
@A01403:26:H72M2DRXY:1:2102:15438:28667 2:N:0:TTACGTGC
CGGACTACTCGGGTTTCTAATCCTGTTCGCTACCCATGCTTTCGAGCCTCAGCGTCAGTTGCAGACCAGAGAGCCGCCTTCGCCACTGGTGTTCTTCCATATATCTACGCATTCCACCGCTACACATGGAGTTCCACTCTCCTCTTCTGCACTCAAGAATGACAGTTTCCGATGCAGTTCCACGGTTGAGCCGTGGGCTTTCACATCAGACTTATCATTCCGCCTGCGCTCGCTTTACGCCCAATAAATCC
+
FFFFFFFFFFFFFFFFFFFFFFFFFFFFFFFFFFFFFFFFFFFFFFFFFFFFFFFFFFFFFFFFFFFFFFFFFFFFFFFFFFFFFFFFFFF:FFFFFFFFFFFFFFFFFFFFFFFFFFFF:FFFFFFFF:FFFFFFFFFFFFFF:FFFFFFFFFFFFFFFFFFFFFFFFFFFFFFFFFFFFFFFFFFFFFFFFFFFFFFFFFFFFFFFFFF:FFFFF:F,FFFFFFFFFFF:FFFFFFFFFFFFFFFFFFF
@A01403:26:H72M2DRXY:1:2102:25726:28792 2:N:0:TTACGTGC
CGGACTACAAGGGTTTCTAATCCTGTTCGCTACCCATGCTTTCGAGCCTCAGCGTCAGTTGCAGACCAGAGAGCCGCCTTCGCCACTGGTGTTCTTCCATATATCTACGCATTCCACCGCTACACATGGAGTTCCACTCTCCTCTTCTGCACTCAAGAATGACAGTTTCCGATGCAGTTCCACGGTTAAGCCGTGGGCTTTCACATCAGACTTATCATTCCGCCTGCGCTCGCTTTACGCCCAATAAATCC
+
FFFFFFFFFFFFFFFFFF:FFFFFFFFFFFFFFFFFFFFFFFFFFFFFFFFFFFFFFFFFFFFFFFFFFFFFFFFFFFFFFFFFFFFFF:FFFFFFFFFFFFFFFFFFFFFFFFFFFFFFFFFFFFFFFFFFFFF:FFFFFFFFFFFFFFFFFFFFFFFFFFFFFFFFFFFFFFFFFFFFFFFFFFFFFFFFFFFFFF::FFFF,FF,FFFF:FFFFFFFFFFF:FFFFFFFFFFFFFFFFFFFFFFFFFF
@A01403:26:H72M2DRXY:1:2102:18105:28808 2:N:0:TTACGTGC
CGGACTACTAGGGTTTCTAATCCTGTTCGCTCCCCACGCTTTCGAGCCTCAGCGTCAGTTACAGACCAGAGAGCCGCTTTCGCCACCGGTGTTCCTCCATATATCTACGCATTTCACCGCTACACATGGAATTCCACTCTCCCCTTCTGCACTCAAGTTTGACAGTTTCCAAAGCGAACTATGGTTGAGCCACAGCCTTTAACTTCAGACTTATCAAACCGCCTGCGCTCGCTTTACGCCCAATAAATCCG
+
FFFFFFFFFFFFFFFFFFFFFFFFFFFFFFFFFFFFFFFFFFFFFFFFFFFFFFFFFFFFFFFFFFFFFFFFFFFFFFFFFFFFFFFFFFFFFFFFFFFFFFFFFFFFFFFFFFFFFFFFFFFFFFFFFFFFFFFFFFFFFFFFFFFFFFFFFFFFFFFFF:FFFFFFFFFFFFFFFFFFFFFFFFFFFFF:FFFFFFFFFFFFFFFFFFFF:FFFFFFFFFFFFFFFFFFFFFFFFFFFFFFFFFFFFFF
@A01403:26:H72M2DRXY:1:2102:6298:28870 2:N:0:TTACGTGC
CGGACTACAAGGGTATCTAATCCTGTTCGCTCCCCACGCTTTCGAGCCTCAGCGTCAGTTACAGACCAGAGAGCCGCTTTCGCCACCGGTGTTCTTCCATATATCTACGCATTCCACCGCTACACATGGAGTTCCACTCTCCTCTTCTGCACTCAAGAATGACAGTTTCCGATGCAGTTCCACGGTTGAGCCGTGGGCTTTCACATCAGACTTATCATTCCGCCTGCGCTCGCTTTACGCCCAATAAATCC
+
FFFFFFFFFFFFFFFFFFFFFFFFFFFFFFFFFFFFFFFFFFFFFFFFFFFFFFFFFFFFFFFFFFFFFFFFFFFFFFFFFFFFFFFFFFFFFFFFFFFFFFFFFFFFFFFFFFFFFFFFFFFFFFFFFFFFFFFFFFFFFFFFFFFFFFFFFFFFF:FFFFFFFFFFFFFFFFFFFFFFF,FFF,FFFFFFFFFFFFFFFFFFFFFFFFFFFFFFFFFFFFFFFFFFFFFFF:F:FFFFFF:FF,F,FFF
@A01403:26:H72M2DRXY:1:2102:23231:28917 2:N:0:TTACGTGC
CGGACTACTCGGGTTTCTAATCCTGTTCGCTACCCATTCTTTCGAGCCTCAGCGTCAGTTGCAGACCAGAGAGCCGCCTTCGCCACTGGTGTTCTTCCATATATCTACGCATTCCACCGCTACACATGGAGTTCCACTCTCCTCTTCTGCACTCAAGAATGACAGTTTCCGATGCAGTTCCACGGTTGAGCCGTGGGCTTTCACATCAGACTTATCATTCCGCCTGCGCTCGCTTTACGCCCAATAAATCC
+
FFFFFFFF:FFFFFFFFFFFFFFFFFF:FFFFFFFFFFFFFFFFFFFFFFFFFFFFFFFFF:FFFFFFFF:FFFFFFFFFFFFFFF:F,FFFFFFFFFFFFFFFFFFFFFFFFFFFFFFFFFFFFFFFFF:FFFFFFFF,FFFFF,:F:FFFFF:FFFF::FFF:FFFFFFFFFFFFFFFFFFF:FFFFFFF::F,FFFFFFFFFFF:FFFFFFFFFFFFFF:FFFFFFFFFFFFF:F:FFFF:FFF,:FF
@A01403:26:H72M2DRXY:1:2102:15564:28948 2:N:0:TTACGTGC
CGGACTACCGGGGTATCTAATCCTGTTCGCTCCCCACGCTTTCGAGCCTCAGCGTCAGTTACAGACCAGAGAGCCGCTTTCGCCACCGGTGTTCCTCCATATATCTACGCATTTCACCGCTACACATGGAATTCCACTCTCCCCTTCTGCACTCAAGTTTGACAGTTTCCAAAGCGAACTATGGTTGAGCCACAGCCTTTAACTTCAGACTTATCAAACCGCCTGCGCTCGCTTTACGCCCAATAAATCCG
+
FFFFFFFFF:FFFFFFFFFFFFFFFFFFFFFFFFFFFFFFFFFFFFF:FFFFFFFFFFFFFF:FFFFFFF:FFFFFFFFFFFFFFF:FFFFFFFFFFFFFFFFFFFFFFFFFFFFFFFFFFFFFFFFFFFFFFFFFFFFFFF,FFFFFFFFFFF:FFFFFFFFFFF:FFFFF,FFFFFF:FFF:FFFF:FFFF:FFFFFFFFF:::F:,FFFF,FFFFFFFFFFFFFFF:FFFFFFFFFFFFFFFFFFF:F
@A01403:26:H72M2DRXY:1:2102:18936:29121 2:N:0:TTACGTGC
CGGACTACTGGGGTATCTAATCCTGTTCGCTACCCATGCTTTCGAGCCTCAGCGTCAGTTGCAGACCAGAGAGCCGCCTTCGCCACTGGTGTTCTTCCATATATCTACGCATTCCACCGCTACACATGGAGTTCCACTCTCCTCTTCTGCACTCAAGAATGACAGTTTCCGATGCAGTTCCACGGTTGAGCCGTGGGCTTTCACATCAGACTTATCATTCCGCCTGCGCTCGCTTTACGCCCAATAAATCC
+
FFFFFFFFFFFFFFFFF:FFFFFFFFFFFFFFFFFFFF:FFFFFFFFFFFFFFFFFFFFFFFFFFFFFFFFFFFFFFFFFFFFFFFFFFFFFFFFFFFFFFFFFFFFFFFFFFFFFF:FFFFFFFFFFFFFFFFFF:FFFFFFFFFFFFFFFFFFFFFFFF:FFFFFFFF:FFFFFFFFF:FFFFFFFFFFFFFFFFFFFFFFFFFFFFF:FFFFFFFFF:FFFFFFFFFFFFFFFFFFFF:FFF:FFFFF
@A01403:26:H72M2DRXY:1:2102:28438:29136 2:N:0:TTACGTGC
CGGACTACTCGGGTATCTAATCCTGTTCGCTCCCCACGCTTTCGAGCCTCAGCGTCAGTTACAGACCAGAGAGCCGCTTTCGCCACCGGTGGTCCTCCATATATCTACGCATTTCACCGCTACAGATGGAATTCCTCTCTCCCCTGCTGCACTCTAGTTTGACAGTTTGCAAGGCGAACTTTGGTTTAGCCAGTGCGGTTCACTTGCGTCTGATCCTACCGCCGGCGCTCGCTTTGCGCGCAGTGCATCGG
+
,FF,,,:,:FFFFF,FFF,FFF:FFFFFFFFF:F:,::F:,:FF:FFF::,FFFF,:FF,:,FF:FF,FFF,F:FFF,,:FF,F,,:FFFF,FFFF:,:,FF,FFFFFF,,F,::,,FFFF,F,,,FFF:,FF::,,::F,,,,F,,FFF,FFF,FF,:FF,F,:F,F,,::,FFF:,,,,:F,:F,,FF:F,,FF,:FF,FF:F,,:,,,,,,:,:F,::,,,F,F:,,F,,:,::::,F,:F,:,,,,F
@A01403:26:H72M2DRXY:1:2102:1642:29168 2:N:0:TTACGTGC
CGGACTACCGGGGTTTCTAATCCTGTTCGCTACCCATGCTTTCGAGCCTCAGCGTCAGTTGCAGACCAGAGAGCCGCCTTCGCCACTGGTGTTCTTCCATATATCTACGCATTCCACCGCTACACATGGAGTTCCACTCTCCTCTTCTGCACTCAAGAATGACAGTTTCCGATGCAGTTCCACGGTTGAGCCGTGGGCTTTCACATCAGACTTATCATTCCGCCTGCGCTCGCTTTACGCCCAATAAATCC
+
FFFFFFFFFFFFFFFFFFFFFFFFFFFFFFFFFFFFFFFFFFFFFFFFFFFFFFFFFFFFFFFFFFFFFFFFFFFFFFFFFFFFFFFFFFFFFFFFFFFFFFFFFFFFFFFFFFFFFFFFFFFFFFFFFFFFFFFFFFFFFF,FFFFFFFFFFFFFFFFFF:FFFFFFFFFFFFFFFFFFFFFFFFFFFFFFFFFFFFFFFFFFFFFF:FFFFFFFFFFFFFFFFFFFFFFFFFFF,FFFFFFFFFFFFFF
@A01403:26:H72M2DRXY:1:2102:6632:29199 2:N:0:TTACGTGC
CGGACTACAGGGGTTTCTAATCCTGTTCGCTCCCCACGCTTTCGAGCCTCAGCGTCAGTTACAGACCAGAGAGCCGCTTTCGCCACCGGTGTTCCTCCATATATCTACGCATTTCACCGCTACACATGGAATTCCACTCTCCCCTTCTGCACTCAAGTTTGACAGTTTCCAAAGCGAACTATGGTTGAGCCACAGCCTTTAACTTCAGACTTATCAAACCGCCTGCGCTCGCTTTACGCCCAATAAATCCG
+
F,FFFFFFFFFFFFFF:FFFFFFFFFFFFFFFFFFFFFFFFFFFFFFFFFFFFFFFFFFFFFFFFFFFFFFFFFFFFFFFFFFFFFFFFFF,FFFFFFFFFFFFFFFFF:FF:FFF:FFF,FFFFF:FF,FFFFFFF:F:FFFF,FFFF:FFFFFFF:FFFF:FFF:FFF:F:FFFF:FFFFFFFFFFFFFFFFFFFFFFFFFFFF:FF:F,FFFFFFFFFFFFFFFFFFFFFFFF:FF:FF,FFFFFFFF
@A01403:26:H72M2DRXY:1:2102:10836:29277 2:N:0:TTACGTGC
CGGACTACCCGGGTTTCTAATCCTGTTCGCTACCCATGCTTTCGAGCCTCAGCGTCAGTTGCAGACCAGAGAGCCGCCTTCGCCACTGGTGTTCTTCCATATATCTACGCATTCCACCGCTACACATGGAATTCCACTCTCCCCTTCTGCACTCAAGTTTGACAGTTTCCAAAGCGAACTATGGTTGAGCCACAGCCTTTAACTTCAGACTTATCATTCCGCCTGCGCTCGCTTTACGCCCAATAAATCCG
+
FFFFFF,FFFFFFFFFFFFFFFFFFFFFFFFFFFFFFFFFFFFFFFFFFFFFFFFFFFFFFFFFFFFFFFFFFFFFFFFFFFFFFFFFFFFFFFFFFFFFFFFFFFFFFFFFFFFFFFFFFFFFFFFFFFFFFFFFFFFFFFFFFFFFFFFFFFFFFFFFFFFFFFFFFFFFFFFFFFF:FFFFFF:FFFFFFFFFFFFFF:FFFFFFFF,FFFFFFFFFFFFFFFFFFFFFFFFFFFFFF,FFFFFFFFF
@A01403:26:H72M2DRXY:1:2102:25400:29418 2:N:0:TTACGTGC
CGGACTACAAGGGTTTCTAATCCTGTTCGCTACCCATGCTTTCGAGCCTCAGCGTCAGTTGCAGACCAGAGAGCCGCCTTCGCCACTGGTGTTCTTCCATATATCTACGCATTCCACCGCTACACATGGAGTTCCACTCTCCTCTTCTGCACTCAAGAATGACAGTTTCCGATGCAGTTCCACGGTTAAGCCGTGGGCTTTCACATCAGACTTATCATTCCGCCTGCGCTCGCTTTACGCCCAATAAATCC
+
FFFFFFFFFFFFFFFFFFFFFFFFFFFFFFFFFFFFFFFFFFFFFFFFFFFFFFFFFFFFFFFFFFFFFFFFFFFFFF:FFFFFFF:FFFF:F,F:FFFFFFFFFFFFFFFFFFFFFFFFFFFFFFFFFFFFFFF:FFFFFF:FFFFFFF:FFFFFFFFFFFFFFFFFFFFFFFFFFFFFFFFFFFFFFFFFFFFFFFFFFFFFFFFFFFF:FFFF,:FFFFF:FFFFFFFFFFFFFFFFFFF:F:FFFFF
@A01403:26:H72M2DRXY:1:2102:30698:29512 2:N:0:TTACGTGC
CGGACTACCCGGGTATCTAATCCTGTTCGCTCCCCACGCTTTCGAGCCTCAGCGTCAGTTACAGACCAGAGAGCCGCTTTCGCCACCGGTGTTCCTCCATATATCTACGCATTTCACCGCTACACATGGAATTCCACTCTCCCCTTCTGCACTCAAGTTTGACAGTTTCCAAAGCGAACTATGGTTGAGCCACAGCCTTTAACTTCAGACTTATCAAACCGCCTGCGCTCGCTTTACGCCCAATAAATCCG
+
FFFFFFFFFF,FFFFFFFFFF,FFFFFFFFFFFFFFFFFFFFFFFFFFFFFFFFFFFFFFFFFFFFFFFFFFFFFFF:FFFFFFFFFFFFFFFFFFFFFFFFFF::FFFF:FFFFFFFFFFFFF,FFFFFFFFFFFFFFFFFFFFF:FF:FFFFFF,FFFFF:FFFF:FF::FFF:FFFFFFF:FF,:FFFFFFFFFFFFFFFFF,FFFFF:FFFFFFFFFFFFFFFFFFFFFFFFFFF,FFF:FFFF,FF
@A01403:26:H72M2DRXY:1:2102:12481:29590 2:N:0:TTACGTGC
CGGACTACTGGGGTATCTAATCCTGTTCGCTACCCATGCTTTCGAGCCTCAGCGTCAGTTGCAGACCAGAGAGCCGCCTTCGCCACCGGTGTTCCTCCATATATCTACGCATTTCACCGCTACACATGGAATTCCACTCTCCCCTTCTGCACTCAAGTTTGACAGTTTCCAAAGCGAACTATGGTTGAGCCACAGCCTTTAACTTCAGACTTATCAAACCGCCTGCGCTCGCTTTACGCCCAATAAATCCG
+
FFFFFFFFFFFFFFFFFFFFFFFFFFFFFFFFFFFFFFFFFFFFFFFFFFFFFFFFFFFFFFFFFFFFFFFFFFFFFFFFFFFFFFFFFFFFFFFFFFFFFFFFFFFFFFFFFFFFFFFFFFFFFFFFFFFFFFFFFFFFFFFFFFFFFFFFFFFFFFFFFFFFFFFFFFFFFFFFFFFFFFFFFFFFFFFFFFFFFFFF:FFFFFFFFFFFFFFFFFFFFFFFFFFFFFFFFFFFFFFFFF:F,FFFFFF
@A01403:26:H72M2DRXY:1:2102:19452:29637 2:N:0:TTACGTGC
CGGACTACAGGGGTTTCTAATCCTGTTCGCTACCCATGCTTTCGAGCCTCAGCGTCAGTTGCAGACCAGAGAGCCGCCTTCGCCACTGGTGTTCTTCCATATATCTACGCATTCCACCGCTACACATGGAGTTCCACTCTCCTCTTCTGCACTCAAGAATGACAGTTTCCGATGCAGTTCCACGGTTGAGCCGTGGGCTTTCACATCAGACTTATCATTCCGCCTGCGCTCGCTTTACGCCCAATAAATCC
+
FFFFFFFFFFFFFFFFFFFFFFFFFFFFFFFFFFFFFFFFFFFFFFFFFFFFFFFFFFFFFFFFFFFFFFFFFFFFFFFFFFFFFFFFFFFFFFFFFFFFFF:FFFFFFFFFFFFFFFFFFFFFFFFFFFFFFFFFFFFFFFFFFFFFFFFFFF:FFFFFFFFFFFFFFFFFFFFFFFFFFFFFFFFF:FFFFFFFFFFFFFFFFFFFFFFF:FFFFFFF:FFFFFFFFFFFFFFFFFFFFFF,F:F:FFF
@A01403:26:H72M2DRXY:1:2102:2546:29731 2:N:0:TTACGTGC
CGGACTACTCGGGTTTCTAATCCTGTTCGCTACCCATGCTTTCGAGCCTCAGCGTCAGTTGCAGACCAGAGAGCCGCCTTCGCCACTGGTGTTCTTCCATATATCTACGCATTCCACCGCTACACATGGAGTTCCACTCTCCTCTTCTGCACTCAAGAATGACAGTTTCCGATGCAGTTCCACGGTTGAGCCGTGGGCTTTCACATCAGACTTATCATTCCGCCTGCGCTCGCTTTACGCCCAATAAATCC
+
FFFFFFFFFFFFFFFFFFFFFFFFFFFFFFFFFFFFFFFFFFFFFFFFFFFFFFFFFFFFFFFFFFFFFFFFFFFFFFFFFFFFF:FFF,FFFFFFFFFFFFFFFFFFFFFFFFFFFFFFFFFFFFFFFFFFFFFFFFFFFFFFFFFFFFFFFFFFFFFFFFFFFFFFFFFFFFF:FFFFFFFFFFFF:FFFFFFFFFFFFFFF,FFFFFFF:F:FFFFFFFFFFFFFFFFFFFFFFFFFFF:FFFF,FFF
@A01403:26:H72M2DRXY:1:2102:20772:29763 2:N:0:TTACGTGC
CGGACTACTGGGGTATCTAATCCTGTTCGCTACCCATGCTTTCGAGCCTCAGCGTCAGTTGCAGACCAGAGAGCCGCTTTCGCCACCGGTGTTCCTCCATATATCTACGCATTTCACCGCTACACATGGAATTCCACTCTCCCCTTCTGCACTCAAGAATGACAGTTTCCGATGCAGTTCCACGGTTAAGCCGTGGGCTTTCACATCAGACTTATCATTCCGCCTGCGCTCGCTTTACGCCCAATAAATCC
+
FFFFFFFFFFFFFFFFFFFFFFFFFFFFFFFFFFFFFFFFFFFFFFFFFFFFFFFFFFFFFFFFFFFFFFFFFFFFFFFFFFFFFFFFFFFFFFFFFFFFFFFFFFFFFFFFFFFFFFFFFFFFFFFFFFFFFFFFFFFFFFFFFFFFFFFFFFFFFFFFFFFFFFFFFFFFFFFFFFFFFFFFFFFFFFFFFFFF:FFFFFFFFFFFFFFFFFFFFFFFFFFFFFFFFFFFFFFF:FFFFFFFFFFFFFF
@A01403:26:H72M2DRXY:1:2102:2645:29778 2:N:0:TTACGTGC
CGGACTACTCGGGTTTCTAATCCTGTTCGCTACCCATGCTTTCGAGCCTCAGCGTCAGTTGCAGACCAGAGAGCCGCCTTCGCCACTGGTGTTCTTCCATATATCTACGCATTCCACCGCTACACATGGAGTTCCACTCTCCTCTTCTGCACTCAAGAATGACAGTTTCCGATGCAGTTCCACGGTTGAGCCGTGGGCTTTCACATCAGACTTATCATTCCGCCTGCGCTCGCTTTACGCCCAATAAATCC
+
FFFFFFFFFFFFFFFFFFFFFFFFFFFFFFFFFFFFFFFFFFFFFFFFFFFFFFFFFFFFFFFFFFFFFFFFFFFFFFFFFFFFFFFFF:FFFFFFFFFFFFFFFFFFFFFFFFFFFFFFFFFFFFFFFFFFFFF:FFFFFFFFFFFFFFFFFFFFFFFFFFFFFFFFFFFFFFFFFFFFFFFFFFFFFFFFFFFFFFFFFFFFFFFFFFFF::FFFFFFFFFFFFFFFFFFFFFFFFFFFFFFFFF:FFF
@A01403:26:H72M2DRXY:1:2102:11605:29919 2:N:0:TTACGTGC
CGGACTACTAGGGTATCTAATCCTGTTCGCTACCCATGCTTTCGAGCCTCAGCGTCAGTTGCAGACCAGAGAGCCGCCTTCGCCACTGGTGTTCTTCCATATATCTACGCATTCCACCGCTACACATGGAGTTCCACTCTCCTCTTCTGCACTCAAGAATGACAGTTTCCGATGCAGTTCCACGGTTGAGCCGTGGGCTTTCACATCAGACTTATCATTCCGCCTGCGCTCGCTTTACGCCCAATAAATCC
+
FFFFFFFFFFFFFFFFFFFFFFFFFFFFFFFFFFFFFFFFFFFFFFFFFFFFFFFFFFFFFFFFFFFFFFFFFFFFFFFFFFFFFFFFFFFFFFFFFFFFFFFFFFFFFFFFFFFFFFFFFFFFFFFFFFFFF:FFFFFFFFFFFFFFFFFFFFFFFFFFFFFFFFFFFFFFFFFFFFFFFFFFFFFFFFFFFFFFFFFFFFFFFFFFFFFFFFFFFFFFFFFFFFFFFFFFFFFFFFFFFFF,FFFFFF:
@A01403:26:H72M2DRXY:1:2102:15808:29997 2:N:0:TTACGTGC
CGGACTACAGGGGTATCTAATCCTGTTCGCTCCCCACGCTTTCGAGCCTCAGCGTCAGTTACAGACCAGAGAGCCGCTTTCGCCACCGGTGTTCCTCCATATATCTACGCATTTCACCGCTACACATGGAATTCCACTCTCCCCTTCTGCACTCAAGTTTGACAGTTTCCAAAGCGAACTATGGTTGAGCCACAGCCTTTAACTTCAGACTTATCAAACCGCCTGCGCTCGCTTTACGCCCAATAAATCCG
+
F:FFFFFFFFFFFFFFFFFFFFFF:FFFFFFFFFFFFFF:FFFFFFFFFFFFFFFFFFF:FFFFFFFFFFFFFFFFF:FFFFFFFF:FFFFFFFFFFFF:FFFFFFFFFFFF:FF:FFFFFFFFFFFFFFFFFF:FFFFFFF:FFFFFFFFFFFFFFF,FFF:FFF:FFFFFFFFFF:FF,F::FFFFFF::FF::FF:FFFFFFFFFFF,,:FFFF,:FFFF:FFFFFF,FFFFFF::FFFFFFFFFF:F
@A01403:26:H72M2DRXY:1:2102:28320:30123 2:N:0:TTACGTGC
CGGACTACAAGGGTTTCTAATCCTGTTCGCTACCCATGCTTTCGAGCCTCAGCGTCAGTTGCAGACCAGAGAGCCGCCTTCGCCACTGGTGTTCTTCCATATATCTACGCATTCCACCGCTACACATGGAGTTCCACTCTCCTCTTCTGCACTCAAGAATGACAGTTTCCGATGCAGTTCCACGGTTGAGCCGTGGGCTTTCACATCAGACTTATCATTCCGCCTGCGCTCGCTTTACGCCCAATAAATCC
+
FFFFFFFFFFFFFFFFFFFFFFFFFFFFFFFFFFFFFFFFFFFFFFFFFFFFFFFFFFFFFFFFFFFFFFFFFFFFFFFFFFFFFF:FFFFFFFFFFFFFFFFFFFFFFFFFFFFFFFFFFFFFFFFFFFFFFFFFFFFFFFFFFFFFFFFFFFFFFF,FF:FFFFFFFFFFFFFFFFFFFFFFFFFFFFFFFFFFFFFFFFFFFFFFFFFFFFFFFFFF:FFFFFFFFFFFFFFF,FFFF:FFFFFFFFF
@A01403:26:H72M2DRXY:1:2102:15935:30154 2:N:0:TTACGTGC
CGGACTACCCGGGTTTCTAATCCTGTTCGCTACCCATGCTTTCGAGCCTCAGCGTCAGTTGCAGACCAGAGAGCCGCCTTCGCCACTGGTGTTCTTCCATATATCTACGCATTCCACCGCTACACATGGAGTTCCACTCTCCTCTTCTGCACTCAAGAATGACAGTTTCCTATGCAGTTCAACGGTTAAGCCTTGGGCTTTCACATCAGACTGATCATTCCGCCTGCGCTCGCTTTACGCCCACTCAATCC
+
:F:,FF,FFFFFFF:F,FFFFFFF:FFFFFF,FFF:F:FFF:FFFFF::FF,FFF:F::F:FFFFFFF:F::FFFFFFF,F:FFFFFF,FFFFFFFF,FFFFF:,FFFFFFFFFFFFFF,FF:FFFFFFF:FFFFF:F:,FF,F,FFFF,FFFF:F:FF,,FFF:FFF:F,F,FFFFFFF,:F:,FFFFFFF,,FFF,F:F:FFF,FFFF:F,FFFFFFFF::FF:FF:FFFFFFFFFFFFFF,F:F:,FF
@A01403:26:H72M2DRXY:1:2102:32081:30154 2:N:0:TTACGTGC
CGGACTACTCGGGTTTCTAATCCTGTTCGCTACCCATGCTTTCGAGCCTCAGCGTCAGTTGCAGACCAGAGAGCCGCCTTCGCCACTGGTGTTCTTCCATATATCTACGCATTCCACCGCTACACATGGAGTTCCACTCTCCTCTTCTGCACTCAAGAATGACAGTTTCCGATGCAGTTCCACGGTTGAGCCGTGGGCTTTCACATCAGACTTATCATTCCGCCTGCGCTCGCTTTACGCCCAATAAATCC
+
FFFFFFFFFFFFFFFFFFFFFFFFFFFFFFFF:FFFFFFFFFFFFFFFFFFFFFFFFFFFFFFFFFFFFFFFFFFFFFFFFFFFFFFFF:FFFFFFFFFFFFFFFFFFFFFFFFFFFFFFFFFFFFFFFFFFFFFF:FFFFFFFFF:FFFFFFFFFF,FFF,FFFFFFFFFFFFFFFFFFF:FFFFFFFFFFFFF:FFFFFFFF,FFFFFFFFFFFFFFFFFF:FFFFFFFFFFFFFFFFFFFFFFFFF:F
@A01403:26:H72M2DRXY:1:2102:10294:30185 2:N:0:TTACGTGC
CGGACTACTGGGGTTTCTAATCCTGTTCGCTACCCATGCTTTCGAGCCTCAGCGTCAGTTGCAGACCAGAGAGCCGCCTTCGCCACTGGTGTTCTTCCATATATCTACGCATTCCACCGCTACACATGGAGTTCCACTCTCCTCTTCTGCACTCAAGAATGACAGTTTCCGATGCAGTTCCACGGTTGAGCCGTGGGCTTTCACATCAGACTTATCATTCCGCCTGCGCTCGCTTTACGCCCAATAAATCC
+
FFFFFFFFFFFFFFFFFFFFFFFFFFFFFFFFFFFFFFFFFFFFFFFFFFFFFFFFFFFFFFFFFFFFFFFFFFFFFFFFFFFFFFFFFFFFFFFFFFFF:FFFFFFFFFF:FFFFFFFFFFFFFFFFFFFFFFFF:FFFFFFFFFFFFFFFFF:FFFFFFF:FFFFFFFFFFF:FFFFFFFFFFFFFFFFFFFFFFFFFFFFFFFFFFFFFF:F:FFFFFFFFFFFFFFFFF:FF:FFFFFFFFFFFF:F
@A01403:26:H72M2DRXY:1:2102:21016:30217 2:N:0:TTACGTGC
CGGACTACTAGGGTTTCTAATCCTGTTCGCTCCCCACGCTTTCGAGCCTCAGCGTCAGTTACAGACCAGAGAGCCGCTTTCGCCACCGGTGTTCCTCCATATATCTACGCATTTCACCGCTACACATGGAATTCCACTCTCCCCTTCTGCACTCAAGTTTGACAGTTTCCAAAGCGAACTATGGTTGAGCCACAGCCTTTAACTTCAGACTTATCAAACCGCCTGCGCTCGCTTTACGCCCAATAAATCCG
+
FFFFFFFFFFFFFFFFFFFFFFFFFFFFFFFFFFFFF:FFFFFFFFFFFFFFFFFFFFFFFFFFFFFFFFFFFFFFFFFFFFFFFFFFFFF:FFFFFFFFFFFFFFFFFFFFFFFFFFFFFFFFFFFFFFF:FFFFFFFFFFFFFFFFFFFFF:,FFFFFF,FFFFFFFFFFFF:FFFFFFFFFFFFFFFFFFFFFFFFFFFFFFFFFFFFFFFFFFFFFFFFFFFFFFFFFFFFFFFFFF:FFF:FFF,F
@A01403:26:H72M2DRXY:1:2102:8838:30295 2:N:0:TTACGTGC
CGGACTACCGGGGTATCTAATCCTGTTCGCTACCCATGCTTTCGAGCCTCAGCGTCAGTTGCAGACCAGAGAGCCGCCTTCGCCACTGGTGTTCTTCCATATATCTACGCATTCCACCGCTACACATGGAGTTCCACTCTCCTCTTCTGCACTCAAGAATGACAGTTTCCGATGCAGTTCCACGGTTGAGCCGTGGGCTTTCACATCAGACTTATCATTCCGCCTGCGCTCGCTTTACGCCCAATAAATCC
+
FFFFFFFFFFFFFFFFFFFFFFFFFFFFFFFFFFFFFFFFFFFFFFFFFFFFFFFFFFFFFFFFFFFFFFFFFFFFFFFFFFFFFFFFFFFFFFFFFFFFFFFFFFFFFFFFFFFFFFFFFFFFFFFFFFFFFFFFFFFFFFFFFFFFFFFFFFFFFFFFFFFFFFFFFFFFFFFFFFFFFFFFFFFFFFFFFFFFFFFFFFFFFFFFFFFFFFFFFFFFFFFFFFFFFFFFFFF:FFFFFFFFF:FFFFF
@A01403:26:H72M2DRXY:1:2102:13060:30467 2:N:0:TTACGTGC
CGGACTACTGGGGTATCTAATCCTGTTCGCTACCCATGCTTTCGAGCCTCAGCGTCAGTTGCAGACCAGAGAGCCGCTTTCGCCACCGGTGTTCCTCCATATATCTACGCATTTCACCGCTACACATGGAATTCCACTCTCCCCTTCTGCACTCAAGTTTGACAGTTTCCAAAGCGAACTATGGTTGAGCCACAGCCTTTAACTTCAGACTTATCAAACCGCCTGCGCTCGCTTTACGCCCAATAAATCCG
+
FFFFFFFFFFFFFFFFFFFF,FFFFFFFFFFFFFFFFFFFFFFFFFFFFFFFFFFFFFFFFFFFFFFFFFFFFFFFFF:FFFFFFFFFFFFF:FFFFFF,FF:FFF:FFFFFFFFFFFFFFFFFF,,FFF,FFFFFFFFFFFFFF:F:F:FFFFFFFFFFF::FFFFFFFFFFFFFF:FF,FFFFFFFFFFFFFFFFFFFFFFFFFFFFFF:FF:FF:FFFFFFFFFFFFFFFFFFFFFFFFFFFFFFFFF
@A01403:26:H72M2DRXY:1:2102:2519:30499 2:N:0:TTACGTGC
CGGACTACCGGGGTTTCTAATCCTGTTCGCTCCCCACGCTTTCGAGCCTCAGCGTCAGTTGCAGACCAGAGAGCCGCCTTCGCCACTGGTGTTCTTCCATATATCTACGCATTCCACCGCTACACATGGAGTTCCACTCTCCTCTTCTGCACTCAAGAATGACAGTTTCCGATGCAGTTCCACGGTTGAGCCGTGGGCTTTCACATCAGACTTATCATTCCGCCTGCGCTCGCTTTACGCCCAATAAATCC
+
FFFFFFFFFFFFFFFFFFFFF:FFF:FFFF:FFFFFFFF,FFF::FFF,FFFFFFF::,FFFFFFFFFFFFFFFFFFF:FF:FFFFFFFFFFFF,F:F:,F:FFF,F:FFFFFFFFFFFF:FF,FFFFFFFFFFFFF:,F:FFFFFFFFFFFFFFF:FF:FF,FFFFF,FFFFFF,FF:F:FFFFFFFFFFFFFFFFFFFFFFFFFFFFFFFFF:FFFFFFFFFFFFFF,F,FFFFFFFFFFF,FFF:FFF
@A01403:26:H72M2DRXY:1:2102:26901:30859 2:N:0:TTACGTGC
CGGACTACAAGGGTTTCTAATCCTGTTCGCTACCCATGCTTTCGAGCCTCAGCGTCAGTTGCAGACCAGAGAGCCGCCTTCGCCACTGGTGTTCTTCCATATATCTACGCATTTCACCGCTACACATGGAATTCCACTCTCCCCTTCTGCACTCAAGTTTGACAGTTTCCAAAGCGAACTATGGTTGAGCCACAGCCTTTAACTTCAGACTTATCAAACCGCCTGCGCTCGCTTTACGCCCAATAAATCCG
+
[truncated: 33,146,531 more chars]
