# Supplementary material for: Research on bacterial community characteristics of traditional fermented yak milk in the Tibetan Plateau based on high-throughput sequencing
Source: PeerJ. 2023 Jan 25;11:e14733. doi: 10.7717/peerj.14733 (PMC9884033; doi:10.7717/peerj.14733)
Supplement: Supplemental Information 23 [file peerj-11-14733-s023.gz]

Archive with 1 entries (1 files):
- ZTPSN21FE713-MN_1_R2.fq
